# Supplementary material for: Aplysia Neurons as a Model of Alzheimer’s Disease: Shared Genes and Differential Expression
Source: J Mol Neurosci. 2021 Oct 18;72(2):287–302. doi: 10.1007/s12031-021-01918-3 (PMC8840921; doi:10.1007/s12031-021-01918-3)
Supplement: Supplementary file 1 — Supplementary file1 (XLSX 93 KB) [file 12031_2021_1918_MOESM1_ESM.xlsx]

## Sheet: AplCal_AlzGene_ALzgset_intersec
Homo Sapiens				Aplysia californica
AlzGene	Alzgset	Gene Symbol	UP000005640	AplCal3.0 Gene	AplCal3.0 Transcript	AplCal3.0 Protein	AplCal3.0 Product
TRUE	TRUE	ABCA1	O95477	LOC101857806	XM_035970312	XP_035826205	ATP-binding cassette sub-family A member 7
TRUE	TRUE	ABCA1	O95477	LOC101862380	XM_035972811	XP_035828704	phospholipid-transporting ATPase ABCA7
TRUE	TRUE	ABCA2	Q9BZC7	LOC101857153	XM_013079980	XP_012935434	ATP-binding cassette sub-family A member 2
TRUE	TRUE	ABCA2	Q9BZC7	LOC118479134	XM_035973757	XP_035829650	ATP-binding cassette sub-family A member 2-like
TRUE	TRUE	ABCC2	Q92887	LOC101852127	XM_005110608	XP_005110665	multidrug resistance-associated protein 1
TRUE	TRUE	ABCC2	Q92887	LOC101856948	XM_035973434	XP_035829327	canalicular multispecific organic anion transporter 1-like
TRUE	TRUE	ABCG1	P45844	LOC101862516	XM_005103070	XP_005103127	ATP-binding cassette sub-family G member 1 isoform X2
TRUE	TRUE	ACE	P12821	LOC101850558	XM_035969371	XP_035825264	angiotensin-converting enzyme
TRUE	TRUE	ACE	P12821	LOC101862115	XM_013082978	XP_012938432	angiotensin-converting enzyme
TRUE	TRUE	ACE	P12821	LOC101849400	XM_035971882	XP_035827775	angiotensin-converting enzyme-like
TRUE	TRUE	ACE	P12821	LOC101863140	XM_013088901	XP_012944355	angiotensin-converting enzyme
TRUE	TRUE	ADAM10	O14672	LOC101859462	XM_005091970	XP_005092027	disintegrin and metalloproteinase domain-containing protein 10
TRUE	TRUE	ADAM10	O14672	LOC101851963	XM_005101978	XP_005102035	disintegrin and metalloproteinase domain-containing protein 10 isoform X1
TRUE	TRUE	ADAM10	O14672	LOC101851963	XM_013084641	XP_012940095	disintegrin and metalloproteinase domain-containing protein 10 isoform X2
TRUE	TRUE	ADAM10	O14672	LOC101845373	XM_005111883	XP_005111940	disintegrin and metalloproteinase domain-containing protein 10
TRUE	TRUE	ADAM12	O43184	LOC101850200	XM_005107308	XP_005107365	disintegrin and metalloproteinase domain-containing protein 22 isoform X1
TRUE	TRUE	ADAM12	O43184	LOC101850200	XM_005107309	XP_005107366	disintegrin and metalloproteinase domain-containing protein 22 isoform X2
TRUE	TRUE	ADAM12	O43184	LOC101860130	XM_013088691	XP_012944145	uncharacterized protein LOC101860130
TRUE	TRUE	ADRB2	P07550	LOC101855541	XM_013087767	XP_012943221	cannabinoid receptor 1-like
TRUE	TRUE	ADRB2	P07550	LOC101851894	XM_005108155	XP_005108212	uncharacterized protein LOC101851894
TRUE	TRUE	ADRB2	P07550	LOC101852650	XM_013088060	XP_012943514	beta-2 adrenergic receptor-like
TRUE	TRUE	ADRB2	P07550	LOC118478765	XM_035972941	XP_035828834	uncharacterized protein LOC118478765
TRUE	TRUE	ADRB2	P07550	Apoa	NM_001204677	NP_001191606	octopamine receptor
TRUE	TRUE	ALDH2	P05091	LOC101855082	XM_013079656	XP_012935110	aldehyde dehydrogenase, mitochondrial
TRUE	TRUE	ALDH2	P05091	LOC101855082	XM_005093159	XP_005093216	aldehyde dehydrogenase, mitochondrial
TRUE	TRUE	ALDH2	P05091	LOC101855082	XM_013079657	XP_012935111	aldehyde dehydrogenase, mitochondrial
TRUE	TRUE	ALOX5	P09917	LOC101863094	XM_005095721	XP_005095778	allene oxide synthase-lipoxygenase protein
TRUE	TRUE	APBB2	Q92870	LOC101847028	XM_013080799	XP_012936253	protein Fe65 homolog
TRUE	TRUE	APH1A	Q96BI3	LOC101856734	XM_005097746	XP_005097803	gamma-secretase subunit Aph-1
TRUE	TRUE	APH1A	Q96BI3	LOC101856734	XM_005097747	XP_005097804	gamma-secretase subunit Aph-1
TRUE	TRUE	APOD	P05090	LOC101860615	XM_005088838	XP_005088895	apolipoprotein D
TRUE	TRUE	APOD	P05090	LOC106011443	XM_013081145	XP_012936599	uncharacterized protein LOC106011443
TRUE	TRUE	APOD	P05090	LOC106011480	XM_013081366	XP_012936820	apolipoprotein D-like
TRUE	TRUE	APOD	P05090	LOC101847585	XM_005098466	XP_005098523	apolipoprotein D-like
TRUE	TRUE	APOD	P05090	LOC101863899	XM_005098452	XP_005098509	apolipoprotein D
TRUE	TRUE	APOD	P05090	LOC101864645	XM_005105392	XP_005105449	apolipoprotein D
TRUE	TRUE	APOD	P05090	LOC106012708	XM_013086446	XP_012941900	apolipoprotein D
TRUE	TRUE	APOD	P05090	LOC101845122	XM_013086445	XP_012941899	apolipoprotein D-like
TRUE	TRUE	APOD	P05090	LOC101862301	XM_013087989	XP_012943443	apolipoprotein D-like
TRUE	TRUE	APOD	P05090	LOC101862449	XM_035972370	XP_035828263	apolipoprotein D
TRUE	TRUE	APOD	P05090	LOC101845880	XM_013087993	XP_012943447	apolipoprotein D-like
TRUE	TRUE	APOD	P05090	LOC101862681	XM_005108204	XP_005108261	apolipoprotein D isoform X2
TRUE	TRUE	APOD	P05090	LOC101862681	XM_013088007	XP_012943461	apolipoprotein D isoform X1
TRUE	TRUE	APOD	P05090	LOC101863698	XM_013088266	XP_012943720	apolipoprotein D
TRUE	TRUE	APOD	P05090	LOC101863698	XM_013088265	XP_012943719	apolipoprotein D
TRUE	TRUE	APOD	P05090	LOC101863698	XM_013088267	XP_012943721	apolipoprotein D
TRUE	TRUE	APOD	P05090	LOC101863933	XM_013088268	XP_012943722	apolipoprotein D
TRUE	TRUE	APP	P05067	LOC118478801	XM_035973060	XP_035828953	amyloid-beta precursor-like protein
TRUE	TRUE	APP	P05067	LOC100533426	XM_013089913	XP_012945367	amyloid-beta precursor-like protein
TRUE	TRUE	ARSB	P15848	LOC101851843	XM_005090249	XP_005090306	arylsulfatase B
TRUE	TRUE	ARSB	P15848	LOC101852069	XM_005090250	XP_005090307	arylsulfatase B
TRUE	TRUE	ARSB	P15848	LOC101860239	XM_005093088	XP_005093145	arylsulfatase B
TRUE	TRUE	ARSB	P15848	LOC101861504	XM_035969703	XP_035825596	arylsulfatase B
TRUE	TRUE	ARSB	P15848	LOC101861726	XM_013082397	XP_012937851	arylsulfatase B
TRUE	TRUE	ARSB	P15848	LOC101863269	XM_005099057	XP_005099114	arylsulfatase B
TRUE	TRUE	ARSB	P15848	LOC101846964	XM_013082945	XP_012938399	arylsulfatase B-like
TRUE	TRUE	ARSB	P15848	LOC101854870	XM_005099693	XP_005099750	arylsulfatase B
TRUE	TRUE	ARSB	P15848	LOC101859713	XM_013083808	XP_012939262	arylsulfatase B
TRUE	TRUE	ARSB	P15848	LOC101850089	XM_013083822	XP_012939276	arylsulfatase I
TRUE	TRUE	ARSB	P15848	LOC101852941	XM_013085223	XP_012940677	arylsulfatase B
TRUE	TRUE	ARSB	P15848	LOC101851134	XM_005103105	XP_005103162	arylsulfatase B
TRUE	TRUE	ARSB	P15848	LOC101845944	XM_005104792	XP_005104849	arylsulfatase B-like
TRUE	TRUE	ARSB	P15848	LOC106013245	XM_013088424	XP_012943878	arylsulfatase B
TRUE	TRUE	ARSB	P15848	LOC101848696	XM_013088987	XP_012944441	arylsulfatase B
TRUE	TRUE	ARSB	P15848	LOC101864489	XM_013089425	XP_012944879	arylsulfatase J
TRUE	TRUE	ARSB	P15848	LOC101864720	XM_013089430	XP_012944884	arylsulfatase B
TRUE	TRUE	ARSB	P15848	LOC101845134	XM_013089426	XP_012944880	arylsulfatase B
TRUE	TRUE	ATXN1	P54253	LOC101853672	XM_005091236	XP_005091293	transcription factor 20
TRUE	TRUE	BACE1	P56817	LOC101859129	XM_005107508	XP_005107565	beta-secretase 1
TRUE	TRUE	BCHE	P06276	LOC101862164	XM_035973790	XP_035829683	acetylcholinesterase-like
TRUE	TRUE	BCHE	P06276	LOC101860246	XM_013080925	XP_012936379	acetylcholinesterase-like isoform X1
TRUE	TRUE	BCHE	P06276	LOC101860246	XM_013080924	XP_012936378	acetylcholinesterase-like isoform X1
TRUE	TRUE	BCHE	P06276	LOC101860246	XM_013080927	XP_012936381	acetylcholinesterase-like isoform X1
TRUE	TRUE	BCHE	P06276	LOC101860246	NM_001280834	NP_001267763	acetylcholinesterase-like precursor
TRUE	TRUE	BCHE	P06276	LOC101862869	XM_005096830	XP_005096887	acetylcholinesterase
TRUE	TRUE	BCHE	P06276	LOC101851188	XM_005098313	XP_005098370	cocaine esterase
TRUE	TRUE	BCHE	P06276	LOC101856264	XM_005098596	XP_005098653	cholinesterase isoform X2
TRUE	TRUE	BCHE	P06276	LOC101856264	XM_005098599	XP_005098656	cholinesterase isoform X2
TRUE	TRUE	BCHE	P06276	LOC101856264	XM_005098597	XP_005098654	cholinesterase isoform X2
TRUE	TRUE	BCHE	P06276	LOC101856264	XM_005098595	XP_005098652	cholinesterase isoform X1
TRUE	TRUE	BCHE	P06276	LOC101862414	XM_005098799	XP_005098856	cholinesterase-like
TRUE	TRUE	BCHE	P06276	LOC101861954	XM_013082818	XP_012938272	cholinesterase 2
TRUE	TRUE	BCHE	P06276	LOC101846738	XM_005100255	XP_005100312	cholinesterase 2
TRUE	TRUE	BCHE	P06276	LOC101862657	XM_013083800	XP_012939254	cholinesterase
TRUE	TRUE	BCHE	P06276	LOC101859867	XM_013084082	XP_012939536	acetylcholinesterase-1-like
TRUE	TRUE	BCHE	P06276	LOC106013051	XM_013087755	XP_012943209	acetylcholinesterase-1
TRUE	TRUE	BCHE	P06276	LOC101851390	XM_005113026	XP_005113083	acetylcholinesterase-like
TRUE	TRUE	BCHE	P06276	LOC101854068	XM_035973758	XP_035829651	cholinesterase-like
TRUE	TRUE	BCHE	P06276	LOC118479136	XM_035973759	XP_035829652	acetylcholinesterase-like
TRUE	TRUE	BCR	P11274	LOC101864282	XM_013090914	XP_012946368	active breakpoint cluster region-related protein
TRUE	TRUE	BIN1	O00499	LOC101856166	XM_005094401	XP_005094458	nucleolin
TRUE	TRUE	CAND1	Q86VP6	LOC101847225	XM_013089126	XP_012944580	cullin-associated NEDD8-dissociated protein 1
TRUE	TRUE	CAV1	Q03135	LOC106013176	XM_013088204	XP_012943658	caveolin-1
TRUE	TRUE	CAV1	Q03135	LOC101862143	XM_005109480	XP_005109537	caveolin-1-like
TRUE	TRUE	CAV1	Q03135	LOC101862378	XM_005109481	XP_005109538	caveolin-1-like
TRUE	TRUE	CAV1	Q03135	LOC101862612	XM_013088654	XP_012944108	caveolin-1 isoform X3
TRUE	TRUE	CAV1	Q03135	LOC101862612	XM_013088653	XP_012944107	caveolin-1 isoform X2
TRUE	TRUE	CAV1	Q03135	LOC101862612	XM_005109482	XP_005109539	caveolin-1 isoform X1
TRUE	TRUE	CAV1	Q03135	LOC101860610	XM_005109474	XP_005109531	caveolin-1
TRUE	TRUE	CAV1	Q03135	LOC101860370	XM_005109473	XP_005109530	caveolin-1
TRUE	TRUE	CAV1	Q03135	LOC101860851	XM_005109475	XP_005109532	caveolin-1
TRUE	TRUE	CAV1	Q03135	LOC101861079	XM_005109476	XP_005109533	caveolin-1
TRUE	TRUE	CBS	P35520	LOC101861389	XM_035972121	XP_035828014	cystathionine beta-synthase
TRUE	TRUE	CBS	P35520	LOC101859520	XM_005109814	XP_005109871	cysteine synthase 1
TRUE	TRUE	CCR2	P41597	LOC101862028	XM_005096050	XP_005096107	somatostatin receptor type 3-like
TRUE	TRUE	CDK5	Q00535	LOC101853437	XM_005091333	XP_005091390	cyclin-dependent-like kinase 5
TRUE	TRUE	CDK5	Q00535	LOC101864023	XM_013088570	XP_012944024	uncharacterized protein LOC101864023
TRUE	TRUE	CDK5R1	Q15078	LOC101848514	XM_013081447	XP_012936901	cyclin-dependent kinase 5 activator 1
TRUE	TRUE	CELF2	O95319	LOC101858781	XM_013082679	XP_012938133	CUGBP Elav-like family member 2 isoform X20
TRUE	TRUE	CELF2	O95319	LOC101858781	XM_035969833	XP_035825726	CUGBP Elav-like family member 1 isoform X6
TRUE	TRUE	CELF2	O95319	LOC101858781	XM_013082678	XP_012938132	CUGBP Elav-like family member 2 isoform X19
TRUE	TRUE	CELF2	O95319	LOC101858781	XM_013082676	XP_012938130	CUGBP Elav-like family member 2 isoform X17
TRUE	TRUE	CELF2	O95319	LOC101858781	XM_013082677	XP_012938131	CUGBP Elav-like family member 2 isoform X18
TRUE	TRUE	CELF2	O95319	LOC101858781	XM_013082675	XP_012938129	CUGBP Elav-like family member 2 isoform X16
TRUE	TRUE	CELF2	O95319	LOC101858781	XM_013082673	XP_012938127	CUGBP Elav-like family member 2 isoform X14
TRUE	TRUE	CELF2	O95319	LOC101858781	XM_013082671	XP_012938125	CUGBP Elav-like family member 2 isoform X10
TRUE	TRUE	CELF2	O95319	LOC101858781	XM_013082672	XP_012938126	CUGBP Elav-like family member 2 isoform X13
TRUE	TRUE	CELF2	O95319	LOC101858781	XM_013082670	XP_012938124	CUGBP Elav-like family member 2 isoform X9
TRUE	TRUE	CELF2	O95319	LOC101858781	XM_013082665	XP_012938119	CUGBP Elav-like family member 1 isoform X3
TRUE	TRUE	CELF2	O95319	LOC101858781	XM_035969837	XP_035825730	CUGBP Elav-like family member 2 isoform X12
TRUE	TRUE	CELF2	O95319	LOC101858781	XM_035969835	XP_035825728	CUGBP Elav-like family member 1 isoform X8
TRUE	TRUE	CELF2	O95319	LOC101858781	XM_035969836	XP_035825729	CUGBP Elav-like family member 2 isoform X11
TRUE	TRUE	CELF2	O95319	LOC101858781	XM_035969834	XP_035825727	CUGBP Elav-like family member 2 isoform X7
TRUE	TRUE	CELF2	O95319	LOC101858781	XM_035969832	XP_035825725	CUGBP Elav-like family member 1 isoform X5
TRUE	TRUE	CELF2	O95319	LOC101858781	XM_035969830	XP_035825723	CUGBP Elav-like family member 1 isoform X2
TRUE	TRUE	CELF2	O95319	LOC101858781	XM_035969831	XP_035825724	CUGBP Elav-like family member 1 isoform X4
TRUE	TRUE	CELF2	O95319	LOC101858781	XM_035969838	XP_035825731	CUGBP Elav-like family member 1 isoform X15
TRUE	TRUE	CELF2	O95319	LOC101858781	XM_035969829	XP_035825722	CUGBP Elav-like family member 1 isoform X1
TRUE	TRUE	CH25H	O95992	LOC101858806	XM_005106838	XP_005106895	cholesterol 25-hydroxylase isoform X2
TRUE	TRUE	CH25H	O95992	LOC101858806	XM_005106837	XP_005106894	cholesterol 25-hydroxylase isoform X1
TRUE	TRUE	CH25H	O95992	LOC101858806	XM_035972016	XP_035827909	cholesterol 25-hydroxylase isoform X2
TRUE	TRUE	CH25H	O95992	LOC101858806	XM_005106839	XP_005106896	cholesterol 25-hydroxylase isoform X2
TRUE	TRUE	CH25H	O95992	LOC101858806	XM_035972017	XP_035827910	cholesterol 25-hydroxylase isoform X2
TRUE	TRUE	CH25H	O95992	LOC101858742	XM_005109466	XP_005109523	cholesterol 25-hydroxylase-like protein 1, member 2
TRUE	TRUE	CH25H	O95992	LOC101859363	XM_013088644	XP_012944098	cholesterol 25-hydroxylase-like protein 1, member 2
TRUE	TRUE	CHAT	P28329	LOC100533322	NM_001204619	NP_001191548	choline acetyltransferase
TRUE	TRUE	CHRFAM7A	Q494W8	LOC106013360	XM_035972772	XP_035828665	acetylcholine receptor subunit beta-type acr-3
TRUE	TRUE	CHRFAM7A	Q494W8	LOC101854226	XM_005090963	XP_005091020	neuronal acetylcholine receptor subunit non-alpha-2
TRUE	TRUE	CHRFAM7A	Q494W8	LOC101863657	XM_013080420	XP_012935874	acetylcholine receptor subunit beta-like 1
TRUE	TRUE	CHRFAM7A	Q494W8	LOC101857109	XM_035969556	XP_035825449	acetylcholine receptor subunit alpha-type unc-63-like
TRUE	TRUE	CHRFAM7A	Q494W8	LOC101850520	XM_005110842	XP_005110899	CHRNA7-FAM7A fusion protein
TRUE	TRUE	CHRNA3	P32297	LOC100533245	NM_001204557	NP_001191486	non-alpha nicotinic acetylcholine receptor subunit precursor
TRUE	TRUE	CHRNA3	P32297	LOC101862691	NM_001280809	NP_001267738	acetylcholine receptor subunit beta-like 1-like
TRUE	TRUE	CHRNA3	P32297	LOC101846927	XM_013080948	XP_012936402	acetylcholine receptor subunit alpha-like 2-like isoform X1
TRUE	TRUE	CHRNA3	P32297	LOC101846927	NM_001280828	NP_001267757	acetylcholine receptor subunit alpha-like 2-like precursor
TRUE	TRUE	CHRNA3	P32297	LOC101860705	NM_001280823	NP_001267752	neuronal acetylcholine receptor subunit alpha-9-like precursor
TRUE	TRUE	CHRNA3	P32297	LOC106013362	XM_013088892	XP_012944346	acetylcholine receptor subunit delta-like
TRUE	TRUE	CHRNA3	P32297	LOC101845525	NM_001280804	NP_001267733	acetylcholine receptor subunit beta-like 1-like
TRUE	TRUE	CHRNA3	P32297	LOC101863970	XM_005094696	XP_005094753	neuronal acetylcholine receptor subunit beta-3
TRUE	TRUE	CHRNA3	P32297	LOC101857330	XM_035969557	XP_035825450	acetylcholine receptor subunit alpha-1-B
TRUE	TRUE	CHRNA3	P32297	LOC118477130	XM_035971237	XP_035827130	acetylcholine receptor subunit alpha-like
TRUE	TRUE	CHRNA3	P32297	LOC101863531	NM_001310492	NP_001297421	neuronal acetylcholine receptor subunit alpha-10-like precursor
TRUE	TRUE	CHRNA3	P32297	LOC101846911	XM_005106692	XP_005106749	neuronal acetylcholine receptor subunit beta-3-like
TRUE	TRUE	CHRNA3	P32297	LOC118478772	XM_035972965	XP_035828858	acetylcholine receptor subunit alpha-like
TRUE	TRUE	CHRNA4	P43681	LOC118477324	XM_035968515	XP_035824408	acetylcholine receptor subunit beta-like
TRUE	TRUE	CHRNA4	P43681	LOC106014159	XM_013091236	XP_012946690	acetylcholine receptor subunit beta-like 1
TRUE	TRUE	CHRNA7	A0A1W2PN81	LOC101855987	NM_001280850	NP_001267779	neuronal acetylcholine receptor subunit alpha-7-like precursor
TRUE	TRUE	CHRNA7	A0A1W2PN81	LOC106013354	XM_013088857	XP_012944311	acetylcholine receptor subunit delta-like
TRUE	TRUE	CHRNA7	A0A1W2PN81	LOC101863005	XM_005093540	XP_005093597	acetylcholine receptor subunit beta-type unc-29
TRUE	TRUE	CHRNA7	A0A1W2PN81	LOC106011341	XM_035968866	XP_035824759	neuronal acetylcholine receptor subunit beta-3-like
TRUE	TRUE	CHRNA7	A0A1W2PN81	LOC101850155	XM_035968867	XP_035824760	acetylcholine receptor subunit alpha-like
TRUE	TRUE	CHRNA7	A0A1W2PN81	LOC101864524	XM_013082888	XP_012938342	neuronal acetylcholine receptor subunit alpha-7-like
TRUE	TRUE	CHRNA7	A0A1W2PN81	LOC101850806	XM_005099432	XP_005099489	neuronal acetylcholine receptor subunit alpha-7
TRUE	TRUE	CHRNA7	A0A1W2PN81	LOC101853107	XM_005104043	XP_005104100	acetylcholine receptor subunit beta-like 1
TRUE	TRUE	CHRNA7	A0A1W2PN81	LOC101864556	XM_005108727	XP_005108784	acetylcholine-binding protein
TRUE	TRUE	CHRNA7	A0A1W2PN81	LOC101861632	XM_005112300	XP_005112357	neuronal acetylcholine receptor subunit beta-3-like
TRUE	TRUE	CHRNA7	P36544	LOC101851082	NM_001280843	NP_001267772	acetylcholine receptor subunit alpha-type acr-16-like precursor
TRUE	TRUE	CHRNA7	P36544	LOC101856227	XM_035973999	XP_035829892	neuronal acetylcholine receptor subunit alpha-10
TRUE	TRUE	CHRNA7	P36544	LOC101862541	XM_013080508	XP_012935962	neuronal acetylcholine receptor subunit alpha-7-like
TRUE	TRUE	CHRNA7	P36544	LOC101856484	XM_035970965	XP_035826858	acetylcholine-binding protein-like
TRUE	TRUE	CHRNA7	P36544	LOC101852526	XM_005090252	XP_005090309	acetylcholine-binding protein-like
TRUE	TRUE	CHRNA7	P36544	LOC101856946	XM_005090270	XP_005090327	acetylcholine-binding protein-like
TRUE	TRUE	CHRNA7	P36544	LOC101852974	XM_013085180	XP_012940634	acetylcholine-binding protein
TRUE	TRUE	CHRNA7	P36544	LOC106012547	NM_001310495	NP_001297424	acetylcholine receptor subunit alpha-type acr-16-like precursor
TRUE	TRUE	CHRNA7	P36544	LOC106013357	XM_035972767	XP_035828660	acetylcholine receptor subunit alpha
TRUE	TRUE	CHRNA7	P36544	LOC101853763	NM_001280817	NP_001267746	ligand-gated ion channel 4-like precursor
TRUE	TRUE	CHRNA7	P36544	LOC101845987	XM_013079348	XP_012934802	neuronal acetylcholine receptor subunit alpha-7-like
TRUE	TRUE	CHRNA7	P36544	LOC101845835	XM_005093201	XP_005093258	neuronal acetylcholine receptor subunit beta-4
TRUE	TRUE	CHRNA7	P36544	LOC101857864	XM_005093698	XP_005093755	neuronal acetylcholine receptor subunit alpha-7
TRUE	TRUE	CHRNA7	P36544	LOC101858254	XM_005093701	XP_005093758	neuronal acetylcholine receptor subunit alpha-7 isoform X2
TRUE	TRUE	CHRNA7	P36544	LOC101858254	XM_035968572	XP_035824465	neuronal acetylcholine receptor subunit alpha-7 isoform X1
TRUE	TRUE	CHRNA7	P36544	LOC101860243	XM_005093883	XP_005093940	acetylcholine receptor subunit alpha-1-B
TRUE	TRUE	CHRNA7	P36544	LOC101845238	XM_005098458	XP_005098515	neuronal acetylcholine receptor subunit alpha-10-like isoform X2
TRUE	TRUE	CHRNA7	P36544	LOC101845238	XM_005098457	XP_005098514	neuronal acetylcholine receptor subunit alpha-3-like isoform X1
TRUE	TRUE	CHRNA7	P36544	LOC101856899	XM_035970028	XP_035825921	neuronal acetylcholine receptor subunit alpha-7 isoform X3
TRUE	TRUE	CHRNA7	P36544	LOC101856899	XM_013083096	XP_012938550	acetylcholine receptor subunit alpha-type acr-16 isoform X2
TRUE	TRUE	CHRNA7	P36544	LOC101856899	XM_013083095	XP_012938549	neuronal acetylcholine receptor subunit alpha-7 isoform X1
TRUE	TRUE	CHRNA7	P36544	LOC101856899	XM_035970027	XP_035825920	neuronal acetylcholine receptor subunit alpha-7 isoform X1
TRUE	TRUE	CHRNA7	P36544	LOC101858495	XM_035970053	XP_035825946	neuronal acetylcholine receptor subunit alpha-6
TRUE	TRUE	CHRNA7	P36544	LOC101860344	XM_013084384	XP_012939838	neuronal acetylcholine receptor subunit alpha-7
TRUE	TRUE	CHRNA7	P36544	LOC101860583	XM_013084390	XP_012939844	neuronal acetylcholine receptor subunit alpha-7-like
TRUE	TRUE	CHRNA7	P36544	LOC106012370	XM_013085162	XP_012940616	neuronal acetylcholine receptor subunit alpha-7-like
TRUE	TRUE	CHRNA7	P36544	LOC101860114	XM_013086012	XP_012941466	neuronal acetylcholine receptor subunit alpha-7
TRUE	TRUE	CHRNA7	P36544	LOC101860352	XM_035971392	XP_035827285	acetylcholine receptor subunit alpha-like
TRUE	TRUE	CHRNA7	P36544	LOC101853250	XM_013086079	XP_012941533	acetylcholine receptor subunit delta-like
TRUE	TRUE	CHRNA7	P36544	LOC101853479	XM_005104738	XP_005104795	neuronal acetylcholine receptor subunit alpha-3-like
TRUE	TRUE	CHRNA7	P36544	LOC101861149	XM_035971694	XP_035827587	neuronal acetylcholine receptor subunit alpha-7 isoform X3
TRUE	TRUE	CHRNA7	P36544	LOC101861149	XM_035971693	XP_035827586	neuronal acetylcholine receptor subunit alpha-10 isoform X1
TRUE	TRUE	CHRNA7	P36544	LOC101861149	XM_013086587	XP_012942041	neuronal acetylcholine receptor subunit alpha-10 isoform X2
TRUE	TRUE	CHRNA7	P36544	LOC101861149	XM_005105639	XP_005105696	neuronal acetylcholine receptor subunit alpha-10 isoform X1
TRUE	TRUE	CHRNB2	P17787	LOC118477693	XM_035969789	XP_035825682	uncharacterized protein LOC118477693
TRUE	TRUE	CHRNB2	P17787	LOC101855616	XM_035973433	XP_035829326	neuronal acetylcholine receptor subunit beta-2
TRUE	TRUE	COX10	Q12887	LOC101857097	XM_005094848	XP_005094905	protoheme IX farnesyltransferase, mitochondrial
TRUE	TRUE	COX15	Q7KZN9	LOC101855472	XM_005093420	XP_005093477	cytochrome c oxidase assembly protein COX15 homolog
TRUE	TRUE	CST3	P01034	LOC101857420	XM_035970646	XP_035826539	multicystatin
TRUE	TRUE	CTSD	P07339	LOC101856573	XM_013081854	XP_012937308	cathepsin D
TRUE	TRUE	CTSD	P07339	LOC101850245	XM_005098147	XP_005098204	lysosomal aspartic protease
TRUE	TRUE	CTSD	P07339	LOC101849147	XM_013086126	XP_012941580	lysosomal aspartic protease
TRUE	TRUE	CTSD	P07339	LOC101849147	XM_005104806	XP_005104863	lysosomal aspartic protease
TRUE	TRUE	CTSD	P07339	LOC101849147	XM_013086127	XP_012941581	lysosomal aspartic protease
TRUE	TRUE	CYP2D6	P10635	LOC101849676	XM_013079773	XP_012935227	steroid 17-alpha-hydroxylase/17,20 lyase
TRUE	TRUE	CYP2D6	P10635	LOC101851250	XM_005093488	XP_005093545	farnesoate epoxidase
TRUE	TRUE	CYP2D6	P10635	LOC106011963	XM_013083371	XP_012938825	uncharacterized protein LOC106011963
TRUE	TRUE	CYP2D6	P10635	LOC101848439	XM_005100861	XP_005100918	cytochrome P450 2C3
TRUE	TRUE	CYP2D6	P10635	LOC101848979	XM_005100864	XP_005100921	cytochrome P450 2C3
TRUE	TRUE	CYP2D6	P10635	LOC101848979	XM_005100863	XP_005100920	cytochrome P450 2C3
TRUE	TRUE	CYP2D6	P10635	LOC101849380	XM_005100865	XP_005100922	cytochrome P450 2B4
TRUE	TRUE	CYP2D6	P10635	LOC101849380	XM_005100866	XP_005100923	cytochrome P450 2B4
TRUE	TRUE	CYP2D6	P10635	LOC118477867	XM_035970400	XP_035826293	cytochrome P450 2D6-like
TRUE	TRUE	CYP2D6	P10635	LOC101846015	XM_005103596	XP_005103653	cytochrome P450 2C30
TRUE	TRUE	CYP2D6	P10635	LOC106013457	XM_035972938	XP_035828831	cytochrome P450 monooxygenase ARMGADRAFT_1018420
TRUE	TRUE	CYP2D6	P10635	LOC101855451	XM_005110704	XP_005110761	steroid 17-alpha-hydroxylase/17,20 lyase-like
TRUE	TRUE	CYP2D6	P10635	LOC101855151	XM_035973127	XP_035829020	farnesoate epoxidase-like
TRUE	TRUE	CYP2D6	P10635	LOC101855607	XM_035973126	XP_035829019	cytochrome P450 2D26-like
TRUE	TRUE	CYP2D6	P10635	LOC101856062	XM_035973128	XP_035829021	steroid 17-alpha-hydroxylase/17,20 lyase-like
TRUE	TRUE	DAPK1	P53355	LOC101856925	XM_005108269	XP_005108326	death-associated protein kinase dapk-1
TRUE	TRUE	DAPK1	P53355	LOC101857828	XM_013088022	XP_012943476	death-associated protein kinase 1
TRUE	TRUE	DBH	P09172	LOC101848356	XM_035969954	XP_035825847	dopamine beta-hydroxylase-like
TRUE	TRUE	DBH	P09172	LOC101862424	XM_005101009	XP_005101066	MOXD1 homolog 1-like
TRUE	TRUE	DBH	P09172	LOC101852269	XM_005107743	XP_005107800	tyramine beta-hydroxylase
TRUE	TRUE	DGKB	Q9Y6T7	LOC101848997	XM_035972252	XP_035828145	diacylglycerol kinase beta
TRUE	TRUE	DHCR24	Q15392	LOC101864542	XM_005103834	XP_005103891	L-gulonolactone oxidase isoform X1
TRUE	TRUE	DHCR24	Q15392	LOC101864542	XM_035971199	XP_035827092	L-gulonolactone oxidase isoform X2
TRUE	TRUE	DHCR24	Q15392	LOC101849310	XM_013085684	XP_012941138	delta(24)-sterol reductase
TRUE	TRUE	DLD	P09622	LOC101846206	XM_005095824	XP_005095881	dihydrolipoyl dehydrogenase, mitochondrial
TRUE	TRUE	DLST	P36957	LOC101864355	XM_013090573	XP_012946027	dihydrolipoyllysine-residue succinyltransferase component of 2-oxoglutarate dehydrogenase complex, mitochondrial
TRUE	TRUE	DNMBP	Q6XZF7	LOC101845618	XM_013081505	XP_012936959	dynamin-binding protein
TRUE	TRUE	DPYS	Q14117	LOC101850518	XM_013089272	XP_012944726	dihydropyrimidinase
TRUE	TRUE	DPYS	Q14117	LOC101849417	XM_005110597	XP_005110654	dihydropyrimidinase
TRUE	TRUE	DRD4	P21917	LOC101857451	XM_005089359	XP_005089416	5-hydroxytryptamine receptor 1D
TRUE	TRUE	DRD4	P21917	LOC106013775	XM_013090399	XP_012945853	uncharacterized protein LOC106013775
TRUE	TRUE	DYRK1A	Q13627	LOC106013836	XM_013090577	XP_012946031	dual specificity tyrosine-phosphorylation-regulated kinase 1A
TRUE	TRUE	EBF3	Q9H4W6	LOC101860543	XM_035970089	XP_035825982	transcription factor collier
TRUE	TRUE	EBF3	Q9H4W6	LOC118477161	XM_035970092	XP_035825985	transcription factor COE3-like
TRUE	TRUE	ECE1	P42892	LOC101849430	XM_035973828	XP_035829721	neprilysin-1
TRUE	TRUE	ECE1	P42892	LOC101862872	XM_013082404	XP_012937858	endothelin-converting enzyme homolog
TRUE	TRUE	ECE1	P42892	LOC101859742	XM_013088928	XP_012944382	endothelin-converting enzyme 1
TRUE	TRUE	EIF2AK2	P19525	LOC106013902	XM_013090753	XP_012946207	probable serine/threonine-protein kinase DDB_G0268642
TRUE	TRUE	EPHA4	P54764	LOC101861456	XM_013085928	XP_012941382	ephrin type-A receptor 4a
TRUE	TRUE	ESR1	P03372	ER	NM_001204719	NP_001191648	estrogen receptor
TRUE	TRUE	FAS	P49327	LOC101852609	XM_013080118	XP_012935572	fatty acid synthase
TRUE	TRUE	FAS	P49327	LOC101848276	XM_005094101	XP_005094158	fatty acid synthase
TRUE	TRUE	FAS	P49327	LOC101855088	XM_005094129	XP_005094186	fatty acid synthase
TRUE	TRUE	FAS	P49327	LOC101855088	XM_005094128	XP_005094185	fatty acid synthase
TRUE	TRUE	FAS	P49327	LOC101863654	XM_013080135	XP_012935589	fatty acid synthase
TRUE	TRUE	FAS	P49327	LOC106011236	XM_035968698	XP_035824591	fatty acid synthase-like
TRUE	TRUE	FAS	P49327	LOC106011238	XM_013080144	XP_012935598	fatty acid synthase
TRUE	TRUE	FAS	P49327	LOC101863883	XM_005094168	XP_005094225	fatty acid synthase-like
TRUE	TRUE	FAS	P49327	LOC101860881	XM_013080515	XP_012935969	uncharacterized protein LOC101860881
TRUE	TRUE	FAS	P49327	LOC106011323	XM_013080516	XP_012935970	fatty acid synthase-like
TRUE	TRUE	FAS	P49327	LOC118477156	XM_035969455	XP_035825348	fatty acid synthase-like
TRUE	TRUE	FAS	P49327	LOC118477584	XM_035969440	XP_035825333	fatty acid synthase-like
TRUE	TRUE	FAS	P49327	LOC118477587	XM_035969456	XP_035825349	fatty acid synthase-like
TRUE	TRUE	FAS	P49327	LOC101853691	XM_035969441	XP_035825334	fatty acid synthase
TRUE	TRUE	FAS	P49327	LOC101854162	XM_013081795	XP_012937249	fatty acid synthase-like
TRUE	TRUE	FAS	P49327	LOC101847488	XM_035969442	XP_035825335	fatty acid synthase
TRUE	TRUE	FAS	P49327	LOC118477585	XM_035969446	XP_035825339	phthiocerol synthesis polyketide synthase type I PpsA-like
TRUE	TRUE	FAS	P49327	LOC101854406	XM_035969443	XP_035825336	fatty acid synthase
TRUE	TRUE	FAS	P49327	LOC101859645	XM_013083375	XP_012938829	mycocerosic acid synthase-like
TRUE	TRUE	FDPS	P14324	LOC101851517	XM_005103949	XP_005104006	farnesyl pyrophosphate synthase isoform X2
TRUE	TRUE	FDPS	P14324	LOC101851517	XM_035971217	XP_035827110	farnesyl pyrophosphate synthase isoform X1
TRUE	TRUE	GAPDH	P04406	LOC101846659	NM_001280826	NP_001267755	glyceraldehyde-3-phosphate dehydrogenase-like
TRUE	TRUE	GAPDH	P04406	LOC101846659	XM_035970460	XP_035826353	glyceraldehyde-3-phosphate dehydrogenase-like isoform X1
TRUE	TRUE	GNA11	P29992	LOC100533454	NM_001204731	NP_001191660	guanine nucleotide-binding protein G(q), alpha subunit
TRUE	TRUE	GOLM1	Q8NBJ4	LOC101861805	XM_005096487	XP_005096544	Golgi membrane protein 1 isoform X2
TRUE	TRUE	GOLM1	Q8NBJ4	LOC101861805	XM_005096486	XP_005096543	Golgi membrane protein 1 isoform X1
TRUE	TRUE	GOLM1	Q8NBJ4	LOC101861805	XM_013081427	XP_012936881	Golgi membrane protein 1 isoform X1
TRUE	TRUE	GRIN2B	Q13224	LOC100533244	NM_001204556	NP_001191485	NR2
TRUE	TRUE	GRIN3A	Q8TCU5	LOC101850093	XM_013084417	XP_012939871	glutamate receptor ionotropic, NMDA 3A
TRUE	TRUE	GRIN3A	Q8TCU5	LOC101846892	XM_035970950	XP_035826843	glutamate receptor ionotropic, NMDA 3A-like
TRUE	TRUE	GRN	P28799	LOC101846478	XM_013087125	XP_012942579	fibrillin-3 isoform X2
TRUE	TRUE	GRN	P28799	LOC101846478	XM_035972004	XP_035827897	progranulin isoform X5
TRUE	TRUE	GRN	P28799	LOC101846478	XM_013087121	XP_012942575	fibrillin-3 isoform X1
TRUE	TRUE	GRN	P28799	LOC101846478	XM_013087138	XP_012942592	progranulin isoform X6
TRUE	TRUE	GRN	P28799	LOC101846478	XM_013087127	XP_012942581	fibrillin-3 isoform X3
TRUE	TRUE	GRN	P28799	LOC101846478	XM_005090657	XP_005090714	progranulin isoform X4
TRUE	TRUE	GSK3B	P49841	LOC100533534	XM_005107838	XP_005107895	glycogen synthase kinase-3 beta
TRUE	TRUE	GSTM3	P21266	LOC101851251	XM_005093671	XP_005093728	glutathione S-transferase Mu 5
TRUE	TRUE	GSTM3	P21266	LOC101845200	XM_013088794	XP_012944248	glutathione S-transferase Mu 3
TRUE	TRUE	GSTO1	P78417	LOC101853206	XM_005089901	XP_005089958	glutathione S-transferase omega-1
TRUE	TRUE	GSTO1	P78417	LOC101846636	XM_005094529	XP_005094586	glutathione S-transferase omega-1
TRUE	TRUE	GSTO1	P78417	LOC101855415	XM_005095691	XP_005095748	probable glutathione S-transferase
TRUE	TRUE	GSTO1	P78417	LOC101862113	XM_005097939	XP_005097996	probable glutathione S-transferase parC
TRUE	TRUE	GSTO1	P78417	LOC101853331	XM_005103113	XP_005103170	glutathione S-transferase omega-1
TRUE	TRUE	GSTO1	P78417	LOC101853331	XM_005103114	XP_005103171	glutathione S-transferase omega-1
TRUE	TRUE	GSTO1	P78417	LOC101853331	XM_035971009	XP_035826902	glutathione S-transferase omega-1
TRUE	TRUE	GSTO1	P78417	LOC101863925	XM_005105908	XP_005105965	glutathione S-transferase omega-1-like
TRUE	TRUE	GSTO1	P78417	LOC101860519	XM_005105893	XP_005105950	glutathione S-transferase omega-1
TRUE	TRUE	GSTO1	P78417	LOC106012787	XM_013086750	XP_012942204	glutathione S-transferase omega-1
TRUE	TRUE	GSTP1	P09211	LOC101851411	XM_005099345	XP_005099402	glutathione S-transferase P 1
TRUE	TRUE	GSTP1	P09211	LOC101856818	XM_035970741	XP_035826634	glutathione S-transferase-like
TRUE	TRUE	GSTT1	P30711	LOC101848706	XM_005089317	XP_005089374	glutathione S-transferase theta-1
TRUE	TRUE	GSTT1	P30711	LOC106011156	XM_013079793	XP_012935247	glutathione S-transferase theta-1
TRUE	TRUE	HBG2	P69892	LOC101848420	XM_013079728	XP_012935182	globin
TRUE	TRUE	HMGCR	P04035	LOC101846499	XM_005096510	XP_005096567	3-hydroxy-3-methylglutaryl-coenzyme A reductase
TRUE	TRUE	HPCAL1	P37235	LOC101864140	XM_013082079	XP_012937533	neuronal calcium sensor 2-like
TRUE	TRUE	HPCAL1	P37235	LOC101859170	XM_005097580	XP_005097637	neuronal calcium sensor 2
TRUE	TRUE	HPCAL1	P37235	LOC100533223	NM_001204540	NP_001191469	neurocalcin
TRUE	TRUE	HPCAL1	P37235	LOC106013182	XM_013088214	XP_012943668	neuronal calcium sensor 2
TRUE	TRUE	HPCAL1	P37235	LOC100533223	NM_001204540-2	NP_001191469	neurocalcin
TRUE	TRUE	HSPA5	P11021	LOC101857842	XM_013089841	XP_012945295	endoplasmic reticulum chaperone BiP-like
TRUE	TRUE	HSPA5	P11021	LOC100533358	NM_001204652	NP_001191581	endoplasmic reticulum chaperone BiP precursor
TRUE	TRUE	HSPG2	P98160	LOC101857847	XM_005089831	XP_005089888	limbic system-associated membrane protein
TRUE	TRUE	HSPG2	P98160	LOC101859116	XM_005103896	XP_005103953	uncharacterized protein LOC101859116 isoform X1
TRUE	TRUE	HSPG2	P98160	LOC101861971	XM_035971390	XP_035827283	carcinoembryonic antigen-related cell adhesion molecule 5
TRUE	TRUE	HSPG2	P98160	LOC101855448	XM_005110302	XP_005110359	uncharacterized protein LOC101855448
TRUE	TRUE	HSPG2	P98160	LOC101847382	XM_013089265	XP_012944719	basement membrane-specific heparan sulfate proteoglycan core protein
TRUE	TRUE	HTR2A	P28223	LOC101852160	XM_013079975	XP_012935429	uncharacterized protein LOC101852160
TRUE	TRUE	HTR2A	P28223	5-HT2	NM_001245992	NP_001232921	5-HT2 receptor
TRUE	TRUE	HTR2A	P28223	5-HT2	NM_001245992-2	NP_001232921	5-HT2 receptor
TRUE	TRUE	HTR2A	P28223	LOC118478868	XM_035973252	XP_035829145	uncharacterized protein LOC118478868 isoform X2
TRUE	TRUE	HTR6	P50406	LOC101861308	XM_005105727	XP_005105784	5-hydroxytryptamine receptor 6
TRUE	TRUE	IDE	P14735	LOC101845820	XM_035973484	XP_035829377	insulin-degrading enzyme
TRUE	TRUE	IRS1	P35568	LOC101849349	XM_013091076	XP_012946530	mucin-19
TRUE	TRUE	KCNJ6	P48051	LOC101856217	XM_013088559	XP_012944013	ATP-sensitive inward rectifier potassium channel 10
TRUE	TRUE	KIF11	P52732	LOC101861271	XM_005094246	XP_005094303	kinesin-like protein KIF11-B isoform X1
TRUE	TRUE	KIF11	P52732	LOC101861271	XM_005094247	XP_005094304	kinesin-like protein KIF11-B isoform X2
TRUE	TRUE	KIF11	P52732	LOC101863803	XM_005094256	XP_005094313	kinesin-like protein KIF11-B
TRUE	TRUE	LDLR	P01130	LOC118478465	XM_035972110	XP_035828003	low-density lipoprotein receptor-related protein 8-like
TRUE	TRUE	LIPA	P38571	LOC101860582	XM_035970480	XP_035826373	gastric triacylglycerol lipase
TRUE	TRUE	LIPA	P38571	LOC101860824	XM_035970481	XP_035826374	gastric triacylglycerol lipase
TRUE	TRUE	LMNA	P02545	LOC100533447	NM_001204724	NP_001191653	cytoplasmic intermediate filament protein A
TRUE	TRUE	LMNA	P02545	LOC101851857	XM_005094469	XP_005094526	lamin-B1
TRUE	TRUE	LMNA	P02545	LOC101863550	XM_013089315	XP_012944769	lamin-L(III)
TRUE	TRUE	LMNA	P02545	LOC100533447	NM_001204724-2	NP_001191653	cytoplasmic intermediate filament protein A
TRUE	TRUE	LPL	P06858	LOC101859896	XM_005088924	XP_005088981	lipase member H-B isoform X2
TRUE	TRUE	LPL	P06858	LOC101859896	XM_035969116	XP_035825009	lipase member H-B isoform X1
TRUE	TRUE	LRP1	Q07954	LOC101849041	XM_013080642	XP_012936096	low-density lipoprotein receptor-related protein 2
TRUE	TRUE	LRP1	Q07954	LOC101849281	XM_035968891	XP_035824784	very low-density lipoprotein receptor-like
TRUE	TRUE	LRP1	Q07954	LOC101859513	XM_035972409	XP_035828302	low-density lipoprotein receptor-like
TRUE	TRUE	LRP1	Q07954	LOC100533545	XM_013088594	XP_012944048	low-density lipoprotein receptor-related protein 1
TRUE	TRUE	LRP1	Q07954	LOC118478804	XM_035973066	XP_035828959	low-density lipoprotein receptor-related protein 6-like
TRUE	TRUE	LRP1	Q07954	LOC118478805	XM_035973068	XP_035828961	low-density lipoprotein receptor-related protein 6-like
TRUE	TRUE	LRP1	Q07954	LOC106013813	XM_013090506	XP_012945960	low-density lipoprotein receptor-related protein 2-like
TRUE	TRUE	LRP1	Q07954	LOC106013825	XM_013090542	XP_012945996	G-protein coupled receptor GRL101
TRUE	TRUE	LRP2	P98164	LOC101845064	XM_005090923	XP_005090980	low-density lipoprotein receptor-related protein 2
TRUE	TRUE	LRP2	P98164	LOC101859425	XM_005103651	XP_005103708	G-protein coupled receptor GRL101
TRUE	TRUE	LRP2	P98164	LOC101860672	XM_013085791	XP_012941245	very low-density lipoprotein receptor
TRUE	TRUE	LRP2	P98164	LOC101848679	XM_035971461	XP_035827354	low-density lipoprotein receptor-related protein 2
TRUE	TRUE	LRP2	P98164	LOC118478247	XM_035971462	XP_035827355	very low-density lipoprotein receptor-like
TRUE	TRUE	LRP2	P98164	LOC106013826	XM_013090543	XP_012945997	G-protein coupled receptor GRL101
TRUE	TRUE	LRP6	O75581	LOC101845746	XM_035972608	XP_035828501	low-density lipoprotein receptor-related protein 4
TRUE	TRUE	LRP6	O75581	LOC101858302	XM_013087929	XP_012943383	low-density lipoprotein receptor-related protein 5-like protein
TRUE	TRUE	LRP6	O75581	LOC101853039	XM_005110457	XP_005110514	low-density lipoprotein receptor-related protein 6 isoform X1
TRUE	TRUE	LRP6	O75581	LOC101853039	XM_005110458	XP_005110515	low-density lipoprotein receptor-related protein 6 isoform X2
TRUE	TRUE	LRP6	O75581	LOC101853039	XM_035972895	XP_035828788	low-density lipoprotein receptor-related protein 6 isoform X3
TRUE	TRUE	LRP8	Q14114	LOC101845424	XM_005107369	XP_005107426	low-density lipoprotein receptor-related protein 8
TRUE	TRUE	LRP8	Q14114	LOC101845424	XM_035972167	XP_035828060	low-density lipoprotein receptor-related protein 8
TRUE	TRUE	LRPAP1	P30533	LOC101847798	XM_013091466	XP_012946920	alpha-2-macroglobulin receptor-associated protein
TRUE	TRUE	LRPAP1	P30533	LOC101860965	XM_005094154	XP_005094211	alpha-2-macroglobulin receptor-associated protein
TRUE	TRUE	LRRK2	Q5S007	LOC106011403	XM_013080922	XP_012936376	uncharacterized protein LOC106011403
TRUE	TRUE	LRRK2	Q5S007	LOC118477475	XM_035969010	XP_035824903	probable serine/threonine-protein kinase pats1
TRUE	TRUE	LRRK2	Q5S007	LOC101864296	XM_013082022	XP_012937476	leucine-rich repeat serine/threonine-protein kinase 1
TRUE	TRUE	LRRK2	Q5S007	LOC101848126	XM_035970805	XP_035826698	uncharacterized protein LOC101848126
TRUE	TRUE	LRRK2	Q5S007	LOC101845117	XM_035971230	XP_035827123	uncharacterized protein LOC101845117
TRUE	TRUE	LRRK2	Q5S007	LOC101859597	XM_035972216	XP_035828109	leucine-rich repeat serine/threonine-protein kinase 2 isoform X1
TRUE	TRUE	LRRK2	Q5S007	LOC101859597	XM_035972217	XP_035828110	leucine-rich repeat serine/threonine-protein kinase 2 isoform X2
TRUE	TRUE	MAOA	P21397	LOC101859327	XM_005097667	XP_005097724	probable flavin-containing monoamine oxidase A
TRUE	TRUE	MAOA	P21397	LOC101859327	XM_035969593	XP_035825486	probable flavin-containing monoamine oxidase A
TRUE	TRUE	MAOA	P21397	LOC101855100	XM_005098415	XP_005098472	probable flavin-containing monoamine oxidase A
TRUE	TRUE	MAOA	P21397	LOC106012502	XM_035971191	XP_035827084	amine oxidase [flavin-containing] A
TRUE	TRUE	MAOA	P21397	LOC101851428	XM_005104034	XP_005104091	L-amino-acid oxidase-like
TRUE	TRUE	MAPT	P10636	LOC101864325	XM_013087465	XP_012942919	microtubule-associated protein tau
TRUE	TRUE	MAPT	P10636	LOC106010967	XM_013091043	XP_012946497	serine-rich adhesin for platelets
TRUE	TRUE	MCM3AP	O60318	LOC101859920	XM_005095029	XP_005095086	germinal-center associated nuclear protein
TRUE	TRUE	MEF2A	Q02078	LOC101858769	XM_005094234	XP_005094291	myocyte-specific enhancer factor 2A isoform X1
TRUE	TRUE	MEF2A	Q02078	LOC101858769	XM_035968721	XP_035824614	myocyte-specific enhancer factor 2A isoform X1
TRUE	TRUE	MEF2A	Q02078	LOC101858769	XM_013080208	XP_012935662	myocyte-specific enhancer factor 2A isoform X2
TRUE	TRUE	MEF2A	Q02078	LOC101858769	XM_013080205	XP_012935659	myocyte-specific enhancer factor 2A isoform X1
TRUE	TRUE	MEF2A	Q02078	LOC101858769	XM_013080207	XP_012935661	myocyte-specific enhancer factor 2A isoform X1
TRUE	TRUE	MME	P08473	LOC101861636	XM_035973258	XP_035829151	neprilysin-1
TRUE	TRUE	MME	P08473	LOC101853869	XM_013085281	XP_012940735	endothelin-converting enzyme homolog
TRUE	TRUE	MME	P08473	LOC101854751	XM_013087766	XP_012943220	neprilysin
TRUE	TRUE	MPO	P05164	LOC101857618	XM_013085148	XP_012940602	chorion peroxidase
TRUE	TRUE	MPO	P05164	LOC101864111	XM_005111715	XP_005111772	peroxidase-like protein 3
TRUE	TRUE	MT-ATP6	P00846	ATP6	NA	YP_003695	ATP synthase F0 subunit 6
TRUE	TRUE	MT-CO2	P00403	COX2	NA	YP_003693	cytochrome c oxidase subunit II
TRUE	TRUE	MT-CO3	P00414	COX3	NA	YP_003698	cytochrome c oxidase subunit III
TRUE	TRUE	MT-CYB	P00156	CYTB	NA	YP_003692	cytochrome b
TRUE	TRUE	MTHFR	P42898	LOC101862446	XM_035972141	XP_035828034	methylenetetrahydrofolate reductase
TRUE	TRUE	MT-ND1	P03886	ND1	NA	YP_003690	NADH dehydrogenase subunit 1
TRUE	TRUE	MT-ND2	P03891	ND2	NA	YP_003699	NADH dehydrogenase subunit 2
TRUE	TRUE	MT-ND3	P03897	ND3	NA	YP_003696	NADH dehydrogenase subunit 3
TRUE	TRUE	MT-ND4	P03905	ND4	NA	YP_003697	NADH dehydrogenase subunit 4
TRUE	TRUE	MT-ND4L	P03901	ND4L	NA	YP_003691	NADH dehydrogenase subunit 4L
TRUE	TRUE	MTR	Q99707	LOC101860502	XM_005100914	XP_005100971	methionine synthase
TRUE	TRUE	NCAM2	O15394	LOC106014217	XM_013091448	XP_012946902	kin of IRRE-like protein 2
TRUE	TRUE	NCAPD2	Q15021	LOC101860550	XM_035973616	XP_035829509	condensin complex subunit 1
TRUE	TRUE	NCSTN	Q92542	LOC100533532	XM_035973777	XP_035829670	nicastrin
TRUE	TRUE	NGB	Q9NPG2	LOC101846946	XM_035968166	XP_035824059	neuroglobin isoform X3
TRUE	TRUE	NGB	Q9NPG2	LOC101846946	XM_005092258	XP_005092315	neuroglobin isoform X1
TRUE	TRUE	NGB	Q9NPG2	LOC101846946	XM_005092257	XP_005092314	neuroglobin isoform X1
TRUE	TRUE	NGB	Q9NPG2	LOC101846946	XM_005092259	XP_005092316	neuroglobin isoform X2
TRUE	TRUE	NGB	Q9NPG2	LOC101846946	XM_005092260	XP_005092317	neuroglobin isoform X3
TRUE	TRUE	NGB	Q9NPG2	LOC106011421	XM_013081006	XP_012936460	uncharacterized protein LOC106011421
TRUE	TRUE	NGB	Q9NPG2	LOC101852695	XM_005099766	XP_005099823	neuroglobin
TRUE	TRUE	NGB	Q9NPG2	LOC101845586	XM_005110901	XP_005110958	uncharacterized protein LOC101845586
TRUE	TRUE	NGFR	P08138	LOC106012918	XM_013087246	XP_012942700	uncharacterized protein LOC106012918
TRUE	TRUE	NOS1	P29475	LOC100533269	NM_001204576	NP_001191505	nitric oxide synthase 2
TRUE	TRUE	NOS1	P29475	NOS	NM_001204541	NP_001191470	nitric oxide synthase
TRUE	TRUE	NOS1	P29475	NOS	NM_001204541-2	NP_001191470	nitric oxide synthase
TRUE	TRUE	NOS1	Q8WY41	LOC106011687	XM_013082156	XP_012937610	nanos homolog 2
TRUE	TRUE	NPC1	O15118	LOC101862111	XM_005097419	XP_005097476	NPC intracellular cholesterol transporter 1
TRUE	TRUE	NPC1	O15118	LOC101863023	XM_005098891	XP_005098948	protein patched homolog 1 isoform X1
TRUE	TRUE	NPC1	O15118	LOC101863023	XM_005098893	XP_005098950	protein patched homolog 1 isoform X2
TRUE	TRUE	NPC1	O15118	LOC101863023	XM_005098892	XP_005098949	protein patched homolog 1 isoform X1
TRUE	TRUE	NPC1	O15118	LOC101852325	XM_013083402	XP_012938856	patched domain-containing protein 3
TRUE	TRUE	NPC1	O15118	LOC101859355	XM_013086743	XP_012942197	protein patched homolog 3
TRUE	TRUE	NPC1	O15118	LOC101859355	XM_013086744	XP_012942198	protein patched homolog 3
TRUE	TRUE	NPC2	P61916	LOC106011706	XM_013082238	XP_012937692	ecdysteroid-regulated 16 kDa protein
TRUE	TRUE	NPC2	P61916	LOC106011707	XM_013082239	XP_012937693	NPC intracellular cholesterol transporter 2
TRUE	TRUE	NPC2	P61916	LOC101848455	XM_005104975	XP_005105032	ecdysteroid-regulated 16 kDa protein
TRUE	TRUE	NPC2	P61916	LOC101863399	XM_005112135	XP_005112192	NPC intracellular cholesterol transporter 2
TRUE	TRUE	NTRK2	Q16620	trk	NM_001245994	NP_001232923	tropomyosin-related kinase precursor
TRUE	TRUE	NTRK2	Q16620	trk	NM_001245994-2	NP_001232923	tropomyosin-related kinase precursor
TRUE	TRUE	NTRK2	Q16620	LOC100533372	NM_001204662	NP_001191591	Trk-like receptor tyrosine kinase
TRUE	TRUE	OGG1	O15527	LOC101850876	XM_005095248	XP_005095305	N-glycosylase/DNA lyase
TRUE	TRUE	OTC	P00480	LOC101853883	XM_035972365	XP_035828258	ornithine carbamoyltransferase, mitochondrial isoform X3
TRUE	TRUE	OTC	P00480	LOC101853883	XM_005108163	XP_005108220	ornithine carbamoyltransferase, mitochondrial isoform X1
TRUE	TRUE	OTC	P00480	LOC101853883	XM_005108164	XP_005108221	ornithine carbamoyltransferase, mitochondrial isoform X2
TRUE	TRUE	PARP1	P09874	LOC100533290	NM_001204592	NP_001191521	poly-(ADP-ribose) polymerase I
TRUE	TRUE	PARP1	P09874	LOC100533290	NM_001204592-2	NP_001191521	poly-(ADP-ribose) polymerase I
TRUE	TRUE	PARP1	P09874	LOC101851060	XM_013085456	XP_012940910	poly [ADP-ribose] polymerase tankyrase
TRUE	TRUE	PARP1	P09874	LOC101854754	XM_005108856	XP_005108913	uncharacterized protein LOC101854754
TRUE	TRUE	PARP1	P09874	LOC101863474	XM_013090014	XP_012945468	poly [ADP-ribose] polymerase tankyrase
TRUE	TRUE	PCDH11X	Q9BZA7	LOC101847181	XM_013080645	XP_012936099	protocadherin-11 X-linked
TRUE	TRUE	PCDH11X	Q9BZA7	LOC101848741	XM_013081150	XP_012936604	protocadherin alpha-6
TRUE	TRUE	PCDH11X	Q9BZA7	LOC101845166	XM_035969554	XP_035825447	cadherin EGF LAG seven-pass G-type receptor 2
TRUE	TRUE	PCDH11X	Q9BZA7	LOC101845166	XM_005097434	XP_005097491	cadherin EGF LAG seven-pass G-type receptor 2
TRUE	TRUE	PCDH11X	Q9BZA7	LOC101845166	XM_005097432	XP_005097489	cadherin EGF LAG seven-pass G-type receptor 2
TRUE	TRUE	PCDH11X	Q9BZA7	LOC101845166	XM_005097433	XP_005097490	cadherin EGF LAG seven-pass G-type receptor 2
TRUE	TRUE	PCDH11X	Q9BZA7	LOC101862145	XM_005109650	XP_005109707	protocadherin beta-15
TRUE	TRUE	PCDH11X	Q9BZA7	LOC101855843	XM_035973495	XP_035829388	protocadherin gamma-A12
TRUE	TRUE	PICALM	Q13492	LOC101848715	XM_035971844	XP_035827737	clathrin coat assembly protein AP180
TRUE	TRUE	PIK3R1	P27986	LOC101852902	XM_013091424	XP_012946878	phosphatidylinositol 3-kinase regulatory subunit alpha
TRUE	TRUE	PIK3R1	P27986	LOC101860490	XM_013080430	XP_012935884	phosphatidylinositol 3-kinase regulatory subunit gamma
TRUE	TRUE	PIN1	Q13526	LOC101858155	XM_005090895	XP_005090952	putative peptidyl-prolyl cis-trans isomerase dodo
TRUE	TRUE	PON1	P27169	LOC101864659	XM_005089388	XP_005089445	serum paraoxonase/arylesterase 2
TRUE	TRUE	PON1	P27169	LOC101851210	XM_035971295	XP_035827188	serum paraoxonase/arylesterase 2
TRUE	TRUE	PON2	Q15165	LOC101860231	XM_035973855	XP_035829748	serum paraoxonase/arylesterase 2
TRUE	TRUE	PON2	Q15165	LOC101848218	XM_013085275	XP_012940729	serum paraoxonase/arylesterase 2
TRUE	TRUE	PON3	Q15166	LOC101860476	XM_013091352	XP_012946806	serum paraoxonase/lactonase 3-like
TRUE	TRUE	PPARA	Q07869	LOC101858461	XM_035973511	XP_035829404	ecdysone-induced protein 75B
TRUE	TRUE	PPARG	P37231	LOC101857395	XM_013079847	XP_012935301	ecdysone-induced protein 78C
TRUE	TRUE	PPARG	P37231	LOC100861463	XM_005101571	XP_005101628	signaling mucin MSB2
TRUE	TRUE	PPARG	P37231	LOC101846826	XM_013085052	XP_012940506	mucin-12 isoform X1
TRUE	TRUE	PPARG	P37231	LOC101846826	XM_005102754	XP_005102811	mucin-12 isoform X1
TRUE	TRUE	PPARG	P37231	LOC101846826	XM_005102756	XP_005102813	mucin-12 isoform X2
TRUE	TRUE	PPARG	P37231	LOC101846826	XM_005102755	XP_005102812	mucin-12 isoform X1
TRUE	TRUE	PPARG	P37231	LOC106012676	XM_013086343	XP_012941797	ras-interacting protein RIP3
TRUE	TRUE	PPARG	P37231	LOC101846759	XM_005106515	XP_005106572	uncharacterized protein LOC101846759
TRUE	TRUE	PSEN1	P49768	LOC100533344	NM_001204489	NP_001191418	presenilin 1-1
TRUE	TRUE	PSENEN	Q9NZ42	LOC101854684	XM_005111841	XP_005111898	gamma-secretase subunit PEN-2
TRUE	TRUE	PTGS2	P35354	LOC101862638	XM_005095719	XP_005095776	uncharacterized protein LOC101862638
TRUE	TRUE	RELN	P78509	LOC101846046	XM_013083040	XP_012938494	reelin
TRUE	TRUE	RUNX1	Q01196	LOC101858797	XM_005103981	XP_005104038	uncharacterized protein LOC101858797 isoform X2
TRUE	TRUE	RUNX1	Q01196	LOC101858797	XM_005103980	XP_005104037	uncharacterized protein LOC101858797 isoform X1
TRUE	TRUE	RXRA	P19793	LOC101854010	XM_005095852	XP_005095909	uncharacterized protein LOC101854010
TRUE	TRUE	RXRA	P19793	LOC101850852	XM_005110366	XP_005110423	nuclear hormone receptor FTZ-F1 beta isoform X2
TRUE	TRUE	RXRA	P19793	LOC101850852	XM_005110365	XP_005110422	nuclear hormone receptor FTZ-F1 beta isoform X1
TRUE	TRUE	RXRA	P19793	LOC101847621	XM_005110753	XP_005110810	retinoic acid receptor RXR isoform X1
TRUE	TRUE	RXRA	P19793	LOC101847621	XM_005110754	XP_005110811	retinoic acid receptor RXR isoform X2
TRUE	TRUE	SEL1L	Q9UBV2	LOC101859404	XM_005097852	XP_005097909	protein sel-1 homolog 1 isoform X2
TRUE	TRUE	SEL1L	Q9UBV2	LOC101859404	XM_005097851	XP_005097908	protein sel-1 homolog 1 isoform X1
TRUE	TRUE	SERPINA3	P01011	LOC101852901	XM_005113493	XP_005113550	serine protease inhibitor A3C-like
TRUE	TRUE	SGPL1	O95470	LOC101856811	XM_005100645	XP_005100702	sphingosine-1-phosphate lyase 1
TRUE	TRUE	SGPL1	O95470	LOC101861075	XM_035972571	XP_035828464	LOW QUALITY PROTEIN: sphingosine-1-phosphate lyase
TRUE	TRUE	SH3PXD2A	Q5TCZ1	LOC101859409	XM_013082776	XP_012938230	SH3 and PX domain-containing protein 2A isoform X1
TRUE	TRUE	SLC6A4	P31645	LOC101858073	XM_013080070	XP_012935524	uncharacterized sodium-dependent transporter HI_0736
TRUE	TRUE	SLC6A4	P31645	LOC100533265	NM_001204573	NP_001191502	serotonin transporter
TRUE	TRUE	SOAT1	P35610	LOC101851655	XM_013084792	XP_012940246	sterol O-acyltransferase 1 isoform X2
TRUE	TRUE	SOAT1	P35610	LOC101851655	XM_013084793	XP_012940247	sterol O-acyltransferase 1 isoform X3
TRUE	TRUE	SOAT1	P35610	LOC101851655	XM_005102236	XP_005102293	sterol O-acyltransferase 1 isoform X1
TRUE	TRUE	SOD2	P04179	LOC101852344	XM_005104646	XP_005104703	superoxide dismutase [Mn], mitochondrial
TRUE	TRUE	SORCS1	Q8WY21	LOC101864588	XM_013089222	XP_012944676	VPS10 domain-containing receptor SorCS1
TRUE	TRUE	SORCS3	Q9UPU3	LOC106013516	XM_013089462	XP_012944916	VPS10 domain-containing receptor SorCS3
TRUE	TRUE	SORCS3	Q9UPU3	LOC101857857	XM_005113439	XP_005113496	VPS10 domain-containing receptor SorCS1-like
TRUE	TRUE	SORL1	Q92673	LOC101857914	XM_013080110	XP_012935564	sortilin-related receptor
TRUE	TRUE	SORL1	Q92673	LOC118477251	XM_035968304	XP_035824197	thrombospondin-1-like
TRUE	TRUE	SORL1	Q92673	LOC101846105	XM_005111389	XP_005111446	sortilin-related receptor
TRUE	TRUE	SREBF1	P36956	LOC101855197	XM_013084742	XP_012940196	sterol regulatory element-binding protein 1
TRUE	TRUE	TAP2	Q9UDX4	LOC101861877	XM_013079819	XP_012935273	SEC14-like protein 2
TRUE	TRUE	TARDBP	Q13148	LOC101857099	XM_005095281	XP_005095338	TAR DNA-binding protein 43 isoform X4
TRUE	TRUE	TARDBP	Q13148	LOC101857099	XM_005095280	XP_005095337	TAR DNA-binding protein 43 isoform X3
TRUE	TRUE	TARDBP	Q13148	LOC101857099	XM_005095277	XP_005095334	TAR DNA-binding protein 43 isoform X1
TRUE	TRUE	TARDBP	Q13148	LOC101857099	XM_005095278	XP_005095335	TAR DNA-binding protein 43 isoform X2
TRUE	TRUE	TARDBP	Q13148	LOC101858751	XM_005111038	XP_005111095	TAR DNA-binding protein 43
TRUE	TRUE	TARDBP	Q13148	LOC101859676	XM_005111042	XP_005111099	TAR DNA-binding protein 43
TRUE	TRUE	TFAM	Q00059	LOC101860238	XM_005092917	XP_005092974	transcription factor A, mitochondrial isoform X1
TRUE	TRUE	TFAM	Q00059	LOC101860238	XM_035968374	XP_035824267	transcription factor A, mitochondrial isoform X2
TRUE	TRUE	TFCP2	Q12800	LOC101860728	XM_005093975	XP_005094032	transcription factor CP2
TRUE	TRUE	TLR4	O00206	LOC101847817	XM_035969267	XP_035825160	toll-like receptor 4
TRUE	TRUE	TLR4	O00206	LOC101850809	XM_013083830	XP_012939284	protein toll
TRUE	TRUE	TLR4	O00206	LOC101860761	XM_005105373	XP_005105430	toll-like receptor 6
TRUE	TRUE	TOMM40	O96008	LOC101847619	XM_005110590	XP_005110647	mitochondrial import receptor subunit TOM40 homolog 1
TRUE	TRUE	TP63	Q9H3D4	LOC101850024	XM_005104120	XP_005104177	tumor protein 63
TRUE	TRUE	TP63	Q9H3D4	LOC101845980	XM_005113007	XP_005113064	tumor protein 63
TRUE	TRUE	TRAF2	Q12933	LOC101844983	XM_013079456	XP_012934910	TNF receptor-associated factor 2
TRUE	TRUE	TRAF2	Q12933	LOC101856795	XM_005095186	XP_005095243	TNF receptor-associated factor 2
TRUE	TRUE	TRPC4AP	Q8TEL6	LOC101853447	XM_005093499	XP_005093556	short transient receptor potential channel 4-associated protein isoform X1
TRUE	TRUE	TRPC4AP	Q8TEL6	LOC101853447	XM_005093500	XP_005093557	short transient receptor potential channel 4-associated protein isoform X2
TRUE	TRUE	UBE2D1	P51668	LOC101857461	XM_005112198	XP_005112255	ubiquitin-conjugating enzyme E2-17 kDa
TRUE	TRUE	UBE2I	P63279	LOC101853813	XM_005106816	XP_005106873	SUMO-conjugating enzyme UBC9-B
TRUE	TRUE	UBE2I	P63279	LOC101853813	XM_005106814	XP_005106871	SUMO-conjugating enzyme UBC9-B
TRUE	TRUE	UBE2I	P63279	LOC101853813	XM_005106815	XP_005106872	SUMO-conjugating enzyme UBC9-B
TRUE	TRUE	UBQLN1	Q9UMX0	LOC101856428	XM_005098505	XP_005098562	ubiquilin-1
TRUE	TRUE	VDR	P11473	LOC101853654	XM_005088984	XP_005089041	nuclear hormone receptor HR96
TRUE	TRUE	VDR	P11473	LOC101846778	XM_005089134	XP_005089191	ecdysone receptor isoform X2
TRUE	TRUE	VDR	P11473	LOC101846778	XM_035968307	XP_035824200	ecdysone receptor isoform X1
TRUE	TRUE	VDR	P11473	LOC101861659	XM_013082199	XP_012937653	serine/threonine-protein kinase pakD
TRUE	TRUE	VLDLR	P98155	LOC101856587	XM_013084846	XP_012940300	very low-density lipoprotein receptor isoform X1
TRUE	TRUE	VLDLR	P98155	LOC101856587	XM_013084847	XP_012940301	very low-density lipoprotein receptor isoform X2
TRUE	NA	ABCA12	Q86UK0	LOC101860234	XM_035973942	XP_035829835	uncharacterized protein LOC101860234
TRUE	NA	ABCA12	Q86UK0	LOC101860442	XM_013087390	XP_012942844	ABC transporter G family member 20-like
TRUE	NA	ABCB1	P08183	LOC101855688	XM_035969229	XP_035825122	ATP-dependent translocase ABCB1
TRUE	NA	ABCB1	P08183	LOC101857928	XM_013091374	XP_012946828	ATP-dependent translocase ABCB1
TRUE	NA	ABCB1	P08183	LOC101863574	XM_013080880	XP_012936334	ATP-dependent translocase ABCB1
TRUE	NA	ABCB1	P08183	LOC118477471	XM_035968996	XP_035824889	ATP-dependent translocase ABCB1-like
TRUE	NA	ABCB1	P08183	LOC101852540	XM_005095422	XP_005095479	ATP-dependent translocase ABCB1
TRUE	NA	ABCB1	P08183	LOC101853542	XM_013080883	XP_012936337	ATP-dependent translocase ABCB1 isoform X2
TRUE	NA	ABCB1	P08183	LOC101853542	XM_013080882	XP_012936336	ATP-dependent translocase ABCB1 isoform X1
TRUE	NA	ABCB1	P08183	LOC101855357	XM_035971331	XP_035827224	ATP-dependent translocase ABCB1
TRUE	NA	ABCB1	P08183	LOC101858209	XM_013086635	XP_012942089	ATP-dependent translocase ABCB1
TRUE	NA	ABCB1	P08183	LOC101858982	XM_035973206	XP_035829099	ATP-dependent translocase ABCB1 isoform X1
TRUE	NA	ABCB1	P08183	LOC101858982	XM_035973208	XP_035829101	ATP-dependent translocase ABCB1 isoform X3
TRUE	NA	ABCB1	P08183	LOC101858982	XM_035973210	XP_035829103	ATP-dependent translocase ABCB1 isoform X5
TRUE	NA	ABCB1	P08183	LOC101858982	XM_035973207	XP_035829100	ATP-dependent translocase ABCB1 isoform X2
TRUE	NA	ABCB1	P08183	LOC101858982	XM_035973205	XP_035829098	ATP-dependent translocase ABCB1 isoform X1
TRUE	NA	ABCB1	P08183	LOC101858982	XM_035973211	XP_035829104	ATP-dependent translocase ABCB1 isoform X7
TRUE	NA	ABCB1	P08183	LOC101858982	XM_035973209	XP_035829102	ATP-dependent translocase ABCB1 isoform X4
TRUE	NA	ABCB1	P08183	LOC101858982	XM_013089835	XP_012945289	ATP-dependent translocase ABCB1 isoform X9
TRUE	NA	ABCB1	P08183	LOC101858982	XM_013089833	XP_012945287	ATP-dependent translocase ABCB1 isoform X6
TRUE	NA	ABCB1	P08183	LOC101858982	XM_035973212	XP_035829105	ATP-dependent translocase ABCB1 isoform X8
TRUE	NA	ABCB1	P08183	LOC106013879	XM_035973562	XP_035829455	multidrug resistance protein 1
TRUE	NA	ABCB1	P08183	LOC118479123	XM_035973744	XP_035829637	sn-glycerol-3-phosphate import ATP-binding protein UgpC-like
TRUE	NA	ABCB1	P08183	LOC101848722	XM_005113477	XP_005113534	ATP-dependent translocase ABCB1-like
TRUE	NA	ABCC8	Q09428	LOC101847179	XM_035968556	XP_035824449	ATP-binding cassette sub-family C member 9 isoform X4
TRUE	NA	ABCG4	Q9H172	LOC101858847	XM_013080215	XP_012935669	protein white
TRUE	NA	ABCG4	Q9H172	LOC101862516	XM_005103067	XP_005103124	ATP-binding cassette sub-family G member 4 isoform X1
TRUE	NA	ABCG4	Q9H172	LOC101862516	XM_005103068	XP_005103125	ATP-binding cassette sub-family G member 4 isoform X1
TRUE	NA	ABCG4	Q9H172	LOC101862516	XM_035970996	XP_035826889	ATP-binding cassette sub-family G member 4 isoform X1
TRUE	NA	ABCG5	Q9H222	LOC101858645	XM_013084758	XP_012940212	ATP-binding cassette sub-family G member 5
TRUE	NA	ACAD8	Q9UKU7	LOC101846440	XM_013085799	XP_012941253	isobutyryl-CoA dehydrogenase, mitochondrial
TRUE	NA	ACAT2	Q9BWD1	LOC101860546	XM_005090540	XP_005090597	acetyl-CoA acetyltransferase, cytosolic
TRUE	NA	ACF	Q9NQ94	LOC101864249	XM_013086647	XP_012942101	APOBEC1 complementation factor
TRUE	NA	ACHE	P22303	LOC101852306	XM_035968273	XP_035824166	acetylcholinesterase-1-like
TRUE	NA	ACHE	P22303	LOC118477719	XM_035969902	XP_035825795	cocaine esterase-like
TRUE	NA	ACHE	P22303	LOC101851414	XM_005099843	XP_005099900	pyrethroid hydrolase Ces2a
TRUE	NA	ACHE	P22303	LOC101849644	XM_035972288	XP_035828181	acetylcholinesterase-like
TRUE	NA	ACO2	Q99798	LOC101860826	XM_013084592	XP_012940046	aconitate hydratase, mitochondrial
TRUE	NA	ACSL4	O60488	LOC101858969	XM_035972425	XP_035828318	long-chain-fatty-acid--CoA ligase 4
TRUE	NA	ADAM17	P78536	LOC101851566	XM_005094294	XP_005094351	ADAM 17-like protease
TRUE	NA	ADAM17	P78536	LOC101846280	XM_005096158	XP_005096215	disintegrin and metalloproteinase domain-containing protein 17
TRUE	NA	ADAM17	P78536	LOC101847717	XM_005096426	XP_005096483	ADAM 17-like protease
TRUE	NA	ADAM17	P78536	LOC101849541	XM_035970166	XP_035826059	ADAM 17-like protease isoform X2
TRUE	NA	ADAM17	P78536	LOC101849541	XM_005099925	XP_005099982	ADAM 17-like protease isoform X1
TRUE	NA	ADAM17	P78536	LOC106013574	XM_013089696	XP_012945150	disintegrin and metalloproteinase domain-containing protein 17
TRUE	NA	ADAM17	P78536	LOC100533548	XM_035973125	XP_035829018	ADAM 17-like protease
TRUE	NA	ADORA2A	P29274	LOC101855816	XM_005106471	XP_005106528	blue-sensitive opsin
TRUE	NA	ADORA2A	P29274	LOC101863407	XM_005112998	XP_005113055	adenosine receptor A3
TRUE	NA	ADORA2B	P29275	LOC101854320	XM_005096712	XP_005096769	uncharacterized protein LOC101854320
TRUE	NA	ADORA2B	P29275	LOC101854565	XM_005096713	XP_005096770	uncharacterized protein LOC101854565
TRUE	NA	ADORA2B	P29275	LOC101849312	XM_005105152	XP_005105209	adenosine receptor A2b
TRUE	NA	ADORA2B	P29275	LOC101853821	XM_005108505	XP_005108562	neuropeptide FF receptor 2-like
TRUE	NA	ADORA2B	P29275	LOC101846924	XM_005110434	XP_005110491	uncharacterized protein LOC101846924
TRUE	NA	ADORA2B	P29275	LOC101853910	XM_005113274	XP_005113331	adenosine receptor A3
TRUE	NA	ADRA1A	P25100	LOC101852289	XM_005089423	XP_005089480	uncharacterized protein LOC101852289
TRUE	NA	ADRA1A	P25100	LOC101852289	XM_005089424	XP_005089481	uncharacterized protein LOC101852289
TRUE	NA	ADRA1A	P25100	LOC101853487	XM_005106719	XP_005106776	5-hydroxytryptamine receptor 2A-like
TRUE	NA	ADRA1A	P35348	LOC101855687	XM_035969011	XP_035824904	alpha-1A adrenergic receptor
TRUE	NA	ADRA1A	P35348	LOC118478188	XM_035971253	XP_035827146	uncharacterized protein LOC118478188
TRUE	NA	ADRA1A	P35348	LOC101857314	XM_005092214	XP_005092271	uncharacterized protein LOC101857314
TRUE	NA	ADRA1A	P35348	LOC101854018	XM_005098762	XP_005098819	melanopsin-like
TRUE	NA	ADRA1A	P35348	LOC101852856	XM_005099609	XP_005099666	prostaglandin E2 receptor EP4 subtype-like
TRUE	NA	ADRA1A	P35348	LOC101860020	XM_005099972	XP_005100029	substance-P receptor-like
TRUE	NA	ADRA1A	P35348	LOC101858642	XM_005101841	XP_005101898	uncharacterized protein LOC101858642
TRUE	NA	ADRA1A	P35348	LOC101859662	XM_013087130	XP_012942584	octopamine receptor 2-like
TRUE	NA	ADRA1A	P35348	LOC101859662	XM_035971961	XP_035827854	octopamine receptor 2-like
TRUE	NA	ADRA1A	P35348	LOC101859662	XM_005106662	XP_005106719	octopamine receptor 2-like
TRUE	NA	ADRA1A	P35348	LOC101859662	XM_035971962	XP_035827855	octopamine receptor 2-like
TRUE	NA	ADRA1A	P35348	LOC101854451	XM_013088809	XP_012944263	cysteinyl leukotriene receptor 1-like
TRUE	NA	ADRA1A	P35348	LOC106013607	XM_013089799	XP_012945253	adenosine receptor A1-like
TRUE	NA	ADRA1A	P35348	LOC106014000	XM_013090982	XP_012946436	adenosine receptor A1-like
TRUE	NA	ADRA2A	P08913	LOC101856169	XM_013080563	XP_012936017	uncharacterized protein LOC101856169
TRUE	NA	ADRA2A	P08913	LOC101847146	XM_013088233	XP_012943687	alpha-2C adrenergic receptor-like
TRUE	NA	AGPAT1	Q99943	LOC101860005	XM_005093268	XP_005093325	1-acyl-sn-glycerol-3-phosphate acyltransferase alpha
TRUE	NA	AHR	P35869	LOC101855489	XM_035969759	XP_035825652	homeobox protein 5
TRUE	NA	ALB	Q8TES7	LOC101850369	XM_005109938	XP_005109995	fas-binding factor 1
TRUE	NA	ALDH18A1	P54886	LOC101852520	XM_035968807	XP_035824700	delta-1-pyrroline-5-carboxylate synthase isoform X3
TRUE	NA	ALDH18A1	P54886	LOC101852520	XM_005089341	XP_005089398	delta-1-pyrroline-5-carboxylate synthase isoform X2
TRUE	NA	ALDH18A1	P54886	LOC101852520	XM_005089337	XP_005089394	delta-1-pyrroline-5-carboxylate synthase isoform X1
TRUE	NA	ANK3	Q12955	LOC101849903	XM_005091838	XP_005091895	uncharacterized protein LOC101849903
TRUE	NA	ANK3	Q12955	LOC101856953	XM_005092303	XP_005092360	putative ankyrin repeat protein RF_0381
TRUE	NA	ANK3	Q12955	LOC101851329	XM_005092541	XP_005092598	ankyrin-3 isoform X1
TRUE	NA	ANK3	Q12955	LOC101851329	XM_005092540	XP_005092597	ankyrin-3 isoform X1
TRUE	NA	ANK3	Q12955	LOC101851329	XM_005092538	XP_005092595	ankyrin-3 isoform X1
TRUE	NA	ANK3	Q12955	LOC101851329	XM_005092537	XP_005092594	ankyrin-3 isoform X1
TRUE	NA	ANK3	Q12955	LOC101851329	XM_035968259	XP_035824152	ankyrin-3 isoform X2
TRUE	NA	ANK3	Q12955	LOC101851329	XM_005092539	XP_005092596	ankyrin-3 isoform X1
TRUE	NA	ANK3	Q12955	LOC101862335	XM_005093450	XP_005093507	uncharacterized protein LOC101862335
TRUE	NA	ANK3	Q12955	LOC101852015	XM_013081801	XP_012937255	uncharacterized protein LOC101852015
TRUE	NA	ANK3	Q12955	LOC106011746	XM_013082435	XP_012937889	ankyrin repeat domain-containing protein 50-like
TRUE	NA	ANK3	Q12955	LOC101847110	XM_005098464	XP_005098521	ankyrin-2-like
TRUE	NA	ANK3	Q12955	LOC101846145	XM_035970420	XP_035826313	ankyrin repeat domain-containing protein 17
TRUE	NA	ANK3	Q12955	LOC101846145	XM_005100938	XP_005100995	ankyrin repeat domain-containing protein 17
TRUE	NA	ANK3	Q12955	LOC101854897	XM_005107489	XP_005107546	ankyrin repeat domain-containing protein 65
TRUE	NA	ANK3	Q12955	LOC101854897	XM_035972194	XP_035828087	ankyrin repeat domain-containing protein 65
TRUE	NA	ANK3	Q12955	LOC101854897	XM_035972195	XP_035828088	ankyrin repeat domain-containing protein 65
TRUE	NA	ANK3	Q12955	LOC101845802	XM_005108044	XP_005108101	ankyrin-3
TRUE	NA	ANK3	Q12955	LOC106013489	XM_013089381	XP_012944835	ankyrin-3
TRUE	NA	AP3M1	Q9Y2T2	LOC101856555	XM_005090890	XP_005090947	AP-3 complex subunit mu-1 isoform X2
TRUE	NA	AP3M1	Q9Y2T2	LOC101856555	XM_005090889	XP_005090946	AP-3 complex subunit mu-1 isoform X1
TRUE	NA	APBA1	Q02410	LOC101864237	XM_013085304	XP_012940758	protein lin-10
TRUE	NA	APEX1	P27695	LOC101849062	XM_005101199	XP_005101256	DNA-(apurinic or apyrimidinic site) endonuclease
TRUE	NA	APEX1	P27695	LOC101849062	XM_005101200	XP_005101257	DNA-(apurinic or apyrimidinic site) endonuclease
TRUE	NA	APEX1	P27695	LOC101849062	XM_035970494	XP_035826387	DNA-(apurinic or apyrimidinic site) endonuclease
TRUE	NA	APOA1BP	Q8NCW5	LOC106012435	XM_013085420	XP_012940874	NAD(P)H-hydrate epimerase
TRUE	NA	ARID5B	Q14865	LOC101851185	XM_013082012	XP_012937466	AT-rich interactive domain-containing protein 5B isoform X3
TRUE	NA	ARID5B	Q14865	LOC101851185	XM_005097459	XP_005097516	AT-rich interactive domain-containing protein 5B isoform X1
TRUE	NA	ARID5B	Q14865	LOC101851185	XM_005097460	XP_005097517	AT-rich interactive domain-containing protein 5B isoform X2
TRUE	NA	ARL5B	Q96KC2	LOC101859609	XM_005089561	XP_005089618	ADP-ribosylation factor-like protein 5B
TRUE	NA	ARL5B	Q96KC2	LOC101859609	XM_005089562	XP_005089619	ADP-ribosylation factor-like protein 5B
TRUE	NA	AVPR1A	P37288	LOC101862621	XM_005111551	XP_005111608	vasopressin V2 receptor
TRUE	NA	AVPR1A	P37288	LOC118479020	XM_035973569	XP_035829462	uncharacterized protein LOC118479020
TRUE	NA	BAT1	P82251	LOC106014194	XM_013091346	XP_012946800	b(0,+)-type amino acid transporter 1-like
TRUE	NA	BAT1	P82251	LOC101855002	XM_013079422	XP_012934876	b(0,+)-type amino acid transporter 1
TRUE	NA	BAT1	P82251	LOC101855236	XM_013079406	XP_012934860	cystine/glutamate transporter
TRUE	NA	BAT1	P82251	LOC101852315	XM_005096273	XP_005096330	Y+L amino acid transporter 2
TRUE	NA	BAT1	P82251	LOC101853459	XM_005098073	XP_005098130	b(0,+)-type amino acid transporter 1
TRUE	NA	BAT1	P82251	LOC101849862	XM_013085775	XP_012941229	asc-type amino acid transporter 1
TRUE	NA	BAT1	P82251	LOC118478327	XM_035971761	XP_035827654	b(0,+)-type amino acid transporter 1-like
TRUE	NA	BAT1	P82251	LOC101864646	XM_013086748	XP_012942202	b(0,+)-type amino acid transporter 1
TRUE	NA	BAT1	P82251	LOC106014116	XM_035973748	XP_035829641	b(0,+)-type amino acid transporter 1-like
TRUE	NA	BAT1	Q13838	LOC101847838	XM_013087624	XP_012943078	spliceosome RNA helicase DDX39B
TRUE	NA	BCL2	P10415	LOC101848156	XM_005089052	XP_005089109	apoptosis regulator Bcl-2
TRUE	NA	BCL3	P20749	LOC101848694	XM_013088622	XP_012944076	nascent polypeptide-associated complex subunit alpha, muscle-specific form
TRUE	NA	BICC1	Q9H694	LOC101860642	XM_013081068	XP_012936522	protein bicaudal C homolog 1-A
TRUE	NA	BIRC3	Q13489	LOC101856868	XM_013091456	XP_012946910	baculoviral IAP repeat-containing protein 2 isoform X2
TRUE	NA	BIRC3	Q13489	LOC101856868	XM_005091869	XP_005091926	baculoviral IAP repeat-containing protein 2 isoform X1
TRUE	NA	BIRC3	Q13489	LOC106011370	XM_013080742	XP_012936196	E3 ubiquitin-protein ligase XIAP-like
TRUE	NA	BIRC3	Q13489	LOC100533535	XM_005095504	XP_005095561	baculoviral IAP repeat-containing protein 2
TRUE	NA	BIRC3	Q13489	LOC101861355	XM_013081148	XP_012936602	uncharacterized protein LOC101861355
TRUE	NA	BIRC3	Q13489	LOC106012180	XM_013084296	XP_012939750	uncharacterized protein LOC106012180
TRUE	NA	BIRC3	Q13489	LOC101850023	XM_005104029	XP_005104086	uncharacterized protein LOC101850023
TRUE	NA	BIRC3	Q13489	LOC101848377	XM_005106964	XP_005107021	uncharacterized protein LOC101848377
TRUE	NA	BIRC3	Q13489	LOC106013117	XM_013088003	XP_012943457	protein neuralized
TRUE	NA	BIRC3	Q13489	LOC101851908	XM_013090026	XP_012945480	uncharacterized protein LOC101851908 isoform X1
TRUE	NA	BIRC3	Q13489	LOC101851908	XM_005111747	XP_005111804	uncharacterized protein LOC101851908 isoform X3
TRUE	NA	BIRC3	Q13489	LOC101851908	XM_005111746	XP_005111803	uncharacterized protein LOC101851908 isoform X2
TRUE	NA	C10orf112	Q5VYJ5	LOC101860949	XM_005091541	XP_005091598	MAM and LDL-receptor class A domain-containing protein 1
TRUE	NA	C10orf112	Q5VYJ5	LOC118477331	XM_035968537	XP_035824430	MAM and LDL-receptor class A domain-containing protein 1-like
TRUE	NA	C10orf112	Q5VYJ5	LOC101858261	XM_035969257	XP_035825150	MAM and LDL-receptor class A domain-containing protein 1
TRUE	NA	C10orf112	Q5VYJ5	LOC101860497	XM_035969949	XP_035825842	MAM and LDL-receptor class A domain-containing protein 2-like
TRUE	NA	C10orf112	Q5VYJ5	LOC106011982	XM_013083435	XP_012938889	MAM and LDL-receptor class A domain-containing protein 1
TRUE	NA	C10orf112	Q5VYJ5	LOC118477185	XM_035971721	XP_035827614	MAM and LDL-receptor class A domain-containing protein 1-like
TRUE	NA	C10orf112	Q5VYJ5	LOC101845641	XM_035971722	XP_035827615	MAM and LDL-receptor class A domain-containing protein 1
TRUE	NA	C10orf112	Q5VYJ5	LOC118478316	XM_035971723	XP_035827616	MAM and LDL-receptor class A domain-containing protein 1-like
TRUE	NA	C10orf112	Q5VYJ5	LOC118478318	XM_035971728	XP_035827621	MAM and LDL-receptor class A domain-containing protein 1-like
TRUE	NA	C10orf112	Q5VYJ5	LOC118478317	XM_035971727	XP_035827620	MAM and LDL-receptor class A domain-containing protein 2-like
TRUE	NA	C10orf112	Q5VYJ5	LOC101859042	XM_005107934	XP_005107991	MAM and LDL-receptor class A domain-containing protein 1-like
TRUE	NA	C10orf112	Q5VYJ5	LOC101845983	XM_005113395	XP_005113452	uncharacterized protein LOC101845983
TRUE	NA	C12orf41	Q9H9L4	LOC101853816	XM_035972197	XP_035828090	KAT8 regulatory NSL complex subunit 2 isoform X1
TRUE	NA	C12orf41	Q9H9L4	LOC101853816	XM_005107484	XP_005107541	KAT8 regulatory NSL complex subunit 2 isoform X2
TRUE	NA	C12orf41	Q9H9L4	LOC101853816	XM_035972196	XP_035828089	KAT8 regulatory NSL complex subunit 2 isoform X1
TRUE	NA	C21orf55	Q9NX36	LOC101847860	XM_005091730	XP_005091787	dnaJ homolog subfamily C member 28
TRUE	NA	C21orf55	Q9NX36	LOC101847860	XM_005091732	XP_005091789	dnaJ homolog subfamily C member 28
TRUE	NA	C21orf63	P58658	LOC101863218	XM_005109144	XP_005109201	uncharacterized protein LOC101863218
TRUE	NA	CACNB2	Q08289	LOC101854720	XM_035969968	XP_035825861	voltage-dependent L-type calcium channel subunit beta-1 isoform X2
TRUE	NA	CACNB2	Q08289	LOC101854720	XM_005099108	XP_005099165	voltage-dependent L-type calcium channel subunit beta-1 isoform X1
TRUE	NA	CACNB2	Q08289	LOC101854720	XM_035969974	XP_035825867	voltage-dependent L-type calcium channel subunit beta-1 isoform X4
TRUE	NA	CACNB2	Q08289	LOC101854720	XM_013082969	XP_012938423	voltage-dependent L-type calcium channel subunit beta-1 isoform X3
TRUE	NA	CACNB2	Q08289	LOC101854720	XM_035969973	XP_035825866	voltage-dependent L-type calcium channel subunit beta-1 isoform X3
TRUE	NA	CACNB2	Q08289	LOC101854720	XM_035969972	XP_035825865	voltage-dependent L-type calcium channel subunit beta-1 isoform X3
TRUE	NA	CACNB2	Q08289	LOC101854720	XM_035969971	XP_035825864	voltage-dependent L-type calcium channel subunit beta-1 isoform X3
TRUE	NA	CACNB2	Q08289	LOC101854720	XM_035969969	XP_035825862	voltage-dependent L-type calcium channel subunit beta-1 isoform X3
TRUE	NA	CACNB2	Q08289	LOC101854720	XM_035969970	XP_035825863	voltage-dependent L-type calcium channel subunit beta-1 isoform X3
TRUE	NA	CASP3	P42574	LOC101863347	XM_005099805	XP_005099862	caspase-3
TRUE	NA	CASP8	Q14790	LOC101859898	XM_013089793	XP_012945247	caspase-8
TRUE	NA	CASP8	Q14790	LOC101846323	XM_013089969	XP_012945423	caspase-9
TRUE	NA	CASP8	Q14790	LOC101846323	XM_013089968	XP_012945422	caspase-9
TRUE	NA	CASP8	Q14790	LOC101846323	XM_013089970	XP_012945424	caspase-9
TRUE	NA	CAT	P04040	LOC101854685	XM_005090003	XP_005090060	catalase isoform X2
TRUE	NA	CAT	P04040	LOC101854685	XM_005090004	XP_005090061	catalase isoform X1
TRUE	NA	CAT	P04040	LOC101860167	XM_013081821	XP_012937275	catalase
TRUE	NA	CCDC134	Q9H6E4	LOC101863182	XM_005097518	XP_005097575	coiled-coil domain-containing protein 134
TRUE	NA	CD40	P25942	LOC101860934	XM_013089532	XP_012944986	uncharacterized protein LOC101860934
TRUE	NA	CD40	P25942	LOC101859829	XM_005111700	XP_005111757	uncharacterized protein LOC101859829
TRUE	NA	CDC2	P06493	LOC101851679	XM_005109863	XP_005109920	cyclin-dependent kinase 1-like
TRUE	NA	CDC2	P06493	LOC101853987	XM_005111755	XP_005111812	cyclin-dependent kinase 1 isoform X1
TRUE	NA	CDC2	P06493	LOC101853987	XM_005111756	XP_005111813	cyclin-dependent kinase 1 isoform X2
TRUE	NA	CECR2	Q9BXF3	LOC101852537	XM_035968534	XP_035824427	titin
TRUE	NA	CHRM1	P11229	LOC101856644	XM_005095613	XP_005095670	muscarinic acetylcholine receptor M4-like
TRUE	NA	CHRM1	P11229	LOC101855032	XM_005101908	XP_005101965	muscarinic acetylcholine receptor M5-like
TRUE	NA	CHRM1	P11229	LOC101851982	XM_035972208	XP_035828101	neurotensin receptor type 2-like
TRUE	NA	CHRNA2	Q15822	LOC100533249	XM_013079582	XP_012935036	nicotinic acetylcholine receptor alpha 1 subunit isoform X2
TRUE	NA	CHRNA2	Q15822	LOC100533249	XM_013079247	XP_012934701	nicotinic acetylcholine receptor alpha 1 subunit isoform X1
TRUE	NA	CHRNA2	Q15822	LOC100533249	NM_001204560	NP_001191489	nicotinic acetylcholine receptor alpha 1 subunit precursor
TRUE	NA	CHRNA2	Q15822	LOC101845238	XM_005098459	XP_005098516	neuronal acetylcholine receptor subunit alpha-2-like isoform X3
TRUE	NA	CHRNA6	Q15825	LOC101861495	XM_005092837	XP_005092894	acetylcholine receptor subunit alpha-1-B
TRUE	NA	CHRNA6	Q15825	LOC101863495	XM_005093541	XP_005093598	5-hydroxytryptamine receptor 3A
TRUE	NA	CHRNA6	Q15825	LOC101855335	XM_013081907	XP_012937361	neuronal acetylcholine receptor subunit alpha-3-like
TRUE	NA	CHRNA6	Q15825	LOC101860837	XM_035971616	XP_035827509	acetylcholine receptor subunit beta-type unc-29-like
TRUE	NA	CHRNA6	Q15825	LOC101860437	XM_013086692	XP_012942146	acetylcholine receptor subunit gamma
TRUE	NA	CHRNA6	Q15825	LOC101854114	XM_013086807	XP_012942261	acetylcholine receptor subunit beta-like
TRUE	NA	CHRNA6	Q15825	LOC101861230	XM_005107017	XP_005107074	acetylcholine-binding protein
TRUE	NA	CHRNA6	Q15825	LOC101863699	XM_013088478	XP_012943932	acetylcholine receptor subunit beta-type lev-1
TRUE	NA	CHRNA6	Q15825	LOC101863934	XM_005109147	XP_005109204	acetylcholine receptor subunit beta-type unc-29
TRUE	NA	CHST3	Q7LGC8	LOC101855169	XM_005092381	XP_005092438	carbohydrate sulfotransferase 3
TRUE	NA	CHST3	Q7LGC8	LOC101856268	XM_005099955	XP_005100012	carbohydrate sulfotransferase 5
TRUE	NA	CHST3	Q7LGC8	LOC101855518	XM_005106555	XP_005106612	carbohydrate sulfotransferase 1
TRUE	NA	CLPTM1	O96005	LOC101856813	XM_005100816	XP_005100873	cleft lip and palate transmembrane protein 1 homolog isoform X2
TRUE	NA	CLPTM1	O96005	LOC101856813	XM_005100815	XP_005100872	cleft lip and palate transmembrane protein 1 homolog isoform X1
TRUE	NA	COG2	Q14746	LOC101859962	XM_013086953	XP_012942407	conserved oligomeric Golgi complex subunit 2
TRUE	NA	CPE	P16870	CPE2	NM_001204485	NP_001191414	carboxypeptidase E-3 precursor
TRUE	NA	CRHBP	P24387	LOC101847605	XM_013086964	XP_012942418	corticotropin-releasing factor-binding protein
TRUE	NA	CSK	P41240	LOC101847157	XM_005089047	XP_005089104	tyrosine-protein kinase CSK isoform X1
TRUE	NA	CSK	P41240	LOC101847157	XM_013091340	XP_012946794	tyrosine-protein kinase CSK isoform X2
TRUE	NA	CYP17A1	P05093	LOC101846678	XM_013086546	XP_012942000	cytochrome P450 76A1
TRUE	NA	CYP17A1	P05093	LOC101855383	XM_005111181	XP_005111238	farnesoate epoxidase-like
TRUE	NA	CYP1A1	P04798	LOC118477123	XM_035970193	XP_035826086	cytochrome P450 1A1-like
TRUE	NA	CYP1A1	P04798	LOC106010989	XM_035969290	XP_035825183	cytochrome P450 2G1-like
TRUE	NA	CYP1A1	P04798	LOC101861830	XM_013085870	XP_012941324	steroid 17-alpha-hydroxylase/17,20 lyase
TRUE	NA	CYP1A1	P04798	LOC101864543	XM_005105567	XP_005105624	steroid 17-alpha-hydroxylase/17,20 lyase isoform X1
TRUE	NA	CYP1A1	P04798	LOC101864543	XM_005105566	XP_005105623	steroid 17-alpha-hydroxylase/17,20 lyase isoform X1
TRUE	NA	CYP1A1	P04798	LOC101864543	XM_035971664	XP_035827557	cytochrome P450 2D10 isoform X2
TRUE	NA	CYP1A1	P04798	LOC101850371	XM_013089141	XP_012944595	cytochrome P450 1A5
TRUE	NA	CYP1A1	P04798	LOC101855833	XM_005111183	XP_005111240	farnesoate epoxidase-like
TRUE	NA	CYP39A1	Q9NYL5	LOC101855112	XM_005101307	XP_005101364	24-hydroxycholesterol 7-alpha-hydroxylase
TRUE	NA	CYP4F3	Q08477	LOC101846854	XM_035973397	XP_035829290	cytochrome P450 4F3-like
TRUE	NA	DFNB31	Q9P202	LOC106011234	XM_013080121	XP_012935575	uncharacterized protein LOC106011234
TRUE	NA	DNAJC12	Q9UKB3	LOC101864649	XM_005108467	XP_005108524	J domain-containing protein
TRUE	NA	DRD3	P35462	LOC101852912	XM_005094561	XP_005094618	putative G-protein coupled receptor F59B2.13
TRUE	NA	EBP	Q15125	LOC101863062	XM_005110164	XP_005110221	3-beta-hydroxysteroid-Delta(8),Delta(7)-isomerase
TRUE	NA	ECHS1	P30084	LOC101846811	XM_013081886	XP_012937340	enoyl-CoA hydratase, mitochondrial
TRUE	NA	ECHS1	P30084	LOC106011623	XM_035969481	XP_035825374	enoyl-CoA hydratase, mitochondrial-like
TRUE	NA	ENTPD7	Q9NQZ7	LOC101848734	XM_005094009	XP_005094066	ectonucleoside triphosphate diphosphohydrolase 7
TRUE	NA	ERCC2	P18074	LOC101857501	XM_013085559	XP_012941013	general transcription and DNA repair factor IIH helicase subunit XPD
TRUE	NA	ERCC4	Q92889	LOC101864377	XM_005095816	XP_005095873	DNA repair endonuclease XPF
TRUE	NA	ERCC4	Q92889	LOC101864377	XM_005095817	XP_005095874	DNA repair endonuclease XPF
TRUE	NA	FABP2	P12104	LOC106012886	XM_013087139	XP_012942593	fatty acid-binding protein 10-A, liver basic
TRUE	NA	FABP2	P12104	LOC106013332	XM_013088748	XP_012944202	uncharacterized protein LOC106013332
TRUE	NA	FADD	Q13158	LOC101861195	XM_005094155	XP_005094212	uncharacterized protein LOC101861195
TRUE	NA	FBP1	P09467	LOC101851632	XM_005094468	XP_005094525	fructose-1,6-bisphosphatase 1
TRUE	NA	FGL2	Q14314	LOC106012304	XM_013084874	XP_012940328	fibroleukin
TRUE	NA	FLOT1	O75955	LOC101857452	XM_013089786	XP_012945240	flotillin-1 isoform X1
TRUE	NA	FLOT1	O75955	LOC101857452	XM_035973177	XP_035829070	flotillin-1 isoform X2
TRUE	NA	FOS	P01100	LOC101846340	XM_013080441	XP_012935895	mucin-3A
TRUE	NA	FOS	P01100	LOC101859950	XM_005102802	XP_005102859	fos-related antigen 2
TRUE	NA	FOXO3	O43524	LOC101847009	XM_005112403	XP_005112460	forkhead box protein O
TRUE	NA	FTSJ3	Q8IY81	LOC101846891	XM_013084993	XP_012940447	pre-rRNA 2'-O-ribose RNA methyltransferase FTSJ3
TRUE	NA	FYN	P06241	LOC101861860	XM_013090045	XP_012945499	tyrosine-protein kinase SRK2
TRUE	NA	GBA	P04062	LOC101858569	XM_005104760	XP_005104817	lysosomal acid glucosylceramidase
TRUE	NA	GC	P04062	LOC101858569	XM_005104760	XP_005104817	lysosomal acid glucosylceramidase
TRUE	NA	GC	P38435	LOC101856495	XM_013079278	XP_012934732	vitamin K-dependent gamma-carboxylase
TRUE	NA	GCK	P35557	LOC101853898	XM_005089909	XP_005089966	hexokinase-2 isoform X3
TRUE	NA	GCK	P35557	LOC101853898	XM_005089904	XP_005089961	hexokinase isoform X1
TRUE	NA	GCK	P35557	LOC101853898	XM_005089905	XP_005089962	hexokinase-2 isoform X2
TRUE	NA	GCK	P35557	LOC101853898	XM_035970134	XP_035826027	hexokinase-2 isoform X2
TRUE	NA	GCK	P35557	LOC101853898	XM_005089906	XP_005089963	hexokinase-2 isoform X2
TRUE	NA	GCK	P35557	LOC101853898	XM_035970136	XP_035826029	hexokinase-2 isoform X2
TRUE	NA	GCK	P35557	LOC101853898	XM_013083260	XP_012938714	hexokinase-2 isoform X4
TRUE	NA	GCK	P35557	LOC101853898	XM_005089910	XP_005089967	hexokinase-2 isoform X4
TRUE	NA	GCK	P35557	LOC101853898	XM_005089911	XP_005089968	hexokinase-2 isoform X4
TRUE	NA	GCK	P35557	LOC101853898	XM_005089912	XP_005089969	hexokinase-2 isoform X4
TRUE	NA	GLO1	Q04760	LOC101859564	XM_005096733	XP_005096790	lactoylglutathione lyase
TRUE	NA	GLO1	Q04760	LOC106011527	XM_013081558	XP_012937012	lactoylglutathione lyase-like
TRUE	NA	GLOD4	Q9HC38	LOC101854533	XM_005109958	XP_005110015	glyoxalase domain-containing protein 4
TRUE	NA	GOT1	P17174	LOC101853623	XM_035970175	XP_035826068	aspartate aminotransferase, cytoplasmic
TRUE	NA	GPD1	P21695	LOC101851422	XM_013084195	XP_012939649	glycerol-3-phosphate dehydrogenase [NAD(+)], cytoplasmic
TRUE	NA	GPD1	P21695	LOC101850965	XM_005101382	XP_005101439	glycerol-3-phosphate dehydrogenase [NAD(+)], cytoplasmic
TRUE	NA	GRB2	P62993	LOC101853529	XM_005092801	XP_005092858	growth factor receptor-bound protein 2
TRUE	NA	GRB2	P62993	LOC101862867	XM_005096579	XP_005096636	sex muscle abnormal protein 5 isoform X1
TRUE	NA	GRB2	P62993	LOC101856425	XM_035969722	XP_035825615	SH3 domain-containing protein Dlish
TRUE	NA	GSTZ1	O43708	LOC101848312	XM_005106878	XP_005106935	maleylacetoacetate isomerase
TRUE	NA	GSTZ1	O43708	LOC101848542	XM_005106880	XP_005106937	maleylacetoacetate isomerase isoform X2
TRUE	NA	GSTZ1	O43708	LOC101848542	XM_005106879	XP_005106936	maleylacetoacetate isomerase isoform X1
TRUE	NA	GYS1	P13807	LOC101847403	XM_013091259	XP_012946713	glycogen [starch] synthase
TRUE	NA	HECTD2	Q5U5R9	LOC101859018	XM_013083102	XP_012938556	probable E3 ubiquitin-protein ligase HECTD2 isoform X1
TRUE	NA	HECTD2	Q5U5R9	LOC101859018	XM_035970030	XP_035825923	probable E3 ubiquitin-protein ligase HECTD2 isoform X2
TRUE	NA	HECTD2	Q5U5R9	LOC101859018	XM_035970031	XP_035825924	probable E3 ubiquitin-protein ligase HECTD2 isoform X3
TRUE	NA	HIF1A	Q16665	LOC101857241	XM_005094757	XP_005094814	mucin-17
TRUE	NA	HIF1A	Q16665	LOC101857709	XM_013080491	XP_012935945	hypoxia-inducible factor 1-alpha
TRUE	NA	HIF1A	Q16665	LOC101845948	XM_013086759	XP_012942213	uncharacterized protein LOC101845948
TRUE	NA	HK1	P19367	LOC101857797	XM_005098428	XP_005098485	hexokinase type 2
TRUE	NA	HMGCS1	Q01581	LOC101853277	XM_005112007	XP_005112064	hydroxymethylglutaryl-CoA synthase 1
TRUE	NA	HMMR	O75330	LOC101855398	XM_005091427	XP_005091484	hyaluronan mediated motility receptor
TRUE	NA	HNF4A	P41235	LOC101859508	XM_005106926	XP_005106983	transcription factor HNF-4 homolog
TRUE	NA	HSPA1B	P0DMV9	LOC100533361	XM_005100299	XP_005100356	heat shock protein 70 B2
TRUE	NA	HSPA1B	P0DMV9	LOC101856967	XM_005100297	XP_005100354	heat shock protein 70 B2
TRUE	NA	HSPA1B	P0DMV9	LOC101856740	XM_005100296	XP_005100353	heat shock protein 70 B2
TRUE	NA	HSPA1L	P34931	LOC101850663	XM_005103777	XP_005103834	heat shock protein 70 B2
TRUE	NA	IFT74	Q96LB3	LOC101851976	XM_005105336	XP_005105393	intraflagellar transport protein 74 homolog
TRUE	NA	INPPL1	O15357	LOC101860885	XM_005096045	XP_005096102	phosphatidylinositol 3,4%2C5-trisphosphate 5-phosphatase 1 isoform X2
TRUE	NA	INPPL1	O15357	LOC101860885	XM_005096047	XP_005096104	phosphatidylinositol 3,4%2C5-trisphosphate 5-phosphatase 2A isoform X4
TRUE	NA	INPPL1	O15357	LOC101860885	XM_035969145	XP_035825038	phosphatidylinositol 3,4%2C5-trisphosphate 5-phosphatase 1 isoform X2
TRUE	NA	INPPL1	O15357	LOC101860885	XM_013081192	XP_012936646	phosphatidylinositol 3,4%2C5-trisphosphate 5-phosphatase 1 isoform X2
TRUE	NA	INPPL1	O15357	LOC101860885	XM_035969144	XP_035825037	phosphatidylinositol 3,4%2C5-trisphosphate 5-phosphatase 1 isoform X2
TRUE	NA	INPPL1	O15357	LOC101860885	XM_005096046	XP_005096103	phosphatidylinositol 3,4%2C5-trisphosphate 5-phosphatase 1 isoform X2
TRUE	NA	INPPL1	O15357	LOC101860885	XM_005096044	XP_005096101	phosphatidylinositol 3,4%2C5-trisphosphate 5-phosphatase 1 isoform X1
TRUE	NA	INPPL1	O15357	LOC101860885	XM_035969146	XP_035825039	phosphatidylinositol 3,4%2C5-trisphosphate 5-phosphatase 2A isoform X3
TRUE	NA	INSR	P06213	LOC101863472	XM_013080393	XP_012935847	putative molluscan insulin-related peptide(s) receptor
TRUE	NA	INSR	P06213	LOC101863259	XM_005096910	XP_005096967	putative molluscan insulin-related peptide(s) receptor
TRUE	NA	INSR	P06213	LOC101848348	XM_013081741	XP_012937195	uncharacterized protein LOC101848348
TRUE	NA	KCNMA1	Q12791	LOC101845701	XM_035970370	XP_035826263	calcium-activated potassium channel slowpoke isoform X3
TRUE	NA	KCNMA1	Q12791	LOC101845701	XM_035970371	XP_035826264	calcium-activated potassium channel slowpoke isoform X4
TRUE	NA	KCNMA1	Q12791	LOC101845701	XM_035970369	XP_035826262	calcium-activated potassium channel slowpoke isoform X2
TRUE	NA	KCNMA1	Q12791	LOC101845701	XM_035970368	XP_035826261	calcium-activated potassium channel slowpoke isoform X1
TRUE	NA	KCNMA1	Q12791	LOC101850017	XM_005102319	XP_005102376	calcium-activated potassium channel slowpoke
TRUE	NA	KLF5	Q13887	LOC101850783	XM_005092878	XP_005092935	Krueppel-like factor luna
TRUE	NA	KNS2	O00139	LOC101849852	XM_005101458	XP_005101515	kinesin-like protein KIF2A isoform X1
TRUE	NA	KNS2	O00139	LOC101849852	XM_005101459	XP_005101516	kinesin-like protein KIF2A isoform X2
TRUE	NA	KNS2	Q07866	KLC2	XM_035968569	XP_035824462	kinesin light chain isoform X9
TRUE	NA	KNS2	Q07866	KLC2	XM_035968564	XP_035824457	kinesin light chain isoform X4
TRUE	NA	KNS2	Q07866	KLC2	XM_013079904	XP_012935358	kinesin light chain isoform X3
TRUE	NA	KNS2	Q07866	KLC2	XM_013079913	XP_012935367	kinesin light chain isoform X12
TRUE	NA	KNS2	Q07866	KLC2	XM_035968563	XP_035824456	kinesin light chain isoform X2
TRUE	NA	KNS2	Q07866	KLC2	XM_035968562	XP_035824455	kinesin light chain isoform X1
TRUE	NA	KNS2	Q07866	KLC2	XM_035968565	XP_035824458	kinesin light chain isoform X5
TRUE	NA	KNS2	Q07866	KLC2	XM_035968567	XP_035824460	kinesin light chain isoform X7
TRUE	NA	KNS2	Q07866	KLC2	XM_035968568	XP_035824461	kinesin light chain isoform X8
TRUE	NA	KNS2	Q07866	KLC2	XM_035968570	XP_035824463	kinesin light chain isoform X10
TRUE	NA	KNS2	Q07866	KLC2	XM_013079912	XP_012935366	kinesin light chain isoform X11
TRUE	NA	KNS2	Q07866	KLC2	NM_001204529	NP_001191458	kinesin light chain
TRUE	NA	KNS2	Q07866	KLC2	XM_035968566	XP_035824459	kinesin light chain isoform X6
TRUE	NA	LAMB1	P07942	LOC106011857	XM_013082940	XP_012938394	multiple epidermal growth factor-like domains protein 9
TRUE	NA	LAMB1	P07942	LOC101850003	XM_005099086	XP_005099143	laminin subunit beta-1
TRUE	NA	LAMB1	P07942	LOC101864529	XM_013083815	XP_012939269	laminin subunit alpha-3
TRUE	NA	LAMB1	P07942	LOC106012649	XM_035971475	XP_035827368	laminin subunit beta-1 variant
TRUE	NA	LAMB1	P07942	LOC106012868	XM_013087056	XP_012942510	laminin subunit beta-1 variant
TRUE	NA	LAMB1	P07942	LOC101849415	XM_005110359	XP_005110416	laminin subunit beta-1
TRUE	NA	LAMB1	P07942	LOC118479106	XM_035973737	XP_035829630	laminin subunit beta-1-like
TRUE	NA	LIPE	Q05469	LOC101856324	XM_005092987	XP_005093044	hormone-sensitive lipase
TRUE	NA	LIPF	P07098	LOC101849831	XM_005094374	XP_005094431	gastric triacylglycerol lipase-like
TRUE	NA	LIPF	P07098	LOC101855859	XM_013080668	XP_012936122	gastric triacylglycerol lipase-like
TRUE	NA	LIPF	P07098	LOC101849146	XM_013085994	XP_012941448	gastric triacylglycerol lipase
TRUE	NA	LIPF	P07098	LOC101849146	XM_013085989	XP_012941443	gastric triacylglycerol lipase
TRUE	NA	LIPF	P07098	LOC101849146	XM_013085991	XP_012941445	gastric triacylglycerol lipase
TRUE	NA	LIPF	P07098	LOC101849146	XM_013085993	XP_012941447	gastric triacylglycerol lipase
TRUE	NA	LIPF	P07098	LOC101849146	XM_013085990	XP_012941444	gastric triacylglycerol lipase
TRUE	NA	LPA	P08519	LOC101858863	XM_005100305	XP_005100362	plasminogen-like
TRUE	NA	LRP3	O75074	LOC106012386	XM_013085245	XP_012940699	uncharacterized protein LOC106012386
TRUE	NA	LSS	P48449	LOC101848560	XM_005089603	XP_005089660	lanosterol synthase
TRUE	NA	LSS	P48449	LOC101848560	XM_005089601	XP_005089658	lanosterol synthase
TRUE	NA	LSS	P48449	LOC101848560	XM_005089600	XP_005089657	lanosterol synthase
TRUE	NA	LSS	P48449	LOC101848560	XM_035969438	XP_035825331	lanosterol synthase
TRUE	NA	M6PR	P20645	LOC101863397	XM_005090122	XP_005090179	putative mannose 6-phosphate receptor-like protein C530.09c
TRUE	NA	M6PR	P20645	LOC101852490	XM_013085225	XP_012940679	uncharacterized protein LOC101852490
TRUE	NA	M6PR	P20645	LOC101846097	XM_005109062	XP_005109119	cation-dependent mannose-6-phosphate receptor
TRUE	NA	M6PR	P20645	LOC101853507	XM_005111172	XP_005111229	uncharacterized protein LOC101853507
TRUE	NA	M6PR	P20645	LOC101852970	XM_013089684	XP_012945138	uncharacterized protein LOC101852970
TRUE	NA	2021-03-05	Q9NX47	LOC101859679	XM_013082606	XP_012938060	E3 ubiquitin-protein ligase MARCHF5
TRUE	NA	2021-03-05	Q9NX47	LOC101859194	XM_005106401	XP_005106458	E3 ubiquitin-protein ligase MARCHF5
TRUE	NA	MIF	P14174	LOC101855409	XM_005093862	XP_005093919	macrophage migration inhibitory factor
TRUE	NA	MIF	P14174	LOC101860268	XM_005103572	XP_005103629	MIF-like protein mif-2
TRUE	NA	MIF	P14174	LOC106013771	XM_013090389	XP_012945843	uncharacterized protein LOC106013771
TRUE	NA	MINPP1	Q9UNW1	LOC101846588	XM_005101269	XP_005101326	multiple inositol polyphosphate phosphatase 1
TRUE	NA	MTHFD1	P11586	LOC101854708	XM_005095855	XP_005095912	C-1-tetrahydrofolate synthase, cytoplasmic
TRUE	NA	MTND5	P03915	ND5	NA	YP_003689	NADH dehydrogenase subunit 5
TRUE	NA	MTP18	Q9UDX5	LOC101847314	XM_005092174	XP_005092231	uncharacterized protein LOC101847314
TRUE	NA	MTP18	Q9UDX5	LOC101853223	XM_005092108	XP_005092165	mitochondrial fission process protein 1-like
TRUE	NA	MTP18	Q9UDX5	LOC101854235	XM_013079110	XP_012934564	mitochondrial fission process protein 1
TRUE	NA	MTP18	Q9UDX5	LOC101861152	XM_005106233	XP_005106290	mitochondrial fission process protein 1
TRUE	NA	MTP18	Q9UDX5	LOC106012877	XM_013087080	XP_012942534	mitochondrial fission process protein 1
TRUE	NA	MYST4	Q8WYB5	LOC101850968	XM_005102323	XP_005102380	histone acetyltransferase KAT6A isoform X1
TRUE	NA	MYST4	Q8WYB5	LOC118477982	XM_035970794	XP_035826687	histone acetyltransferase KAT6A-like isoform X1
TRUE	NA	MYST4	Q8WYB5	LOC118477982	XM_035970795	XP_035826688	trithorax group protein osa-like isoform X2
TRUE	NA	NAT1	P23975	LOC101852553	XM_035970622	XP_035826515	sodium-dependent noradrenaline transporter
TRUE	NA	NCOA2	Q15596	LOC101852607	XM_035968611	XP_035824504	nuclear receptor coactivator 3
TRUE	NA	NDUFA6	P56556	LOC101858999	XM_005094145	XP_005094202	NADH dehydrogenase [ubiquinone] 1 alpha subcomplex subunit 6
TRUE	NA	NDUFA8	P51970	LOC101858353	XM_005104759	XP_005104816	NADH dehydrogenase [ubiquinone] 1 alpha subcomplex subunit 8
TRUE	NA	NDUFB7	P17568	LOC101856309	XM_013084045	XP_012939499	NADH dehydrogenase [ubiquinone] 1 beta subcomplex subunit 7
TRUE	NA	NDUFB8	O95169	LOC101860447	XM_005108620	XP_005108677	NADH dehydrogenase [ubiquinone] 1 beta subcomplex subunit 8, mitochondrial
TRUE	NA	NDUFS1	P28331	LOC101861650	XM_005094249	XP_005094306	NADH-ubiquinone oxidoreductase 75 kDa subunit, mitochondrial
TRUE	NA	NDUFS1	P28331	LOC101861650	XM_005094248	XP_005094305	NADH-ubiquinone oxidoreductase 75 kDa subunit, mitochondrial
TRUE	NA	NDUFS4	O43181	LOC101845887	XM_013089185	XP_012944639	NADH dehydrogenase [ubiquinone] iron-sulfur protein 4, mitochondrial
TRUE	NA	NDUFS7	O75251	LOC101855050	XM_013087630	XP_012943084	NADH-quinone oxidoreductase subunit B 2
TRUE	NA	NEURL	O76050	LOC101846543	XM_035968295	XP_035824188	uncharacterized protein LOC101846543 isoform X2
TRUE	NA	NEURL	O76050	LOC101846543	XM_005089132	XP_005089189	uncharacterized protein LOC101846543 isoform X1
TRUE	NA	NEURL	O76050	LOC101861344	XM_013079795	XP_012935249	protein neuralized
TRUE	NA	NEURL	O76050	LOC101855588	XM_013087173	XP_012942627	protein neuralized
TRUE	NA	NEUROD1	Q13562	LOC101854217	XM_005089720	XP_005089777	uncharacterized protein LOC101854217
TRUE	NA	NEUROG3	Q9Y4Z2	LOC106013288	XM_013088566	XP_012944020	nuclear transcription factor Y subunit beta-like
TRUE	NA	NFKBIA	P25963	LOC101847780	XM_005111489	XP_005111546	NF-kappa-B inhibitor alpha
TRUE	NA	NOS2A	P35228	LOC101860933	XM_013089357	XP_012944811	nitric oxide synthase, inducible-like
TRUE	NA	NP	P00491	LOC101845617	XM_005096416	XP_005096473	purine nucleoside phosphorylase isoform X2
TRUE	NA	NP	P00491	LOC101845617	XM_005096415	XP_005096472	purine nucleoside phosphorylase isoform X2
TRUE	NA	NP	P00491	LOC101845617	XM_035969233	XP_035825126	purine nucleoside phosphorylase isoform X2
TRUE	NA	NP	P00491	LOC101845617	XM_005096414	XP_005096471	purine nucleoside phosphorylase isoform X1
TRUE	NA	NP	P00491	LOC101846025	XM_035971839	XP_035827732	purine nucleoside phosphorylase
TRUE	NA	NP	P00491	LOC101846025	XM_035971840	XP_035827733	purine nucleoside phosphorylase
TRUE	NA	NP	P00491	LOC101846025	XM_005106165	XP_005106222	purine nucleoside phosphorylase
TRUE	NA	NP	P00491	LOC101846025	XM_013086894	XP_012942348	purine nucleoside phosphorylase
TRUE	NA	NR3C1	P04150	LOC101852903	XM_013079402	XP_012934856	uncharacterized protein LOC101852903
TRUE	NA	NUDT1	P36639	LOC101849322	XM_005109169	XP_005109226	7,8-dihydro-8-oxoguanine triphosphatase isoform X2
TRUE	NA	NUDT1	P36639	LOC101849322	XM_005109168	XP_005109225	7,8-dihydro-8-oxoguanine triphosphatase isoform X1
TRUE	NA	NUDT1	P36639	LOC101849322	XM_005109170	XP_005109227	7,8-dihydro-8-oxoguanine triphosphatase isoform X4
TRUE	NA	NUDT1	P36639	LOC101849322	XM_005109171	XP_005109228	7,8-dihydro-8-oxoguanine triphosphatase isoform X4
TRUE	NA	NUDT1	P36639	LOC101849322	XM_035972595	XP_035828488	7,8-dihydro-8-oxoguanine triphosphatase isoform X4
TRUE	NA	NUDT1	P36639	LOC101849322	XM_035972592	XP_035828485	7,8-dihydro-8-oxoguanine triphosphatase isoform X3
TRUE	NA	NUDT1	P36639	LOC101849322	XM_035972593	XP_035828486	7,8-dihydro-8-oxoguanine triphosphatase isoform X4
TRUE	NA	NUDT1	P36639	LOC101849322	XM_035972594	XP_035828487	7,8-dihydro-8-oxoguanine triphosphatase isoform X4
TRUE	NA	NUMB	P49757	LOC101860901	XM_013083689	XP_012939143	protein numb
TRUE	NA	OAT	P04181	LOC101858990	XM_035973009	XP_035828902	ornithine aminotransferase, mitochondrial isoform X2
TRUE	NA	OAT	P04181	LOC101858990	XM_005091084	XP_005091141	ornithine aminotransferase, mitochondrial isoform X1
TRUE	NA	OAT	P04181	LOC101858990	XM_013089379	XP_012944833	ornithine aminotransferase, mitochondrial isoform X1
TRUE	NA	OAT	P04181	LOC101858990	XM_005091078	XP_005091135	ornithine aminotransferase, mitochondrial isoform X1
TRUE	NA	OAT	P04181	LOC101858990	XM_005091083	XP_005091140	ornithine aminotransferase, mitochondrial isoform X1
TRUE	NA	OAT	P04181	LOC101858990	XM_005091080	XP_005091137	ornithine aminotransferase, mitochondrial isoform X1
TRUE	NA	OAT	P04181	LOC101858990	XM_005091081	XP_005091138	ornithine aminotransferase, mitochondrial isoform X1
TRUE	NA	OAT	P04181	LOC101858990	XM_035973004	XP_035828897	ornithine aminotransferase, mitochondrial isoform X1
TRUE	NA	OAT	P04181	LOC101858990	XM_035973001	XP_035828894	ornithine aminotransferase, mitochondrial isoform X1
TRUE	NA	OAT	P04181	LOC101858990	XM_013089384	XP_012944838	ornithine aminotransferase, mitochondrial isoform X1
TRUE	NA	OAT	P04181	LOC101858990	XM_005091079	XP_005091136	ornithine aminotransferase, mitochondrial isoform X1
TRUE	NA	OAT	P04181	LOC101858990	XM_005091082	XP_005091139	ornithine aminotransferase, mitochondrial isoform X1
TRUE	NA	OLIG2	Q13516	LOC101862069	XM_005108717	XP_005108774	putative uncharacterized protein DDB_G0288537
TRUE	NA	OPRS1	Q99720	LOC101853124	XM_005109009	XP_005109066	sigma non-opioid intracellular receptor 1
TRUE	NA	PCK2	Q16822	LOC101860755	XM_013085576	XP_012941030	phosphoenolpyruvate carboxykinase, cytosolic [GTP]
TRUE	NA	PCK2	Q16822	LOC101861453	XM_013085579	XP_012941033	phosphoenolpyruvate carboxykinase [GTP]
TRUE	NA	PCK2	Q16822	LOC101861453	XM_005103743	XP_005103800	phosphoenolpyruvate carboxykinase [GTP]
TRUE	NA	PCK2	Q16822	LOC101861453	XM_035971167	XP_035827060	phosphoenolpyruvate carboxykinase [GTP]
TRUE	NA	PCSK9	Q8NBP7	LOC101860256	XM_035970440	XP_035826333	endo-1,4-beta-xylanase 3
TRUE	NA	PCSK9	Q8NBP7	LOC101851421	XM_005101036	XP_005101093	proprotein convertase subtilisin/kexin type 9
TRUE	NA	PCSK9	Q8NBP7	LOC101860746	XM_013084025	XP_012939479	endo-1,4-beta-xylanase 3
TRUE	NA	PCSK9	Q8NBP7	LOC101860980	XM_035970442	XP_035826335	endo-1,4-beta-xylanase 3
TRUE	NA	PCSK9	Q8NBP7	LOC101861214	XM_013084031	XP_012939485	endo-1,4-beta-xylanase 3
TRUE	NA	PDCD11	Q14690	LOC101864445	XM_005094083	XP_005094140	protein RRP5 homolog
TRUE	NA	PFKM	P08237	LOC101849327	XM_005110189	XP_005110246	ATP-dependent 6-phosphofructokinase
TRUE	NA	PITRM1	Q5JRX3	LOC101855001	XM_005092555	XP_005092612	uncharacterized protein C05D11.1
TRUE	NA	PITRM1	Q5JRX3	LOC101858943	XM_013083296	XP_012938750	presequence protease, mitochondrial isoform X1
TRUE	NA	PITRM1	Q5JRX3	LOC101858943	XM_035970118	XP_035826011	presequence protease, mitochondrial isoform X2
TRUE	NA	PLCE1	Q9P212	LOC101863796	XM_013079213	XP_012934667	1-phosphatidylinositol 4,5-bisphosphate phosphodiesterase epsilon-1
TRUE	NA	PLCG1	P19174	LOC101852675	XM_005093496	XP_005093553	1-phosphatidylinositol 4,5-bisphosphate phosphodiesterase gamma-1 isoform X3
TRUE	NA	PLCG1	P19174	LOC101852675	XM_013079830	XP_012935284	1-phosphatidylinositol 4,5-bisphosphate phosphodiesterase gamma-1 isoform X2
TRUE	NA	PLCG1	P19174	LOC101852675	XM_035968510	XP_035824403	1-phosphatidylinositol 4,5-bisphosphate phosphodiesterase gamma-1 isoform X1
TRUE	NA	PLCG1	P19174	LOC101852285	XM_013089401	XP_012944855	1-phosphatidylinositol 4,5-bisphosphate phosphodiesterase gamma-1 isoform X1
TRUE	NA	PLCG1	P19174	LOC101852285	XM_035972990	XP_035828883	1-phosphatidylinositol 4,5-bisphosphate phosphodiesterase gamma-1 isoform X3
TRUE	NA	PLCG1	P19174	LOC101852285	XM_035972989	XP_035828882	1-phosphatidylinositol 4,5-bisphosphate phosphodiesterase gamma-1 isoform X2
TRUE	NA	PLG	P00747	LOC101845101	XM_035970148	XP_035826041	suppressor of tumorigenicity 14 protein homolog
TRUE	NA	PLG	P00747	LOC106012192	XM_035970565	XP_035826458	uncharacterized protein LOC106012192
TRUE	NA	PMVK	Q15126	LOC101860357	XM_005106665	XP_005106722	phosphomevalonate kinase
TRUE	NA	PNLIPRP1	P54315	LOC118478219	XM_035971386	XP_035827279	inactive pancreatic lipase-related protein 1-like
TRUE	NA	PNLIPRP1	P54315	LOC106012515	XM_013085663	XP_012941117	pancreatic triacylglycerol lipase
TRUE	NA	PNLIPRP1	P54315	LOC101863172	XM_013080418	XP_012935872	pancreatic lipase-related protein 2-like
TRUE	NA	PNLIPRP1	P54315	LOC101855637	XM_013081663	XP_012937117	pancreatic lipase-related protein 2
TRUE	NA	PNLIPRP1	P54315	LOC101848521	XM_035969927	XP_035825820	pancreatic triacylglycerol lipase
TRUE	NA	PNLIPRP1	P54315	LOC101849464	XM_013083171	XP_012938625	pancreatic triacylglycerol lipase
TRUE	NA	POMT1	Q9Y6A1	LOC101850539	XM_005092533	XP_005092590	protein O-mannosyl-transferase 1
TRUE	NA	POMT2	Q9UKY4	LOC101862773	XM_005091373	XP_005091430	protein O-mannosyl-transferase 2
TRUE	NA	PPIL2	Q13356	LOC101851943	XM_005096090	XP_005096147	RING-type E3 ubiquitin-protein ligase PPIL2
TRUE	NA	PPM1H	Q9ULR3	LOC101852987	XM_005092197	XP_005092254	protein phosphatase 1H
TRUE	NA	PPP1CC	P36873	LOC101856163	XM_013079431	XP_012934885	uncharacterized protein LOC101856163
TRUE	NA	PPP1R10	Q96QC0	LOC101852209	XM_035972541	XP_035828434	serine/threonine-protein phosphatase 1 regulatory subunit 10
TRUE	NA	PPP1R10	Q96QC0	LOC101852209	XM_035972542	XP_035828435	serine/threonine-protein phosphatase 1 regulatory subunit 10
TRUE	NA	PPP1R10	Q96QC0	LOC101852209	XM_005108926	XP_005108983	serine/threonine-protein phosphatase 1 regulatory subunit 10
TRUE	NA	PPP1R3C	Q9UQK1	LOC101851214	XM_005105512	XP_005105569	protein phosphatase 1 regulatory subunit 3B
TRUE	NA	PPP1R3C	Q9UQK1	LOC101851214	XM_005105511	XP_005105568	protein phosphatase 1 regulatory subunit 3B
TRUE	NA	PPP2R1A	P30153	LOC101851338	XM_013080772	XP_012936226	serine/threonine-protein phosphatase 2A 65 kDa regulatory subunit A alpha isoform
TRUE	NA	PRDX6	P30041	LOC100533273	NM_001204579	NP_001191508	glutathione peroxidase
TRUE	NA	PRKAA1	Q13131	LOC101857984	XM_005110313	XP_005110370	probable LRR receptor-like serine/threonine-protein kinase RPK1
TRUE	NA	PRKAB2	O43741	LOC101848217	XM_005103006	XP_005103063	5'-AMP-activated protein kinase subunit beta-2 isoform X1
TRUE	NA	PRKAB2	O43741	LOC101848217	XM_005103007	XP_005103064	5'-AMP-activated protein kinase subunit beta-2 isoform X2
TRUE	NA	PRKAB2	O43741	LOC101848217	XM_005103008	XP_005103065	5'-AMP-activated protein kinase subunit beta-2 isoform X3
TRUE	NA	PRKAB2	O43741	LOC101851761	XM_005106978	XP_005107035	skin secretory protein xP2 isoform X1
TRUE	NA	PRSS11	Q92743	LOC101848371	XM_005103690	XP_005103747	serine protease HTRA2, mitochondrial
TRUE	NA	PRSS7	P98073	LOC101848946	XM_035968330	XP_035824223	chymotrypsinogen A
TRUE	NA	PRSS7	P98073	LOC118477330	XM_035968532	XP_035824425	MAM and LDL-receptor class A domain-containing protein 1-like
TRUE	NA	PRSS7	P98073	LOC101864313	XM_005102822	XP_005102879	trypsin alpha-3
TRUE	NA	PSAP	P07602	LOC101863826	XM_005101687	XP_005101744	uncharacterized protein LOC101863826
TRUE	NA	PSAP	P07602	LOC101860584	XM_035970672	XP_035826565	uncharacterized protein LOC101860584
TRUE	NA	PSAP	P07602	LOC101847973	XM_013085188	XP_012940642	prosaposin
TRUE	NA	PSAP	P07602	LOC101856867	XM_005113508	XP_005113565	prosaposin
TRUE	NA	PSAP	Q8IWL1	LOC101855803	XM_035970529	XP_035826422	uncharacterized protein LOC101855803
TRUE	NA	PSMB7	Q99436	LOC101854706	XM_005095177	XP_005095234	proteasome subunit beta type-7
TRUE	NA	PTEN	P60484	LOC101851393	XM_013079252	XP_012934706	phosphatidylinositol 3,4%2C5-trisphosphate 3-phosphatase and dual-specificity protein phosphatase PTEN
TRUE	NA	PTEN	P60484	LOC101848266	XM_005113475	XP_005113532	phosphatidylinositol 3,4%2C5-trisphosphate 3-phosphatase and dual-specificity protein phosphatase PTEN
TRUE	NA	PZP	P20742	LOC101852107	XM_005104129	XP_005104186	alpha-2-macroglobulin
TRUE	NA	RASSF4	Q8WYP3	LOC101853809	XM_035971777	XP_035827670	uncharacterized protein LOC101853809
TRUE	NA	RFC1	P35251	LOC101849002	XM_005108322	XP_005108379	replication factor C subunit 1 isoform X2
TRUE	NA	RFC1	P35251	LOC101849002	XM_005108321	XP_005108378	replication factor C subunit 1 isoform X1
TRUE	NA	RFTN1	Q14699	LOC101853083	XM_005097295	XP_005097352	uncharacterized protein LOC101853083
TRUE	NA	RPS15	P62841	LOC100533264	XM_005103083	XP_005103140	40S ribosomal protein S15
TRUE	NA	SAR1A	Q9NR31	LOC101854002	XM_005092551	XP_005092608	GTP-binding protein SAR1b isoform X1
TRUE	NA	SCARB1	Q8WTV0	LOC101846614	XM_005088951	XP_005089008	uncharacterized protein LOC101846614
TRUE	NA	SCARB1	Q8WTV0	LOC101850324	XM_013081250	XP_012936704	lysosome membrane protein 2
TRUE	NA	SCARB1	Q8WTV0	LOC101847976	XM_005103516	XP_005103573	scavenger receptor class B member 1
TRUE	NA	SCD	O00767	LOC101847029	XM_013080878	XP_012936332	acyl-CoA desaturase 1-like
TRUE	NA	SCD	O00767	LOC101850384	XM_035973427	XP_035829320	acyl-CoA desaturase
TRUE	NA	SCD	O00767	LOC101850384	XM_005112253	XP_005112310	acyl-CoA desaturase
TRUE	NA	SCD	O00767	LOC101850384	XM_005112254	XP_005112311	acyl-CoA desaturase
TRUE	NA	SEC24C	P53992	LOC101848299	XM_005101797	XP_005101854	protein transport protein Sec24C
TRUE	NA	SEC24C	P53992	LOC101848299	XM_005101796	XP_005101853	protein transport protein Sec24C
TRUE	NA	SGPP1	Q9BX95	LOC101847778	XM_005089138	XP_005089195	sphingosine-1-phosphate phosphatase 2
TRUE	NA	SGPP1	Q9BX95	LOC101858487	XM_013081972	XP_012937426	sphingosine-1-phosphate phosphatase 1
TRUE	NA	SIRT1	Q96EB6	LOC101852758	XM_005095087	XP_005095144	NAD-dependent protein deacetylase sirtuin-1
TRUE	NA	SLC11A2	P49281	LOC101849170	XM_013089559	XP_012945013	natural resistance-associated macrophage protein 2
TRUE	NA	SLC18A3	Q16572	LOC101850238	XM_013080899	XP_012936353	vesicular acetylcholine transporter
TRUE	NA	SLIT1	O75093	LOC101852187	XM_005101811	XP_005101868	toll-like receptor Tollo
TRUE	NA	SLIT1	O75093	LOC106012530	XM_013085726	XP_012941180	slit homolog 3 protein-like
TRUE	NA	SLK	Q9H2G2	LOC101858314	XM_005089008	XP_005089065	STE20-like serine/threonine-protein kinase
TRUE	NA	SMAD3	P84022	LOC101855553	XM_013080917	XP_012936371	mothers against decapentaplegic homolog 3
TRUE	NA	SNCAIP	Q9Y6H5	LOC106013799	XM_013090462	XP_012945916	uncharacterized protein LOC106013799
TRUE	NA	SORT1	Q99523	LOC118478818	XM_035973114	XP_035829007	sortilin-like
TRUE	NA	SORT1	Q99523	LOC101860057	XM_013089651	XP_012945105	sortilin
TRUE	NA	SOS1	Q07889	LOC101860163	XM_005096653	XP_005096710	son of sevenless homolog 1
TRUE	NA	SRP72	O76094	LOC101859466	XM_013079797	XP_012935251	signal recognition particle subunit SRP72
TRUE	NA	SUPV3L1	Q8IYB8	LOC101856784	XM_005092123	XP_005092180	ATP-dependent RNA helicase SUPV3L1, mitochondrial
TRUE	NA	TACR2	P21452	LOC101852233	XM_035969135	XP_035825028	substance-K receptor
TRUE	NA	TACR2	P21452	LOC101858118	XM_035970904	XP_035826797	melatonin receptor type 1A isoform X2
TRUE	NA	TACR2	P21452	LOC101850287	XM_005110193	XP_005110250	neuropeptide FF receptor 1
TRUE	NA	TANC2	Q9HCD6	LOC101850208	XM_035972629	XP_035828522	uncharacterized protein LOC101850208
TRUE	NA	TBP	P20226	LOC101858315	XM_005089094	XP_005089151	TATA-box-binding protein
TRUE	NA	TCF7L2	Q9NQB0	LOC101857184	XM_035969513	XP_035825406	transcription factor 7-like 2
TRUE	NA	THRA	P10827	LOC106013014	XM_013087593	XP_012943047	uncharacterized protein LOC106013014
TRUE	NA	TLL2	Q9Y6L7	LOC101859905	XM_005090816	XP_005090873	uncharacterized protein LOC101859905
TRUE	NA	TLL2	Q9Y6L7	LOC101846266	XM_035973786	XP_035829679	uncharacterized protein LOC101846266
TRUE	NA	TLL2	Q9Y6L7	Tld-2	NM_001204563	NP_001191492	bone morphogenic protein 1 isoform 1
TRUE	NA	TLL2	Q9Y6L7	Tld-2	NM_001204638	NP_001191567	bone morphogenic protein 1 isoform 2
TRUE	NA	TLL2	Q9Y6L7	LOC101848513	XM_013081279	XP_012936733	uncharacterized protein LOC101848513
TRUE	NA	TLL2	Q9Y6L7	LOC101849129	XM_005098392	XP_005098449	bone morphogenetic protein 1
TRUE	NA	TLL2	Q9Y6L7	LOC101845570	XM_035971291	XP_035827184	uncharacterized protein LOC101845570
TRUE	NA	TLL2	Q9Y6L7	LOC101853956	XM_005104652	XP_005104709	zinc metalloproteinase nas-15
TRUE	NA	TLL2	Q9Y6L7	LOC101848075	XM_005108656	XP_005108713	uncharacterized protein LOC101848075
TRUE	NA	TLL2	Q9Y6L7	LOC101852962	XM_035972589	XP_035828482	astacin-like metalloendopeptidase
TRUE	NA	TMC5	Q6UXY8	LOC101851832	XM_005108673	XP_005108730	transmembrane channel-like protein 5
TRUE	NA	TMC5	Q6UXY8	LOC101851832	XM_005108674	XP_005108731	transmembrane channel-like protein 5
TRUE	NA	TMED8	Q6PL24	LOC101854998	XM_005091154	XP_005091211	Golgi resident protein GCP60 isoform X3
TRUE	NA	TMEM132C	Q8N3T6	LOC101855174	XM_005093860	XP_005093917	transmembrane protein 132E
TRUE	NA	TPH1	P17752	LOC100533407	NM_001204690	NP_001191619	tryptophan 5-monoxygenase
TRUE	NA	TSPAN15	O95858	LOC101850398	XM_005092275	XP_005092332	tetraspanin-15
TRUE	NA	TUBB	P07437	LOC106011410	XM_013080967	XP_012936421	tubulin beta-1 chain
TRUE	NA	USF2	Q15853	LOC106013577	XM_013089699	XP_012945153	upstream stimulatory factor 2
TRUE	NA	VCL	P18206	LOC101864435	XM_035972753	XP_035828646	vinculin
TRUE	NA	VCP	P55072	LOC101845369	XM_005111141	XP_005111198	transitional endoplasmic reticulum ATPase isoform X1
TRUE	NA	VCP	P55072	LOC101845369	XM_005111142	XP_005111199	transitional endoplasmic reticulum ATPase isoform X2
TRUE	NA	VPS35	Q96QK1	LOC101849188	XM_013079692	XP_012935146	vacuolar protein sorting-associated protein 35
TRUE	NA	WRN	Q14191	LOC101850933	XM_005091134	XP_005091191	Werner syndrome ATP-dependent helicase homolog
TRUE	NA	WRN	Q14191	LOC101858284	XM_005102092	XP_005102149	Werner syndrome ATP-dependent helicase homolog isoform X2
TRUE	NA	WRN	Q14191	LOC101858284	XM_005102091	XP_005102148	Werner syndrome ATP-dependent helicase homolog isoform X1
TRUE	NA	XRCC1	P18887	LOC101846582	XM_035969848	XP_035825741	DNA repair protein XRCC1 isoform X2
TRUE	NA	XRCC1	P18887	LOC101846582	XM_005098644	XP_005098701	DNA repair protein XRCC1 isoform X1
TRUE	NA	YWHAZ	P63104	LOC101853737	XM_005109532	XP_005109589	14-3-3 protein zeta
TRUE	NA	ZAP128	P49753	LOC101855266	XM_005100810	XP_005100867	acyl-coenzyme A amino acid N-acyltransferase 2 isoform X2
TRUE	NA	ZAP128	P49753	LOC101855266	XM_013083906	XP_012939360	acyl-coenzyme A amino acid N-acyltransferase 2 isoform X2
TRUE	NA	ZAP128	P49753	LOC101855266	XM_005100808	XP_005100865	acyl-coenzyme A amino acid N-acyltransferase 2 isoform X2
TRUE	NA	ZAP128	P49753	LOC101855266	XM_005100809	XP_005100866	acyl-coenzyme A amino acid N-acyltransferase 2 isoform X2
TRUE	NA	ZAP128	P49753	LOC101855266	XM_005100807	XP_005100864	acyl-coenzyme A amino acid N-acyltransferase 2 isoform X1
NA	TRUE	AASDH	Q4L235	LOC101846669	XM_005103764	XP_005103821	beta-alanine-activating enzyme
NA	TRUE	ABCG2	Q9UNQ0	LOC101849445	XM_005094283	XP_005094340	protein white
NA	TRUE	ABCG2	Q9UNQ0	LOC101849445	XM_005094284	XP_005094341	protein white
NA	TRUE	ABCG2	Q9UNQ0	LOC101858615	XM_013080243	XP_012935697	protein white
NA	TRUE	ABCG2	Q9UNQ0	LOC106011245	XM_013080216	XP_012935670	protein white
NA	TRUE	ABCG2	Q9UNQ0	LOC101851114	XM_013080771	XP_012936225	broad substrate specificity ATP-binding cassette transporter ABCG2
NA	TRUE	ABCG2	Q9UNQ0	LOC101859332	XM_013082915	XP_012938369	ABC transporter G family member 21
NA	TRUE	ABCG2	Q9UNQ0	LOC101862902	XM_005109313	XP_005109370	broad substrate specificity ATP-binding cassette transporter ABCG2
NA	TRUE	ADRA2B	P18089	LOC101858266	XM_013082400	XP_012937854	octopamine receptor 1-like
NA	TRUE	ADRA2B	P18089	LOC101857498	XM_013085243	XP_012940697	D(2) dopamine receptor B
NA	TRUE	ANK2	Q01484	LOC101845664	XM_035970907	XP_035826800	titin isoform X8
NA	TRUE	ANK2	Q01484	LOC101845664	XM_013085006	XP_012940460	titin isoform X5
NA	TRUE	ANK2	Q01484	LOC101845664	XM_013085002	XP_012940456	titin isoform X3
NA	TRUE	ANK2	Q01484	LOC101845664	XM_035970905	XP_035826798	titin isoform X7
NA	TRUE	ANK2	Q01484	LOC101845664	XM_035970902	XP_035826795	titin isoform X6
NA	TRUE	ANK2	Q01484	LOC101845664	XM_035970897	XP_035826790	titin isoform X4
NA	TRUE	ANK2	Q01484	LOC101845664	XM_013084979	XP_012940433	titin isoform X2
NA	TRUE	ANK2	Q01484	LOC101845664	XM_013084967	XP_012940421	titin isoform X1
NA	TRUE	ANK2	Q01484	LOC101860547	XM_005090818	XP_005090875	uncharacterized protein LOC101860547
NA	TRUE	ANK2	Q01484	LOC101852982	XM_005090958	XP_005091015	ankyrin repeat domain-containing protein 29
NA	TRUE	ANK2	Q01484	LOC106013968	XM_013090925	XP_012946379	ankyrin-2-like
NA	TRUE	ANK2	Q01484	LOC101847942	XM_005094366	XP_005094423	ankyrin-1
NA	TRUE	ANK2	Q01484	LOC101857634	XM_005095790	XP_005095847	ankyrin repeat domain-containing protein 50
NA	TRUE	ANK2	Q01484	LOC101858630	XM_013082928	XP_012938382	uncharacterized protein LOC101858630
NA	TRUE	ANK2	Q01484	LOC101855571	XM_005100723	XP_005100780	poly [ADP-ribose] polymerase tankyrase-2
NA	TRUE	ANK2	Q01484	LOC106012231	XM_035970634	XP_035826527	uncharacterized protein LOC106012231
NA	TRUE	ANK2	Q01484	LOC101855117	XM_013084703	XP_012940157	ankyrin-2
NA	TRUE	ANK2	Q01484	LOC101854425	XM_005102864	XP_005102921	serine/threonine-protein phosphatase 6 regulatory ankyrin repeat subunit B
NA	TRUE	ANK2	Q01484	LOC101852717	XM_005106027	XP_005106084	ankyrin repeat domain-containing protein 50-like
NA	TRUE	ANK2	Q01484	LOC101847153	XM_005110269	XP_005110326	ankyrin-3
NA	TRUE	ANK2	Q01484	LOC101858746	XM_005110555	XP_005110612	uncharacterized protein LOC101858746
NA	TRUE	ANK2	Q01484	LOC101844970	XM_005112474	XP_005112531	serine/threonine-protein phosphatase 6 regulatory ankyrin repeat subunit A
NA	TRUE	ANK2	Q01484	LOC101844970	XM_035973486	XP_035829379	serine/threonine-protein phosphatase 6 regulatory ankyrin repeat subunit A
NA	TRUE	ANK2	Q01484	LOC101844970	XM_013090447	XP_012945901	serine/threonine-protein phosphatase 6 regulatory ankyrin repeat subunit A
NA	TRUE	ANK2	Q01484	LOC101844970	XM_035973485	XP_035829378	serine/threonine-protein phosphatase 6 regulatory ankyrin repeat subunit A
NA	TRUE	ANK2	Q01484	LOC101857620	XM_035973527	XP_035829420	putative ankyrin repeat protein RF_0381
NA	TRUE	ARSJ	Q5FYB0	LOC101856438	XM_005101226	XP_005101283	arylsulfatase I
NA	TRUE	ARSJ	Q5FYB0	LOC101847280	XM_013086114	XP_012941568	arylsulfatase B
NA	TRUE	ARSJ	Q5FYB0	LOC101848458	XM_013086719	XP_012942173	arylsulfatase B
NA	TRUE	ARSJ	Q5FYB0	LOC101845365	XM_013089427	XP_012944881	arylsulfatase J
NA	TRUE	C9orf72	Q96LT7	LOC101861840	XM_035972178	XP_035828071	guanine nucleotide exchange C9orf72
NA	TRUE	C9orf72	Q96LT7	LOC101861840	XM_005107435	XP_005107492	guanine nucleotide exchange C9orf72
NA	TRUE	CAMK2D	Q13557	LOC100533282	NM_001204585	NP_001191514	CaM kinase II alpha
NA	TRUE	CDK1	P06493	LOC101851679	XM_005109863	XP_005109920	cyclin-dependent kinase 1-like
NA	TRUE	CDK1	P06493	LOC101853987	XM_005111755	XP_005111812	cyclin-dependent kinase 1 isoform X1
NA	TRUE	CDK1	P06493	LOC101853987	XM_005111756	XP_005111813	cyclin-dependent kinase 1 isoform X2
NA	TRUE	CLOCK	O15516	LOC101859683	XM_013090386	XP_012945840	circadian locomoter output cycles protein kaput
NA	TRUE	CLOCK	O15516	LOC101857540	XM_035973614	XP_035829507	uncharacterized protein LOC101857540
NA	TRUE	CLOCK	O15516	LOC101859999	XM_005113446	XP_005113503	circadian locomoter output cycles protein kaput-like
NA	TRUE	CLUAP1	Q96AJ1	LOC101847322	XM_013080478	XP_012935932	clusterin-associated protein 1 isoform X2
NA	TRUE	CLUAP1	Q96AJ1	LOC101847322	XM_035968823	XP_035824716	clusterin-associated protein 1 isoform X3
NA	TRUE	CLUAP1	Q96AJ1	LOC101847322	XM_005094710	XP_005094767	clusterin-associated protein 1 isoform X1
NA	TRUE	DCHS2	Q6V1P9	LOC101845624	XM_035970268	XP_035826161	protocadherin Fat 4
NA	TRUE	DCHS2	Q6V1P9	LOC101862455	XM_005109992	XP_005110049	uncharacterized protein LOC101862455
NA	TRUE	DDX18	Q9NVP1	LOC101862170	XM_005093277	XP_005093334	ATP-dependent RNA helicase HAS1
NA	TRUE	DDX39B	Q13838	LOC101847838	XM_013087624	XP_012943078	spliceosome RNA helicase DDX39B
NA	TRUE	DPH6	Q7L8W6	LOC101846426	XM_005099158	XP_005099215	diphthine--ammonia ligase isoform X2
NA	TRUE	DPH6	Q7L8W6	LOC101846426	XM_005099157	XP_005099214	diphthine--ammonia ligase isoform X1
NA	TRUE	EXOC2	Q96KP1	LOC101849032	XM_005091736	XP_005091793	uncharacterized protein LOC101849032
NA	TRUE	EXOC2	Q96KP1	LOC101849032	XM_035973867	XP_035829760	uncharacterized protein LOC101849032
NA	TRUE	EXOC2	Q96KP1	LOC101849032	XM_035973866	XP_035829759	uncharacterized protein LOC101849032
NA	TRUE	EXOC2	Q96KP1	LOC101849032	XM_035973868	XP_035829761	uncharacterized protein LOC101849032
NA	TRUE	EXOC2	Q96KP1	LOC101849032	XM_035973865	XP_035829758	uncharacterized protein LOC101849032
NA	TRUE	EXOC2	Q96KP1	LOC101850343	XM_005101715	XP_005101772	exocyst complex component 2
NA	TRUE	FERMT2	Q96AC1	LOC101853377	XM_005094651	XP_005094708	fermitin family homolog 2
NA	TRUE	FERMT2	Q96AC1	LOC101847074	XM_005111071	XP_005111128	protein unc-112
NA	TRUE	FRMD4A	Q9P2Q2	LOC101859227	XM_013079953	XP_012935407	FERM domain-containing protein 4B
NA	TRUE	FRMD6	Q96NE9	LOC101863416	XM_005093367	XP_005093424	uncharacterized protein LOC101863416
NA	TRUE	GPX1	P07203	LOC106012346	XM_013085070	XP_012940524	epididymal secretory glutathione peroxidase
NA	TRUE	GREM2	Q9H772	LOC101844971	XM_005090744	XP_005090801	uncharacterized protein LOC101844971
NA	TRUE	HCRTR2	O43614	LOC101849803	XM_035972382	XP_035828275	QRFP-like peptide receptor isoform X1
NA	TRUE	HCRTR2	O43614	LOC101849803	XM_035972398	XP_035828291	QRFP-like peptide receptor isoform X2
NA	TRUE	HCRTR2	O43614	LOC101849803	XM_005088966	XP_005089023	QRFP-like peptide receptor isoform X3
NA	TRUE	HCRTR2	O43614	LOC101849803	XM_005088967	XP_005089024	QRFP-like peptide receptor isoform X4
NA	TRUE	HCRTR2	O43614	LOC101858904	XM_013081785	XP_012937239	neuropeptide receptor 15
NA	TRUE	HCRTR2	O43614	LOC101854709	XM_005096018	XP_005096075	QRFP-like peptide receptor
NA	TRUE	HCRTR2	O43614	LOC101847421	XM_035969675	XP_035825568	RYamide receptor isoform X1
NA	TRUE	HCRTR2	O43614	LOC101847421	XM_035969677	XP_035825570	RYamide receptor isoform X1
NA	TRUE	HCRTR2	O43614	LOC101847421	XM_035969676	XP_035825569	RYamide receptor isoform X1
NA	TRUE	HCRTR2	O43614	LOC101847421	XM_013082327	XP_012937781	RYamide receptor isoform X1
NA	TRUE	HCRTR2	O43614	LOC101864067	XM_013082882	XP_012938336	orexin receptor type 2
NA	TRUE	HCRTR2	O43614	LOC101857187	XM_035970075	XP_035825968	QRFP-like peptide receptor
NA	TRUE	HCRTR2	O43614	LOC106012107	XM_013083912	XP_012939366	orexin receptor type 2
NA	TRUE	HCRTR2	O43614	LOC101851515	XM_035971107	XP_035827000	orexin receptor type 2
NA	TRUE	HCRTR2	O43614	LOC101864318	XM_005103671	XP_005103728	gastrin/cholecystokinin type B receptor isoform X2
NA	TRUE	HCRTR2	O43614	LOC101864318	XM_005103670	XP_005103727	gastrin/cholecystokinin type B receptor isoform X1
NA	TRUE	HCRTR2	O43614	LOC101864318	XM_005103674	XP_005103731	gastrin/cholecystokinin type B receptor isoform X4
NA	TRUE	HCRTR2	O43614	LOC101864318	XM_005103672	XP_005103729	gastrin/cholecystokinin type B receptor isoform X3
NA	TRUE	HCRTR2	O43614	LOC101848059	XM_005104713	XP_005104770	uncharacterized protein LOC101848059
NA	TRUE	HCRTR2	O43614	LOC101862968	XM_013086746	XP_012942200	galanin-like G-protein coupled receptor npr-9
NA	TRUE	HCRTR2	O43614	LOC101864085	XM_005106157	XP_005106214	orexin receptor type 2
NA	TRUE	HCRTR2	O43614	LOC101847216	XM_005107634	XP_005107691	muscarinic acetylcholine receptor gar-3
NA	TRUE	HCRTR2	O43614	LOC101846163	XM_035972249	XP_035828142	gastrin/cholecystokinin type B receptor
NA	TRUE	HCRTR2	O43614	LOC101846163	XM_035972250	XP_035828143	gastrin/cholecystokinin type B receptor
NA	TRUE	HCRTR2	O43614	LOC101858518	XM_005108702	XP_005108759	muscarinic acetylcholine receptor gar-3
NA	TRUE	HCRTR2	O43614	LOC101847455	XM_005108738	XP_005108795	uncharacterized protein LOC101847455
NA	TRUE	HCRTR2	O43614	LOC101862617	XM_005110652	XP_005110709	muscarinic acetylcholine receptor M5
NA	TRUE	HCRTR2	O43614	LOC101852135	XM_005111508	XP_005111565	uncharacterized protein LOC101852135
NA	TRUE	KANSL2	Q9H9L4	LOC101853816	XM_035972197	XP_035828090	KAT8 regulatory NSL complex subunit 2 isoform X1
NA	TRUE	KANSL2	Q9H9L4	LOC101853816	XM_005107484	XP_005107541	KAT8 regulatory NSL complex subunit 2 isoform X2
NA	TRUE	KANSL2	Q9H9L4	LOC101853816	XM_035972196	XP_035828089	KAT8 regulatory NSL complex subunit 2 isoform X1
NA	TRUE	KLC1	Q07866	KLC2	XM_035968569	XP_035824462	kinesin light chain isoform X9
NA	TRUE	KLC1	Q07866	KLC2	XM_035968564	XP_035824457	kinesin light chain isoform X4
NA	TRUE	KLC1	Q07866	KLC2	XM_013079904	XP_012935358	kinesin light chain isoform X3
NA	TRUE	KLC1	Q07866	KLC2	XM_013079913	XP_012935367	kinesin light chain isoform X12
NA	TRUE	KLC1	Q07866	KLC2	XM_035968563	XP_035824456	kinesin light chain isoform X2
NA	TRUE	KLC1	Q07866	KLC2	XM_035968562	XP_035824455	kinesin light chain isoform X1
NA	TRUE	KLC1	Q07866	KLC2	XM_035968565	XP_035824458	kinesin light chain isoform X5
NA	TRUE	KLC1	Q07866	KLC2	XM_035968567	XP_035824460	kinesin light chain isoform X7
NA	TRUE	KLC1	Q07866	KLC2	XM_035968568	XP_035824461	kinesin light chain isoform X8
NA	TRUE	KLC1	Q07866	KLC2	XM_035968570	XP_035824463	kinesin light chain isoform X10
NA	TRUE	KLC1	Q07866	KLC2	XM_013079912	XP_012935366	kinesin light chain isoform X11
NA	TRUE	KLC1	Q07866	KLC2	NM_001204529	NP_001191458	kinesin light chain
NA	TRUE	KLC1	Q07866	KLC2	XM_035968566	XP_035824459	kinesin light chain isoform X6
NA	TRUE	KNDC1	Q76NI1	LOC101848743	XM_013081422	XP_012936876	uncharacterized protein LOC101848743
NA	TRUE	MALRD1	Q5VYJ5	LOC101860949	XM_005091541	XP_005091598	MAM and LDL-receptor class A domain-containing protein 1
NA	TRUE	MALRD1	Q5VYJ5	LOC118477331	XM_035968537	XP_035824430	MAM and LDL-receptor class A domain-containing protein 1-like
NA	TRUE	MALRD1	Q5VYJ5	LOC101858261	XM_035969257	XP_035825150	MAM and LDL-receptor class A domain-containing protein 1
NA	TRUE	MALRD1	Q5VYJ5	LOC101860497	XM_035969949	XP_035825842	MAM and LDL-receptor class A domain-containing protein 2-like
NA	TRUE	MALRD1	Q5VYJ5	LOC106011982	XM_013083435	XP_012938889	MAM and LDL-receptor class A domain-containing protein 1
NA	TRUE	MALRD1	Q5VYJ5	LOC118477185	XM_035971721	XP_035827614	MAM and LDL-receptor class A domain-containing protein 1-like
NA	TRUE	MALRD1	Q5VYJ5	LOC101845641	XM_035971722	XP_035827615	MAM and LDL-receptor class A domain-containing protein 1
NA	TRUE	MALRD1	Q5VYJ5	LOC118478316	XM_035971723	XP_035827616	MAM and LDL-receptor class A domain-containing protein 1-like
NA	TRUE	MALRD1	Q5VYJ5	LOC118478318	XM_035971728	XP_035827621	MAM and LDL-receptor class A domain-containing protein 1-like
NA	TRUE	MALRD1	Q5VYJ5	LOC118478317	XM_035971727	XP_035827620	MAM and LDL-receptor class A domain-containing protein 2-like
NA	TRUE	MALRD1	Q5VYJ5	LOC101859042	XM_005107934	XP_005107991	MAM and LDL-receptor class A domain-containing protein 1-like
NA	TRUE	MALRD1	Q5VYJ5	LOC101845983	XM_005113395	XP_005113452	uncharacterized protein LOC101845983
NA	TRUE	MEIS2	O14770	LOC101859716	XM_013085078	XP_012940532	homeobox protein Meis1
NA	TRUE	MEOX2	P50222	LOC101855369	XM_005107755	XP_005107812	homeobox protein MOX-2
NA	TRUE	MT-ND5	P03915	ND5	NA	YP_003689	NADH dehydrogenase subunit 5
NA	TRUE	MT-CO1	P00395	COX1	NA	YP_003687	cytochrome c oxidase subunit I
NA	TRUE	MTRR	Q9UBK8	LOC101858848	XM_005094414	XP_005094471	methionine synthase reductase
NA	TRUE	MYLK	Q15746	LOC101856216	XM_013088360	XP_012943814	myosin light chain kinase, smooth muscle
NA	TRUE	MYLK	Q15746	LOC101864347	XM_013089665	XP_012945119	myosin light chain kinase 3
NA	TRUE	MYLK	Q15746	LOC106014024	XM_013091020	XP_012946474	serine/arginine repetitive matrix protein 2
NA	TRUE	NLRP1	Q9C000	LOC101855660	XM_005103797	XP_005103854	uncharacterized protein LOC101855660
NA	TRUE	NME8	Q8N427	LOC101847690	XM_005108985	XP_005109042	thioredoxin domain-containing protein 3 homolog
NA	TRUE	NPHP1	O15259	LOC101847485	XM_035969214	XP_035825107	nephrocystin-1
NA	TRUE	NTF3	P20783	LOC100856793	NM_001253761	NP_001240690	neurotrophin precursor
NA	TRUE	NUBPL	Q8TB37	LOC101850687	XM_005111740	XP_005111797	iron-sulfur protein NUBPL
NA	TRUE	PAICS	P22234	LOC101846905	XM_005105139	XP_005105196	multifunctional protein ADE2
NA	TRUE	PLA2G4A	P47712	LOC101853921	XM_005094922	XP_005094979	cytosolic phospholipase A2
NA	TRUE	PLA2G4A	P47712	LOC101850745	XM_035971819	XP_035827712	uncharacterized protein LOC101850745 isoform X1
NA	TRUE	PLA2G4A	P47712	LOC101850745	XM_035971821	XP_035827714	uncharacterized protein LOC101850745 isoform X2
NA	TRUE	PLA2G4A	P47712	LOC101850745	XM_035971822	XP_035827715	uncharacterized protein LOC101850745 isoform X2
NA	TRUE	PLA2G4A	P47712	LOC101850745	XM_035971820	XP_035827713	uncharacterized protein LOC101850745 isoform X2
NA	TRUE	PLA2G4A	P47712	LOC101850231	XM_013090877	XP_012946331	cytosolic phospholipase A2
NA	TRUE	PLD3	Q8IV08	LOC101852447	XM_005111913	XP_005111970	5'-3' exonuclease PLD3 isoform X2
NA	TRUE	PLD3	Q8IV08	LOC101852447	XM_035973340	XP_035829233	5'-3' exonuclease PLD3 isoform X1
NA	TRUE	PLD3	Q8IV08	LOC101852447	XM_005111912	XP_005111969	5'-3' exonuclease PLD3 isoform X2
NA	TRUE	PLXNA4	Q9HCM2	LOC101861497	XM_013081271	XP_012936725	plexin-B1
NA	TRUE	PLXNA4	Q9HCM2	LOC101858408	XM_013082876	XP_012938330	plexin A3
NA	TRUE	PLXNA4	Q9HCM2	LOC101852728	XM_005108845	XP_005108902	plexin-B
NA	TRUE	PPAT	Q06203	LOC101847132	XM_005105143	XP_005105200	amidophosphoribosyltransferase isoform X2
NA	TRUE	PPAT	Q06203	LOC101847132	XM_005105140	XP_005105197	amidophosphoribosyltransferase isoform X1
NA	TRUE	PPAT	Q06203	LOC101847132	XM_005105142	XP_005105199	amidophosphoribosyltransferase isoform X1
NA	TRUE	PPAT	Q06203	LOC101847132	XM_005105141	XP_005105198	amidophosphoribosyltransferase isoform X1
NA	TRUE	PPP1R37	O75864	LOC101863500	XM_005095133	XP_005095190	protein phosphatase 1 regulatory subunit 37 homolog isoform X2
NA	TRUE	PPP1R37	O75864	LOC101863500	XM_005095132	XP_005095189	protein phosphatase 1 regulatory subunit 37 homolog isoform X1
NA	TRUE	RAB7A	P51149	LOC101862261	XM_035969103	XP_035824996	ras-related protein Rab-7a
NA	TRUE	RAB7A	P51149	LOC101862261	XM_005095879	XP_005095936	ras-related protein Rab-7a
NA	TRUE	RAB7A	P51149	LOC101862261	XM_035969102	XP_035824995	ras-related protein Rab-7a
NA	TRUE	RD3	Q7Z3Z2	LOC101853632	XM_013085280	XP_012940734	protein RD3
NA	TRUE	SETX	Q7Z333	LOC101847819	XM_005097618	XP_005097675	serine-rich adhesin for platelets isoform X1
NA	TRUE	SETX	Q7Z333	LOC101847819	XM_005097619	XP_005097676	serine-rich adhesin for platelets isoform X1
NA	TRUE	SETX	Q7Z333	LOC101847819	XM_005097617	XP_005097674	serine-rich adhesin for platelets isoform X1
NA	TRUE	SIGMAR1	Q99720	LOC101853124	XM_005109009	XP_005109066	sigma non-opioid intracellular receptor 1
NA	TRUE	SIRT2	Q8IXJ6	LOC101852342	XM_035971300	XP_035827193	NAD-dependent protein deacetylase sirtuin-2 isoform X1
NA	TRUE	SIRT2	Q8IXJ6	LOC101852342	XM_035971301	XP_035827194	NAD-dependent protein deacetylase sirtuin-2 isoform X2
NA	TRUE	SIRT2	Q8IXJ6	LOC101852342	XM_005104301	XP_005104358	NAD-dependent protein deacetylase sirtuin-2 isoform X1
NA	TRUE	SIRT2	Q8IXJ6	LOC101852342	XM_035971302	XP_035827195	NAD-dependent protein deacetylase sirtuin-2 isoform X3
NA	TRUE	SLC24A4	Q8NFF2	LOC101861253	XM_013084685	XP_012940139	probable sodium/potassium/calcium exchanger CG1090
NA	TRUE	SLC24A4	Q8NFF2	LOC101856105	XM_013084431	XP_012939885	probable sodium/potassium/calcium exchanger CG1090
NA	TRUE	SNTG1	Q9NSN8	LOC101861612	XM_005108026	XP_005108083	gamma-1-syntrophin
NA	TRUE	SOD1	P00441	LOC101845921	XM_005097789	XP_005097846	hornerin
NA	TRUE	SOD1	P00441	LOC101855342	XM_005099696	XP_005099753	sarcoplasmic reticulum histidine-rich calcium-binding protein isoform X2
NA	TRUE	SOD1	P00441	LOC101855342	XM_005099695	XP_005099752	sarcoplasmic reticulum histidine-rich calcium-binding protein isoform X1
NA	TRUE	SOD1	P00441	LOC100533275	NM_001204581	NP_001191510	superoxide dismutase
NA	TRUE	SOD1	P00441	LOC106012813	XM_013086881	XP_012942335	superoxide dismutase [Cu-Zn]
NA	TRUE	TBX3	O15119	LOC101860304	XM_013090613	XP_012946067	serine-rich adhesin for platelets
NA	TRUE	TLR2	O60603	LOC101849969	XM_013089330	XP_012944784	toll-like receptor 4
NA	TRUE	TLR2	O60603	LOC101849969	XM_013089329	XP_012944783	toll-like receptor 4
NA	TRUE	TLR2	O60603	LOC101850211	XM_005110682	XP_005110739	toll-like receptor 4
NA	TRUE	TLR9	Q9NR96	LOC101852604	XM_013079365	XP_012934819	toll-like receptor 4
NA	TRUE	TMPRSS15	P98073	LOC101848946	XM_035968330	XP_035824223	chymotrypsinogen A
NA	TRUE	TMPRSS15	P98073	LOC118477330	XM_035968532	XP_035824425	MAM and LDL-receptor class A domain-containing protein 1-like
NA	TRUE	TMPRSS15	P98073	LOC101864313	XM_005102822	XP_005102879	trypsin alpha-3
NA	TRUE	TRIP4	Q15650	LOC101850254	XM_005100350	XP_005100407	activating signal cointegrator 1 isoform X1
NA	TRUE	TRIP4	Q15650	LOC101850254	XM_035970273	XP_035826166	activating signal cointegrator 1 isoform X2
NA	TRUE	TTBK1	Q5TCY1	LOC101850365	XM_005108490	XP_005108547	tau-tubulin kinase 1
NA	TRUE	TTBK1	Q5TCY1	LOC101850365	XM_035972438	XP_035828331	tau-tubulin kinase 1
NA	TRUE	TTBK1	Q5TCY1	LOC101850365	XM_035972439	XP_035828332	tau-tubulin kinase 1
NA	TRUE	TTBK1	Q5TCY1	LOC106013156	XM_013088151	XP_012943605	tau-tubulin kinase homolog Asator
NA	TRUE	UNC5C	O95185	LOC101848804	XM_035968228	XP_035824121	netrin receptor UNC5B-b
NA	TRUE	XBP1	P17861	LOC101852940	XM_005102427	XP_005102484	X-box-binding protein 1
NA	TRUE	ZCWPW1	Q9H0M4	LOC101849957	XM_013087592	XP_012943046	hepatoma-derived growth factor-related protein 2 isoform X3
NA	TRUE	ZCWPW1	Q9H0M4	LOC101849957	XM_005107467	XP_005107524	hepatoma-derived growth factor-related protein 2 isoform X2
NA	TRUE	ZCWPW1	Q9H0M4	LOC101849957	XM_013087591	XP_012943045	uncharacterized protein LOC101849957 isoform X1
NA	TRUE	ZNF628	Q5EBL2	LOC101862600	XM_005104445	XP_005104502	chromosome alignment-maintaining phosphoprotein 1 isoform X27
