# Supplementary material for: Aplysia Neurons as a Model of Alzheimer’s Disease: Shared Genes and Differential Expression
Source: J Mol Neurosci. 2021 Oct 18;72(2):287–302. doi: 10.1007/s12031-021-01918-3 (PMC8840921; doi:10.1007/s12031-021-01918-3)
Supplement: Supplementary file 2 — Supplementary file2 (XLSX 790 KB) [file 12031_2021_1918_MOESM2_ESM.xlsx]

## Sheet: AplysiaAgingDE_Li_intersect_ful
Aplysia_gene	Aplysia_transcript	Aplysia_protein	evalue	UNIPROT	Hs_Gene	Symbol	ENTREZID	Greer_PVC	Kron_PVC	Kron_BSC	GSE5281	GSE48350	GSE36980	GSE15222	GSE44770	GSE3300	UP_Aplysia	DOWN_Aplysia	UP_Human	DOWN_Human	SCORE_Aplysia	SCORE_Human	Total_SCORE
LOC101854948	XM_005097828	XP_005097885	0	P11177	ODPB	PDHB	5162	DOWN	DOWN	DOWN	DOWN	DOWN	DOWN	DOWN	DOWN	DOWN	0	3	0	6	-3	-6	-9
LOC101854442	XM_005108342	XP_005108399	9.35e-28	Q9UIL1	SCOC	SCOC	60592	DOWN	DOWN	DOWN	DOWN	DOWN	DOWN	DOWN	DOWN	DOWN	0	3	0	6	-3	-6	-9
LOC101855137	XM_013087712	XP_012943166	1.36e-156	O95219	SNX4	SNX4	8723	DOWN	DOWN	DOWN	DOWN	DOWN	DOWN	DOWN	DOWN	DOWN	0	3	0	6	-3	-6	-9
LOC101851212	XM_005104905	XP_005104962	0	Q92845	KIFA3	KIFAP3	22920	DOWN	DOWN	DOWN	DOWN	DOWN	DOWN	DOWN	DOWN	DOWN	0	3	0	6	-3	-6	-9
LOC101856440	XM_013084642	XP_012940096	3.68e-89	Q96FW1	OTUB1	OTUB1	55611	DOWN	DOWN	DOWN	DOWN	DOWN	DOWN	DOWN	DOWN	DOWN	0	3	0	6	-3	-6	-9
LOC100533419	NM_001204703	NP_001191632	0	P09471	GNAO	GNAO1	2775	DOWN	DOWN	DOWN	DOWN	DOWN	DOWN	DOWN	DOWN	DOWN	0	3	0	6	-3	-6	-9
LOC101853188	XM_013086901	XP_012942355	5.03e-24	Q69YW2	STUM	C1orf95	375057	DOWN	DOWN	DOWN	DOWN	DOWN	NA	DOWN	DOWN	DOWN	0	3	0	5	-3	-5	-8
LOC101853462	XM_005098930	XP_005098987	0	P00505	AATM	GOT2	2806	DOWN	DOWN	DOWN	DOWN	DOWN	NA	DOWN	DOWN	DOWN	0	3	0	5	-3	-5	-8
LOC101850533	XM_005091494	XP_005091551	2.5e-111	P19623	SPEE	SRM	6723	DOWN	DOWN	DOWN	DOWN	DOWN	NA	DOWN	DOWN	DOWN	0	3	0	5	-3	-5	-8
LOC101858177	XM_005096727	XP_005096784	3.96e-41	Q8TB36	GDAP1	GDAP1	54332	DOWN	DOWN	DOWN	DOWN	DOWN	NA	DOWN	DOWN	DOWN	0	3	0	5	-3	-5	-8
LOC101857008	XM_005093164	XP_005093221	1.69e-87	Q70HW3	SAMC	SLC25A26	115286	DOWN	DOWN	DOWN	DOWN	DOWN	NA	DOWN	DOWN	DOWN	0	3	0	5	-3	-5	-8
LOC101862270	XM_005098362	XP_005098419	3.2e-56	Q8N594	MPND	MPND	84954	DOWN	DOWN	DOWN	DOWN	DOWN	DOWN	DOWN	DOWN	UP	0	3	1	5	-3	-4	-7
LOC101845904	XM_005092083	XP_005092140	3.47e-86	Q8N6D5	ANR29	ANKRD29	147463	DOWN	DOWN	DOWN	DOWN	UP	NA	DOWN	DOWN	DOWN	0	3	1	4	-3	-3	-6
FUR	NM_001204639	NP_001191568	0	P09958	FURIN	FURIN	5045	DOWN	DOWN	DOWN	DOWN	DOWN	UP	UP	UP	DOWN	0	3	3	3	-3	0	-3
LOC101860118	XM_005106229	XP_005106286	0	P16219	ACADS	NA	35	DOWN	DOWN	DOWN	NA	NA	NA	NA	NA	NA	0	3	0	0	-3	0	-3
LOC101846206	XM_005095824	XP_005095881	0	P09622	DLDH	NA	1738	DOWN	DOWN	DOWN	NA	NA	NA	NA	NA	NA	0	3	0	0	-3	0	-3
LOC101849866	XM_005105237	XP_005105294	0	P06744	G6PI	NA	2821	DOWN	DOWN	DOWN	NA	NA	NA	NA	NA	NA	0	3	0	0	-3	0	-3
LOC101856538	XM_005109966	XP_005110023	0	P40939	ECHA	NA	3030	DOWN	DOWN	DOWN	NA	NA	NA	NA	NA	NA	0	3	0	0	-3	0	-3
LOC101860462	XM_005089746	XP_005089803	3.91e-107	P15259	PGAM2	NA	5224	DOWN	DOWN	DOWN	NA	NA	NA	NA	NA	NA	0	3	0	0	-3	0	-3
LOC101859700	XM_013081239	XP_012936693	0	P00558	PGK1	NA	5230	DOWN	DOWN	DOWN	NA	NA	NA	NA	NA	NA	0	3	0	0	-3	0	-3
LOC101848772	XM_005106698	XP_005106755	3.48e-118	P60174	TPIS	NA	7167	DOWN	DOWN	DOWN	NA	NA	NA	NA	NA	NA	0	3	0	0	-3	0	-3
LOC106012430	XM_013085402	XP_012940856	6.07e-06	Q96RN5	MED15	NA	51586	DOWN	DOWN	DOWN	NA	NA	NA	NA	NA	NA	0	3	0	0	-3	0	-3
LOC101859523	XM_013089355	XP_012944809	0	Q9C040	TRIM2	NA	23321	DOWN	DOWN	DOWN	NA	NA	NA	NA	NA	NA	0	3	0	0	-3	0	-3
LOC101863541	XM_005107954	XP_005108011	0	O75534	CSDE1	NA	7812	DOWN	DOWN	DOWN	NA	NA	NA	NA	NA	NA	0	3	0	0	-3	0	-3
LOC101862107	XM_005096313	XP_005096370	2.48e-91	P50995	ANX11	NA	311	DOWN	DOWN	DOWN	NA	NA	NA	NA	NA	NA	0	3	0	0	-3	0	-3
LOC101862101	XM_005093017	XP_005093074	3.31e-171	Q86X27	RGPS2	NA	55103	DOWN	DOWN	DOWN	NA	NA	NA	NA	NA	NA	0	3	0	0	-3	0	-3
LOC101850518	XM_013089272	XP_012944726	0	Q14117	DPYS	NA	1807	DOWN	DOWN	DOWN	NA	NA	NA	NA	NA	NA	0	3	0	0	-3	0	-3
LOC101859459	XM_005112738	XP_005112795	0	P06733	ENOA	NA	2023	DOWN	DOWN	DOWN	NA	NA	NA	NA	NA	NA	0	3	0	0	-3	0	-3
LOC101847647	XM_005095987	XP_005096044	2.54e-77	P02794	FRIH	NA	2495	DOWN	DOWN	DOWN	NA	NA	NA	NA	NA	NA	0	3	0	0	-3	0	-3
LOC101846659	NM_001280826	NP_001267755	0	P04406	G3P	NA	2597	DOWN	DOWN	DOWN	NA	NA	NA	NA	NA	NA	0	3	0	0	-3	0	-3
LOC101847448	XM_013087410	XP_012942864	5.77e-67	P63096	GNAI1	NA	2770	DOWN	DOWN	DOWN	NA	NA	NA	NA	NA	NA	0	3	0	0	-3	0	-3
LOC101850882	XM_005096859	XP_005096916	4.84e-66	P36969	GPX4	NA	2879	DOWN	DOWN	DOWN	NA	NA	NA	NA	NA	NA	0	3	0	0	-3	0	-3
LOC100533363	NM_001204653	NP_001191582	0	P10644	KAP0	NA	5573	DOWN	DOWN	DOWN	NA	NA	NA	NA	NA	NA	0	3	0	0	-3	0	-3
LOC101853863	XM_005101904	XP_005101961	3.98e-142	P61019	RAB2A	NA	5862	DOWN	DOWN	DOWN	NA	NA	NA	NA	NA	NA	0	3	0	0	-3	0	-3
LOC101848766	XM_005103691	XP_005103748	0	P25705	ATPA	NA	498	DOWN	DOWN	DOWN	NA	NA	NA	NA	NA	NA	0	3	0	0	-3	0	-3
LOC101848387	XM_013088668	XP_012944122	1.87e-129	O43581	SYT7	NA	9066	DOWN	DOWN	DOWN	NA	NA	NA	NA	NA	NA	0	3	0	0	-3	0	-3
LOC101854762	XM_013089516	XP_012944970	1.08e-166	Q15019	2021-09-02	NA	4735	DOWN	DOWN	DOWN	NA	NA	NA	NA	NA	NA	0	3	0	0	-3	0	-3
LOC100533376	NM_001204664	NP_001191593	1.8e-98	P48547	KCNC1	NA	3746	DOWN	DOWN	DOWN	NA	NA	NA	NA	NA	NA	0	3	0	0	-3	0	-3
LOC100533447	NM_001204724	NP_001191653	5.9e-33	P02545	LMNA	NA	4000	DOWN	DOWN	DOWN	NA	NA	NA	NA	NA	NA	0	3	0	0	-3	0	-3
LOC101854622	XM_013091075	XP_012946529	0	P11217	PYGM	NA	5837	DOWN	DOWN	DOWN	NA	NA	NA	NA	NA	NA	0	3	0	0	-3	0	-3
LOC100533328	NM_001204625	NP_001191554	0	Q13976	KGP1	NA	5592	DOWN	DOWN	DOWN	NA	NA	NA	NA	NA	NA	0	3	0	0	-3	0	-3
LOC101848057	XM_013085505	XP_012940959	1.46e-104	O43837	IDH3B	NA	3420	DOWN	DOWN	DOWN	NA	NA	NA	NA	NA	NA	0	3	0	0	-3	0	-3
LOC101849766	XM_005098999	XP_005099056	3.87e-72	Q99497	PARK7	NA	11315	DOWN	DOWN	DOWN	NA	NA	NA	NA	NA	NA	0	3	0	0	-3	0	-3
LOC101849474	XM_005103012	XP_005103069	3.98e-57	P30044	PRDX5	NA	25824	DOWN	DOWN	DOWN	NA	NA	NA	NA	NA	NA	0	3	0	0	-3	0	-3
LOC101850398	XM_005092275	XP_005092332	2.06e-46	O95858	TSN15	NA	23555	DOWN	DOWN	DOWN	NA	NA	NA	NA	NA	NA	0	3	0	0	-3	0	-3
LOC101850807	XM_005099599	XP_005099656	3.15e-13	Q6NYC1	JMJD6	NA	23210	DOWN	DOWN	DOWN	NA	NA	NA	NA	NA	NA	0	3	0	0	-3	0	-3
LOC101846399	XM_005090562	XP_005090619	8.49e-24	Q8WW12	PCNP	NA	57092	DOWN	DOWN	DOWN	NA	NA	NA	NA	NA	NA	0	3	0	0	-3	0	-3
LOC101850220	XM_005111903	XP_005111960	7.42e-93	O15162	PLS1	NA	5359	DOWN	DOWN	DOWN	NA	NA	NA	NA	NA	NA	0	3	0	0	-3	0	-3
LOC101849154	XM_005106354	XP_005106411	2.62e-72	Q9Y5R8	TPPC1	NA	58485	DOWN	DOWN	DOWN	NA	NA	NA	NA	NA	NA	0	3	0	0	-3	0	-3
LOC101850342	XM_013084407	XP_012939861	1.2e-06	Q9BQ89	F110A	NA	83541	DOWN	DOWN	DOWN	NA	NA	NA	NA	NA	NA	0	3	0	0	-3	0	-3
LOC101860102	XM_005099557	XP_005099614	1.08e-47	P00167	CYB5	NA	1528	DOWN	DOWN	DOWN	NA	NA	NA	NA	NA	NA	0	3	0	0	-3	0	-3
LOC101852840	XM_005094737	XP_005094794	3.46e-178	Q8IZ83	A16A1	NA	126133	DOWN	DOWN	DOWN	NA	NA	NA	NA	NA	NA	0	3	0	0	-3	0	-3
LOC101854891	XM_013086526	XP_012941980	2.13e-20	P59282	TPPP2	NA	122664	DOWN	DOWN	DOWN	NA	NA	NA	NA	NA	NA	0	3	0	0	-3	0	-3
LOC101854827	XM_005108686	XP_005108743	9.88e-86	Q8IUR0	TPPC5	NA	126003	DOWN	DOWN	DOWN	NA	NA	NA	NA	NA	NA	0	3	0	0	-3	0	-3
LOC101864196	XM_005091005	XP_005091062	2.3e-78	Q8NB37	GALD1	NA	347862	DOWN	DOWN	DOWN	NA	NA	NA	NA	NA	NA	0	3	0	0	-3	0	-3
LOC101854164	XM_005097383	XP_005097440	2.68e-103	Q7Z6J6	FRMD5	NA	84978	DOWN	DOWN	DOWN	NA	NA	NA	NA	NA	NA	0	3	0	0	-3	0	-3
LOC101858320	XM_013090136	XP_012945590	9.51e-24	Q9Y4B5	MTCL1	NA	23255	DOWN	DOWN	DOWN	NA	NA	NA	NA	NA	NA	0	3	0	0	-3	0	-3
LOC101850619	XM_005090502	XP_005090559	4.41e-43	P31512	FMO4	NA	2329	DOWN	DOWN	DOWN	NA	NA	NA	NA	NA	NA	0	3	0	0	-3	0	-3
LOC101854494	XM_005096956	XP_005097013	7.36e-49	Q9NQZ8	ZNF71	NA	58491	DOWN	DOWN	DOWN	NA	NA	NA	NA	NA	NA	0	3	0	0	-3	0	-3
LOC101856671	XM_005101996	XP_005102053	4.24e-48	P56470	LEG4	NA	3960	DOWN	DOWN	DOWN	NA	NA	NA	NA	NA	NA	0	3	0	0	-3	0	-3
LOC101846940	XM_005112721	XP_005112778	4.9e-100	Q96PR1	KCNC2	NA	3747	DOWN	DOWN	DOWN	NA	NA	NA	NA	NA	NA	0	3	0	0	-3	0	-3
LOC101846547	XM_005089684	XP_005089741	2.47e-34	P07108	ACBP	DBI	1622	DOWN	DOWN	DOWN	UP	UP	NA	UP	UP	DOWN	0	3	4	1	-3	3	0
LOC101863986	XM_005099403	XP_005099460	9.11e-08	Q9NZF1	PLAC8	PLAC8	51316	DOWN	DOWN	DOWN	NA	UP	NA	UP	UP	UP	0	3	4	0	-3	4	1
LOC101863544	XM_005108968	XP_005109025	1.08e-20	Q13227	GPS2	GPS2	2874	DOWN	DOWN	DOWN	UP	UP	NA	UP	UP	UP	0	3	5	0	-3	5	2
LOC101849823	XM_005092530	XP_005092587	2.07e-146	P26378	ELAV4	ELAVL4	1996	DOWN	DOWN	NA	DOWN	DOWN	DOWN	DOWN	DOWN	DOWN	0	2	0	6	-2	-6	-8
LOC101845469	XM_005099066	XP_005099123	2.54e-46	P61204	ARF3	ARF3	377	DOWN	DOWN	NA	DOWN	DOWN	DOWN	DOWN	DOWN	DOWN	0	2	0	6	-2	-6	-8
LOC101848818	XM_005098563	XP_005098620	4.04e-171	P40925	MDHC	MDH1	4190	DOWN	DOWN	NA	DOWN	DOWN	DOWN	DOWN	DOWN	DOWN	0	2	0	6	-2	-6	-8
LOC101849846	XM_005099251	XP_005099308	2.57e-103	Q8NC96	NECP1	NECAP1	25977	DOWN	DOWN	NA	DOWN	DOWN	DOWN	DOWN	DOWN	DOWN	0	2	0	6	-2	-6	-8
LOC101859014	XM_005098434	XP_005098491	1.34e-59	P99999	CYC	CYCS	54205	DOWN	DOWN	NA	DOWN	DOWN	DOWN	DOWN	DOWN	DOWN	0	2	0	6	-2	-6	-8
LOC100533450	NM_001204727	NP_001191656	5.36e-129	Q9NUL3	STAU2	STAU2	27067	DOWN	NA	DOWN	DOWN	DOWN	DOWN	DOWN	DOWN	DOWN	0	2	0	6	-2	-6	-8
LOC101849327	XM_005110189	XP_005110246	0	P08237	PFKAM	PFKM	5213	DOWN	NA	DOWN	DOWN	DOWN	DOWN	DOWN	DOWN	DOWN	0	2	0	6	-2	-6	-8
LOC101850764	XM_005089329	XP_005089386	0	Q02750	MP2K1	MAP2K1	5604	NA	DOWN	DOWN	DOWN	DOWN	DOWN	DOWN	DOWN	DOWN	0	2	0	6	-2	-6	-8
LOC101856402	XM_005091686	XP_005091743	3.39e-21	O75896	TUSC2	TUSC2	11334	NA	DOWN	DOWN	DOWN	DOWN	DOWN	DOWN	DOWN	DOWN	0	2	0	6	-2	-6	-8
LOC101846272	XM_005093202	XP_005093259	4.44e-78	Q99747	SNAG	NAPG	8774	NA	DOWN	DOWN	DOWN	DOWN	DOWN	DOWN	DOWN	DOWN	0	2	0	6	-2	-6	-8
LOC101862250	XM_013080281	XP_012935735	3.56e-21	Q96F85	CNRP1	CNRIP1	25927	NA	DOWN	DOWN	DOWN	DOWN	DOWN	DOWN	DOWN	DOWN	0	2	0	6	-2	-6	-8
LOC101850326	XM_005096347	XP_005096404	3.87e-65	O00399	DCTN6	DCTN6	10671	NA	DOWN	DOWN	DOWN	DOWN	DOWN	DOWN	DOWN	DOWN	0	2	0	6	-2	-6	-8
LOC101864141	XM_005097948	XP_005098005	2.48e-50	P24666	PPAC	ACP1	52	NA	DOWN	DOWN	DOWN	DOWN	DOWN	DOWN	DOWN	DOWN	0	2	0	6	-2	-6	-8
LOC101861379	XM_005104774	XP_005104831	4.77e-106	P00492	HPRT	HPRT1	3251	NA	DOWN	DOWN	DOWN	DOWN	DOWN	DOWN	DOWN	DOWN	0	2	0	6	-2	-6	-8
LOC101853737	XM_005109532	XP_005109589	8.72e-119	P63104	1433Z	YWHAZ	7534	DOWN	DOWN	NA	DOWN	DOWN	DOWN	DOWN	DOWN	NA	0	2	0	5	-2	-5	-7
LOC101854102	XM_005102605	XP_005102662	1.35e-10	Q6ZQX7	LIAT1	C17orf97	400566	DOWN	DOWN	NA	DOWN	DOWN	NA	DOWN	DOWN	DOWN	0	2	0	5	-2	-5	-7
LOC101853277	XM_005112007	XP_005112064	0	Q01581	HMCS1	HMGCS1	3157	DOWN	DOWN	NA	DOWN	DOWN	NA	DOWN	DOWN	DOWN	0	2	0	5	-2	-5	-7
LOC101850046	XM_005111161	XP_005111218	8.79e-44	Q8TB36	GDAP1	GDAP1	54332	DOWN	DOWN	NA	DOWN	DOWN	NA	DOWN	DOWN	DOWN	0	2	0	5	-2	-5	-7
LOC101859073	XM_005112819	XP_005112876	0	Q8IYI6	EXOC8	EXOC8	149371	DOWN	DOWN	NA	DOWN	DOWN	NA	DOWN	DOWN	DOWN	0	2	0	5	-2	-5	-7
CAPLA	NM_001204491	NP_001191420	0	P17612	KAPCA	PRKACA	5566	DOWN	NA	DOWN	DOWN	DOWN	NA	DOWN	DOWN	DOWN	0	2	0	5	-2	-5	-7
LOC100533225	NM_001204483	NP_001191412	2.7e-151	Q92777	SYN2	SYN2	6854	DOWN	NA	DOWN	DOWN	DOWN	NA	DOWN	DOWN	DOWN	0	2	0	5	-2	-5	-7
LOC101859403	XM_005097581	XP_005097638	5.52e-10	P05413	FABPH	FABP3	2170	DOWN	NA	DOWN	DOWN	DOWN	NA	DOWN	DOWN	DOWN	0	2	0	5	-2	-5	-7
LOC101849018	XM_005089882	XP_005089939	4.61e-28	P40855	PEX19	PEX19	5824	NA	DOWN	DOWN	DOWN	DOWN	NA	DOWN	DOWN	DOWN	0	2	0	5	-2	-5	-7
LOC101852403	XM_005097122	XP_005097179	4.3e-133	P20340	RAB6A	RAB6A	5870	NA	DOWN	DOWN	DOWN	DOWN	NA	DOWN	DOWN	DOWN	0	2	0	5	-2	-5	-7
LOC101862941	XM_013081831	XP_012937285	0	P05166	PCCB	PCCB	5096	NA	DOWN	DOWN	DOWN	DOWN	NA	DOWN	DOWN	DOWN	0	2	0	5	-2	-5	-7
LOC101855198	XM_005102254	XP_005102311	0	O14775	GNB5	GNB5	10681	NA	DOWN	DOWN	DOWN	DOWN	NA	DOWN	DOWN	DOWN	0	2	0	5	-2	-5	-7
LOC101845941	XM_005102830	XP_005102887	1.98e-07	Q9UK76	JUPI1	HN1	51155	NA	DOWN	DOWN	DOWN	DOWN	NA	DOWN	DOWN	DOWN	0	2	0	5	-2	-5	-7
LOC101845267	XM_005106951	XP_005107008	3.97e-65	Q16566	KCC4	CAMK4	814	NA	DOWN	DOWN	DOWN	DOWN	NA	DOWN	DOWN	DOWN	0	2	0	5	-2	-5	-7
LOC101847141	XM_005107969	XP_005108026	0	Q8N4V2	SVOP	SVOP	55530	NA	DOWN	DOWN	DOWN	DOWN	NA	DOWN	DOWN	DOWN	0	2	0	5	-2	-5	-7
LOC101862904	XM_005109909	XP_005109966	4.91e-74	Q9GZP4	PITH1	PITHD1	57095	NA	DOWN	DOWN	DOWN	DOWN	NA	DOWN	DOWN	DOWN	0	2	0	5	-2	-5	-7
LOC101845059	XM_013090258	XP_012945712	1.13e-63	Q9BTX7	TTPAL	TTPAL	79183	NA	DOWN	DOWN	DOWN	DOWN	NA	DOWN	DOWN	DOWN	0	2	0	5	-2	-5	-7
LOC101857301	XM_005112446	XP_005112503	2.61e-25	Q9NZ45	CISD1	CISD1	55847	NA	DOWN	DOWN	DOWN	DOWN	NA	DOWN	DOWN	DOWN	0	2	0	5	-2	-5	-7
LOC101851422	XM_013084195	XP_012939649	5.55e-136	P21695	GPDA	GPD1	2819	DOWN	DOWN	NA	NA	DOWN	NA	DOWN	DOWN	DOWN	0	2	0	4	-2	-4	-6
LOC101846470	XM_005089044	XP_005089101	7.72e-36	O95299	NDUAA	NDUFA10	4705	NA	DOWN	DOWN	DOWN	DOWN	DOWN	DOWN	DOWN	UP	0	2	1	5	-2	-4	-6
LOC101861887	XM_005097418	XP_005097475	0	P49821	NDUV1	NDUFV1	4723	NA	DOWN	DOWN	DOWN	DOWN	DOWN	DOWN	DOWN	UP	0	2	1	5	-2	-4	-6
LOC101852860	XM_005100966	XP_005101023	1.14e-107	Q9NUI1	DECR2	DECR2	26063	NA	DOWN	DOWN	DOWN	DOWN	DOWN	DOWN	DOWN	UP	0	2	1	5	-2	-4	-6
LOC101853094	XM_005100367	XP_005100424	3.64e-179	P45954	ACDSB	ACADSB	36	NA	DOWN	DOWN	DOWN	DOWN	NA	DOWN	DOWN	NA	0	2	0	4	-2	-4	-6
LOC101858989	XM_005090280	XP_005090337	7.51e-88	O75340	PDCD6	PDCD6	10016	NA	DOWN	DOWN	DOWN	DOWN	NA	DOWN	DOWN	UP	0	2	1	4	-2	-3	-5
LOC101863797	XM_005092507	XP_005092564	0	P26440	IVD	IVD	3712	NA	DOWN	DOWN	DOWN	DOWN	NA	DOWN	DOWN	UP	0	2	1	4	-2	-3	-5
LOC101861020	XM_013090903	XP_012946357	1.52e-179	A5PLN9	TPC13	TRAPPC13	80006	NA	DOWN	DOWN	DOWN	UP	NA	DOWN	DOWN	DOWN	0	2	1	4	-2	-3	-5
LOC101863718	XM_005091190	XP_005091247	4.18e-61	Q86V88	MGDP1	MDP1	145553	NA	DOWN	DOWN	NA	NA	DOWN	DOWN	DOWN	NA	0	2	0	3	-2	-3	-5
LOC101856938	XM_005089088	XP_005089145	2.57e-109	P63098	CANB1	NA	5534	DOWN	DOWN	NA	NA	NA	NA	NA	NA	NA	0	2	0	0	-2	0	-2
LOC101854873	XM_013083844	XP_012939298	1.68e-29	Q86WC6	PPR27	NA	116729	DOWN	DOWN	NA	NA	NA	NA	NA	NA	NA	0	2	0	0	-2	0	-2
LOC101845050	XM_005089037	XP_005089094	5.36e-91	P09493	TPM1	NA	7168	DOWN	DOWN	NA	NA	NA	NA	NA	NA	NA	0	2	0	0	-2	0	-2
LOC101851976	XM_005105336	XP_005105393	0	Q96LB3	IFT74	NA	80173	DOWN	DOWN	NA	NA	NA	NA	NA	NA	NA	0	2	0	0	-2	0	-2
LOC101851517	XM_005103949	XP_005104006	6.72e-126	P14324	FPPS	NA	2224	DOWN	DOWN	NA	NA	NA	NA	NA	NA	NA	0	2	0	0	-2	0	-2
LOC106012107	XM_013083912	XP_012939366	3.62e-17	O43614	OX2R	NA	3062	DOWN	DOWN	NA	NA	NA	NA	NA	NA	NA	0	2	0	0	-2	0	-2
LOC101855214	XM_005107835	XP_005107892	0	P06576	ATPB	NA	506	DOWN	DOWN	NA	NA	NA	NA	NA	NA	NA	0	2	0	0	-2	0	-2
CaM	NM_001204580	NP_001191509	2.95e-104	P0DP25	CALM3	NA	801	DOWN	DOWN	NA	NA	NA	NA	NA	NA	NA	0	2	0	0	-2	0	-2
CaM	NM_001204580	NP_001191509	2.95e-104	P0DP25	CALM3	NA	805	DOWN	DOWN	NA	NA	NA	NA	NA	NA	NA	0	2	0	0	-2	0	-2
CaM	NM_001204580	NP_001191509	2.95e-104	P0DP25	CALM3	NA	808	DOWN	DOWN	NA	NA	NA	NA	NA	NA	NA	0	2	0	0	-2	0	-2
LOC101858632	XM_013083245	XP_012938699	4.9e-74	P0DP25	CALM3	NA	801	DOWN	DOWN	NA	NA	NA	NA	NA	NA	NA	0	2	0	0	-2	0	-2
LOC101858632	XM_013083245	XP_012938699	4.9e-74	P0DP25	CALM3	NA	805	DOWN	DOWN	NA	NA	NA	NA	NA	NA	NA	0	2	0	0	-2	0	-2
LOC101858632	XM_013083245	XP_012938699	4.9e-74	P0DP25	CALM3	NA	808	DOWN	DOWN	NA	NA	NA	NA	NA	NA	NA	0	2	0	0	-2	0	-2
LOC101849134	XM_013083324	XP_012938778	8.08e-53	P0DP25	CALM3	NA	801	DOWN	DOWN	NA	NA	NA	NA	NA	NA	NA	0	2	0	0	-2	0	-2
LOC101849134	XM_013083324	XP_012938778	8.08e-53	P0DP25	CALM3	NA	805	DOWN	DOWN	NA	NA	NA	NA	NA	NA	NA	0	2	0	0	-2	0	-2
LOC101849134	XM_013083324	XP_012938778	8.08e-53	P0DP25	CALM3	NA	808	DOWN	DOWN	NA	NA	NA	NA	NA	NA	NA	0	2	0	0	-2	0	-2
LOC101845896	XM_005112398	XP_005112455	3.31e-05	P48052	CBPA2	NA	1358	DOWN	DOWN	NA	NA	NA	NA	NA	NA	NA	0	2	0	0	-2	0	-2
LOC101861207	XM_005098620	XP_005098677	0	P48730	KC1D	NA	1453	DOWN	DOWN	NA	NA	NA	NA	NA	NA	NA	0	2	0	0	-2	0	-2
LOC101852801	XM_005109528	XP_005109585	0	P52209	6PGD	NA	5226	DOWN	DOWN	NA	NA	NA	NA	NA	NA	NA	0	2	0	0	-2	0	-2
LOC101864456	XM_005096915	XP_005096972	9.19e-14	O14521	DHSD	NA	6392	DOWN	DOWN	NA	NA	NA	NA	NA	NA	NA	0	2	0	0	-2	0	-2
LOC101861554	XM_013083697	XP_012939151	6.94e-28	Q01995	TAGL	NA	6876	DOWN	DOWN	NA	NA	NA	NA	NA	NA	NA	0	2	0	0	-2	0	-2
LOC101863647	XM_005113310	XP_005113367	4.08e-118	P78563	RED1	NA	104	DOWN	DOWN	NA	NA	NA	NA	NA	NA	NA	0	2	0	0	-2	0	-2
LOC101852272	XM_005108073	XP_005108130	2.89e-92	P56377	AP1S2	NA	8905	DOWN	DOWN	NA	NA	NA	NA	NA	NA	NA	0	2	0	0	-2	0	-2
LOC100533329	NM_001204626	NP_001191555	3.99e-135	P13861	KAP2	NA	5576	DOWN	DOWN	NA	NA	NA	NA	NA	NA	NA	0	2	0	0	-2	0	-2
LOC101853578	XM_005106547	XP_005106604	0	Q8WUH2	TGFA1	NA	9392	DOWN	DOWN	NA	NA	NA	NA	NA	NA	NA	0	2	0	0	-2	0	-2
LOC101863260	XM_005096991	XP_005097048	4.96e-167	O95864	FADS2	NA	9415	DOWN	DOWN	NA	NA	NA	NA	NA	NA	NA	0	2	0	0	-2	0	-2
LOC101850824	XM_005103614	XP_005103671	6.01e-126	Q99714	HCD2	NA	3028	DOWN	DOWN	NA	NA	NA	NA	NA	NA	NA	0	2	0	0	-2	0	-2
LOC101845920	XM_005097695	XP_005097752	1.56e-06	O43920	NDUS5	NA	4725	DOWN	DOWN	NA	NA	NA	NA	NA	NA	NA	0	2	0	0	-2	0	-2
LOC101852577	XM_005109527	XP_005109584	1.67e-169	P47756	CAPZB	NA	832	DOWN	DOWN	NA	NA	NA	NA	NA	NA	NA	0	2	0	0	-2	0	-2
LOC101860447	XM_005108620	XP_005108677	1.6e-31	O95169	NDUB8	NA	4714	DOWN	DOWN	NA	NA	NA	NA	NA	NA	NA	0	2	0	0	-2	0	-2
LOC101858195	XM_005102268	XP_005102325	9.6e-158	P29803	ODPAT	NA	5161	DOWN	DOWN	NA	NA	NA	NA	NA	NA	NA	0	2	0	0	-2	0	-2
LOC101854491	XM_005096017	XP_005096074	6.11e-104	P20264	PO3F3	NA	5455	DOWN	DOWN	NA	NA	NA	NA	NA	NA	NA	0	2	0	0	-2	0	-2
LOC101862585	XM_005099892	XP_005099949	0	P46459	NSF	NA	4905	DOWN	DOWN	NA	NA	NA	NA	NA	NA	NA	0	2	0	0	-2	0	-2
LOC101863923	XM_013086442	XP_012941896	0	Q16851	UGPA	NA	7360	DOWN	DOWN	NA	NA	NA	NA	NA	NA	NA	0	2	0	0	-2	0	-2
LOC101856444	XM_005103388	XP_005103445	1.34e-172	O15228	GNPAT	NA	8443	DOWN	DOWN	NA	NA	NA	NA	NA	NA	NA	0	2	0	0	-2	0	-2
LOC101853992	XM_005090962	XP_005091019	1.45e-27	Q13442	HAP28	NA	11333	DOWN	DOWN	NA	NA	NA	NA	NA	NA	NA	0	2	0	0	-2	0	-2
nlgn4	NM_001204734	NP_001191663	4.28e-136	Q8N0W4	NLGNX	NA	57502	DOWN	DOWN	NA	NA	NA	NA	NA	NA	NA	0	2	0	0	-2	0	-2
LOC101852968	XM_013089566	XP_012945020	1.49e-77	Q96DB5	RMD1	NA	51115	DOWN	DOWN	NA	NA	NA	NA	NA	NA	NA	0	2	0	0	-2	0	-2
LOC101846949	XM_005093036	XP_005093093	2.39e-35	Q9BPX1	DHB14	NA	51171	DOWN	DOWN	NA	NA	NA	NA	NA	NA	NA	0	2	0	0	-2	0	-2
LOC101849694	XM_005098741	XP_005098798	2.72e-26	Q9Y5Z6	B3GT1	NA	8708	DOWN	DOWN	NA	NA	NA	NA	NA	NA	NA	0	2	0	0	-2	0	-2
LOC101849936	XM_005101285	XP_005101342	9.05e-94	P25325	THTM	NA	4357	DOWN	DOWN	NA	NA	NA	NA	NA	NA	NA	0	2	0	0	-2	0	-2
LOC101854862	XM_005097303	XP_005097360	2.87e-111	Q9H2U2	IPYR2	NA	27068	DOWN	DOWN	NA	NA	NA	NA	NA	NA	NA	0	2	0	0	-2	0	-2
LOC101847807	XM_013080055	XP_012935509	7.36e-132	Q17RW2	COOA1	NA	255631	DOWN	DOWN	NA	NA	NA	NA	NA	NA	NA	0	2	0	0	-2	0	-2
LOC100533208	XM_013079678	XP_012935132	5.56e-81	Q9P0L0	VAPA	NA	9218	DOWN	DOWN	NA	NA	NA	NA	NA	NA	NA	0	2	0	0	-2	0	-2
LOC101854720	XM_013082969	XP_012938423	0	Q08289	CACB2	NA	783	DOWN	DOWN	NA	NA	NA	NA	NA	NA	NA	0	2	0	0	-2	0	-2
LOC101852415	XM_005100278	XP_005100335	4.58e-62	Q8WWL7	CCNB3	NA	85417	DOWN	DOWN	NA	NA	NA	NA	NA	NA	NA	0	2	0	0	-2	0	-2
LOC101851086	XM_013079396	XP_012934850	5.11e-32	Q9ULI4	KI26A	NA	26153	DOWN	DOWN	NA	NA	NA	NA	NA	NA	NA	0	2	0	0	-2	0	-2
LOC101859887	XM_013087878	XP_012943332	1.84e-84	P28715	ERCC5	NA	2073	DOWN	NA	DOWN	NA	NA	NA	NA	NA	NA	0	2	0	0	-2	0	-2
LOC101846351	XM_005098726	XP_005098783	8.36e-137	P48544	KCNJ5	NA	3762	DOWN	NA	DOWN	NA	NA	NA	NA	NA	NA	0	2	0	0	-2	0	-2
LOC101852960	XM_013088115	XP_012943569	2.85e-171	P14618	KPYM	NA	5315	DOWN	NA	DOWN	NA	NA	NA	NA	NA	NA	0	2	0	0	-2	0	-2
LOC101859727	XM_013086705	XP_012942159	3.05e-55	O00622	CCN1	NA	3491	DOWN	NA	DOWN	NA	NA	NA	NA	NA	NA	0	2	0	0	-2	0	-2
LOC101855841	XM_005090092	XP_005090149	2.5e-57	Q96P44	COLA1	NA	81578	DOWN	NA	DOWN	NA	NA	NA	NA	NA	NA	0	2	0	0	-2	0	-2
LOC101848605	XM_005105407	XP_005105464	9.03e-144	P53602	MVD1	NA	4597	DOWN	NA	DOWN	NA	NA	NA	NA	NA	NA	0	2	0	0	-2	0	-2
LOC100533444	XM_013081500	XP_012936954	5.53e-70	Q96HF1	SFRP2	NA	6423	DOWN	NA	DOWN	NA	NA	NA	NA	NA	NA	0	2	0	0	-2	0	-2
LOC101860764	XM_013086826	XP_012942280	0	O95263	PDE8B	NA	8622	DOWN	NA	DOWN	NA	NA	NA	NA	NA	NA	0	2	0	0	-2	0	-2
LOC101860120	XM_005107095	XP_005107152	3.36e-52	P68106	FKB1B	NA	2281	DOWN	NA	DOWN	NA	NA	NA	NA	NA	NA	0	2	0	0	-2	0	-2
LOC101851291	XM_013087192	XP_012942646	5.27e-152	O60500	NPHN	NA	4868	DOWN	NA	DOWN	NA	NA	NA	NA	NA	NA	0	2	0	0	-2	0	-2
LOC101861010	XM_013079647	XP_012935101	0	O43252	PAPS1	NA	9061	DOWN	NA	DOWN	NA	NA	NA	NA	NA	NA	0	2	0	0	-2	0	-2
LOC101860450	XM_005110068	XP_005110125	3.3e-110	Q8TBJ5	FEZF2	NA	55079	DOWN	NA	DOWN	NA	NA	NA	NA	NA	NA	0	2	0	0	-2	0	-2
LOC101861612	XM_005108026	XP_005108083	1.68e-99	Q9NSN8	SNTG1	NA	54212	DOWN	NA	DOWN	NA	NA	NA	NA	NA	NA	0	2	0	0	-2	0	-2
LOC101849563	XM_005108574	XP_005108631	8.64e-14	Q9H6X4	TM134	NA	80194	DOWN	NA	DOWN	NA	NA	NA	NA	NA	NA	0	2	0	0	-2	0	-2
LOC101860920	XM_005106578	XP_005106635	0	P08243	ASNS	NA	440	DOWN	NA	DOWN	NA	NA	NA	NA	NA	NA	0	2	0	0	-2	0	-2
LOC101854385	XM_005112880	XP_005112937	9.58e-07	Q8N895	ZN366	NA	167465	DOWN	NA	DOWN	NA	NA	NA	NA	NA	NA	0	2	0	0	-2	0	-2
LOC101861756	XM_013086643	XP_012942097	0	Q13303	KCAB2	NA	8514	DOWN	NA	DOWN	NA	NA	NA	NA	NA	NA	0	2	0	0	-2	0	-2
LOC101856363	XM_005103886	XP_005103943	1.03e-114	Q8N4Q0	PTGR3	NA	284273	DOWN	NA	DOWN	NA	NA	NA	NA	NA	NA	0	2	0	0	-2	0	-2
LOC101848269	XM_013079116	XP_012934570	1.34e-103	Q9H2B2	SYT4	NA	6860	DOWN	NA	DOWN	NA	NA	NA	NA	NA	NA	0	2	0	0	-2	0	-2
LOC101862757	XM_013088567	XP_012944021	1.82e-35	P0DP25	CALM3	NA	801	DOWN	NA	DOWN	NA	NA	NA	NA	NA	NA	0	2	0	0	-2	0	-2
LOC101862757	XM_013088567	XP_012944021	1.82e-35	P0DP25	CALM3	NA	805	DOWN	NA	DOWN	NA	NA	NA	NA	NA	NA	0	2	0	0	-2	0	-2
LOC101862757	XM_013088567	XP_012944021	1.82e-35	P0DP25	CALM3	NA	808	DOWN	NA	DOWN	NA	NA	NA	NA	NA	NA	0	2	0	0	-2	0	-2
LOC101853558	XM_005099444	XP_005099501	2.74e-18	P19429	TNNI3	NA	7137	DOWN	NA	DOWN	NA	NA	NA	NA	NA	NA	0	2	0	0	-2	0	-2
LOC101851810	XM_005100791	XP_005100848	0	Q15147	PLCB4	NA	5332	DOWN	NA	DOWN	NA	NA	NA	NA	NA	NA	0	2	0	0	-2	0	-2
LOC101856982	XM_005105621	XP_005105678	2.52e-115	Q9HCR9	PDE11	NA	50940	DOWN	NA	DOWN	NA	NA	NA	NA	NA	NA	0	2	0	0	-2	0	-2
LOC101850365	XM_005108490	XP_005108547	2.46e-154	Q5TCY1	TTBK1	NA	84630	DOWN	NA	DOWN	NA	NA	NA	NA	NA	NA	0	2	0	0	-2	0	-2
LOC101850918	XM_005111003	XP_005111060	3.29e-71	P41181	AQP2	NA	359	DOWN	NA	DOWN	NA	NA	NA	NA	NA	NA	0	2	0	0	-2	0	-2
LOC101849974	XM_005089522	XP_005089579	7.34e-85	Q8N9N7	LRC57	NA	255252	NA	DOWN	DOWN	NA	NA	NA	NA	NA	NA	0	2	0	0	-2	0	-2
LOC101856306	XM_005089917	XP_005089974	2.84e-121	Q96GK7	FAH2A	NA	51011	NA	DOWN	DOWN	NA	NA	NA	NA	NA	NA	0	2	0	0	-2	0	-2
LOC101856309	XM_013084045	XP_012939499	6.4e-22	P17568	NDUB7	NA	4713	NA	DOWN	DOWN	NA	NA	NA	NA	NA	NA	0	2	0	0	-2	0	-2
LOC101858829	XM_005090715	XP_005090772	9.75e-101	Q9UBK7	RBL2A	NA	11159	NA	DOWN	DOWN	NA	NA	NA	NA	NA	NA	0	2	0	0	-2	0	-2
LOC101854546	XM_005091339	XP_005091396	1.8e-164	P13804	ETFA	NA	2108	NA	DOWN	DOWN	NA	NA	NA	NA	NA	NA	0	2	0	0	-2	0	-2
LOC101846404	XM_005091388	XP_005091445	4.9e-36	Q5VZ03	NXNL2	NA	158046	NA	DOWN	DOWN	NA	NA	NA	NA	NA	NA	0	2	0	0	-2	0	-2
LOC101860000	XM_013091394	XP_012946848	1.82e-34	P30988	CALCR	NA	799	NA	DOWN	DOWN	NA	NA	NA	NA	NA	NA	0	2	0	0	-2	0	-2
LOC101850061	XM_005091741	XP_005091798	0	P49189	AL9A1	NA	223	NA	DOWN	DOWN	NA	NA	NA	NA	NA	NA	0	2	0	0	-2	0	-2
LOC101847935	XM_005092001	XP_005092058	7e-17	Q96RW7	HMCN1	NA	83872	NA	DOWN	DOWN	NA	NA	NA	NA	NA	NA	0	2	0	0	-2	0	-2
LOC101845755	XM_005092601	XP_005092658	8.41e-111	P19404	NDUV2	NA	4729	NA	DOWN	DOWN	NA	NA	NA	NA	NA	NA	0	2	0	0	-2	0	-2
LOC101854394	XM_005092637	XP_005092694	2.31e-100	O94903	PLPHP	NA	11212	NA	DOWN	DOWN	NA	NA	NA	NA	NA	NA	0	2	0	0	-2	0	-2
LOC101848570	XM_013079415	XP_012934869	9.9e-52	Q9HCJ6	VAT1L	NA	57687	NA	DOWN	DOWN	NA	NA	NA	NA	NA	NA	0	2	0	0	-2	0	-2
LOC101855002	XM_013079422	XP_012934876	5.77e-172	P82251	BAT1	NA	11136	NA	DOWN	DOWN	NA	NA	NA	NA	NA	NA	0	2	0	0	-2	0	-2
LOC101853917	XM_013079609	XP_012935063	1.72e-146	P51553	IDH3G	NA	3421	NA	DOWN	DOWN	NA	NA	NA	NA	NA	NA	0	2	0	0	-2	0	-2
LOC101848573	XM_005093127	XP_005093184	0	Q9P2G1	AKIB1	NA	54467	NA	DOWN	DOWN	NA	NA	NA	NA	NA	NA	0	2	0	0	-2	0	-2
LOC101857234	XM_005093165	XP_005093222	4.11e-58	P07741	APT	NA	353	NA	DOWN	DOWN	NA	NA	NA	NA	NA	NA	0	2	0	0	-2	0	-2
LOC101853298	XM_013079715	XP_012935169	1.62e-125	Q9H936	GHC1	NA	79751	NA	DOWN	DOWN	NA	NA	NA	NA	NA	NA	0	2	0	0	-2	0	-2
LOC101863801	XM_005093457	XP_005093514	0	Q9BYV1	AGT2	NA	64902	NA	DOWN	DOWN	NA	NA	NA	NA	NA	NA	0	2	0	0	-2	0	-2
LOC101846202	XM_013080139	XP_012935593	2.18e-08	Q14957	NMDE3	NA	2905	NA	DOWN	DOWN	NA	NA	NA	NA	NA	NA	0	2	0	0	-2	0	-2
LOC101862402	XM_013080187	XP_012935641	1.26e-14	O43448	KCAB3	NA	9196	NA	DOWN	DOWN	NA	NA	NA	NA	NA	NA	0	2	0	0	-2	0	-2
LOC101861650	XM_005094249	XP_005094306	0	P28331	NDUS1	NA	4719	NA	DOWN	DOWN	NA	NA	NA	NA	NA	NA	0	2	0	0	-2	0	-2
LOC101857478	XM_005095362	XP_005095419	2.59e-98	P53680	AP2S1	NA	1175	NA	DOWN	DOWN	NA	NA	NA	NA	NA	NA	0	2	0	0	-2	0	-2
Ap-uch	XM_013080847	XP_012936301	4.37e-81	P15374	UCHL3	NA	7347	NA	DOWN	DOWN	NA	NA	NA	NA	NA	NA	0	2	0	0	-2	0	-2
Ap-uch	NM_001204564	NP_001191493	3.92e-77	P15374	UCHL3	NA	7347	NA	DOWN	DOWN	NA	NA	NA	NA	NA	NA	0	2	0	0	-2	0	-2
LOC101845314	XM_005095567	XP_005095624	1.32e-97	Q9P2M1	LR2BP	NA	55805	NA	DOWN	DOWN	NA	NA	NA	NA	NA	NA	0	2	0	0	-2	0	-2
LOC101856645	XM_013081014	XP_012936468	3.7e-156	Q9UKG1	DP13A	NA	26060	NA	DOWN	DOWN	NA	NA	NA	NA	NA	NA	0	2	0	0	-2	0	-2
LOC101850324	XM_013081250	XP_012936704	5.07e-79	Q8WTV0	SCRB1	NA	949	NA	DOWN	DOWN	NA	NA	NA	NA	NA	NA	0	2	0	0	-2	0	-2
LOC101853380	XM_005096277	XP_005096334	2.19e-06	Q9BV86	NTM1A	NA	28989	NA	DOWN	DOWN	NA	NA	NA	NA	NA	NA	0	2	0	0	-2	0	-2
LOC101855785	XM_005096962	XP_005097019	6.99e-74	Q7Z624	CMKMT	NA	79823	NA	DOWN	DOWN	NA	NA	NA	NA	NA	NA	0	2	0	0	-2	0	-2
LOC101862109	XM_005096986	XP_005097043	1.02e-76	O14732	IMPA2	NA	3613	NA	DOWN	DOWN	NA	NA	NA	NA	NA	NA	0	2	0	0	-2	0	-2
LOC101859782	XM_005097408	XP_005097465	8.39e-75	O60906	NSMA	NA	6610	NA	DOWN	DOWN	NA	NA	NA	NA	NA	NA	0	2	0	0	-2	0	-2
LOC101852321	XM_005098068	XP_005098125	1.46e-91	Q9NR63	CP26B	NA	56603	NA	DOWN	DOWN	NA	NA	NA	NA	NA	NA	0	2	0	0	-2	0	-2
LOC101858269	XM_005098430	XP_005098487	8.55e-06	Q8IUS5	EPHX4	NA	253152	NA	DOWN	DOWN	NA	NA	NA	NA	NA	NA	0	2	0	0	-2	0	-2
LOC101848886	XM_005098470	XP_005098527	9.42e-17	P16949	STMN1	NA	3925	NA	DOWN	DOWN	NA	NA	NA	NA	NA	NA	0	2	0	0	-2	0	-2
LOC101848886	XM_005098471	XP_005098528	9.42e-17	P16949	STMN1	NA	3925	NA	DOWN	DOWN	NA	NA	NA	NA	NA	NA	0	2	0	0	-2	0	-2
LOC101850804	XM_013082809	XP_012938263	2.97e-89	Q8IXV7	KLD8B	NA	200942	NA	DOWN	DOWN	NA	NA	NA	NA	NA	NA	0	2	0	0	-2	0	-2
LOC101861284	XM_005098963	XP_005099020	0	Q96DM3	RMC1	NA	29919	NA	DOWN	DOWN	NA	NA	NA	NA	NA	NA	0	2	0	0	-2	0	-2
LOC101862272	XM_005099052	XP_005099109	0	P49326	FMO5	NA	2330	NA	DOWN	DOWN	NA	NA	NA	NA	NA	NA	0	2	0	0	-2	0	-2
LOC101858942	XM_005099553	XP_005099610	0	Q93100	KPBB	NA	5257	NA	DOWN	DOWN	NA	NA	NA	NA	NA	NA	0	2	0	0	-2	0	-2
LOC101851807	XM_013083272	XP_012938726	2.96e-51	P09496	CLCA	NA	1211	NA	DOWN	DOWN	NA	NA	NA	NA	NA	NA	0	2	0	0	-2	0	-2
LOC101851807	XM_005099684	XP_005099741	1.69e-46	P09496	CLCA	NA	1211	NA	DOWN	DOWN	NA	NA	NA	NA	NA	NA	0	2	0	0	-2	0	-2
LOC101849217	XM_005100611	XP_005100668	1.32e-19	A6NFH5	FBP12	NA	646486	NA	DOWN	DOWN	NA	NA	NA	NA	NA	NA	0	2	0	0	-2	0	-2
LOC101861741	XM_005101678	XP_005101735	1.33e-131	Q8N8N7	PTGR2	NA	145482	NA	DOWN	DOWN	NA	NA	NA	NA	NA	NA	0	2	0	0	-2	0	-2
LOC101850343	XM_005101715	XP_005101772	0	Q96KP1	EXOC2	NA	55770	NA	DOWN	DOWN	NA	NA	NA	NA	NA	NA	0	2	0	0	-2	0	-2
LOC101860826	XM_013084592	XP_012940046	0	Q99798	ACON	NA	50	NA	DOWN	DOWN	NA	NA	NA	NA	NA	NA	0	2	0	0	-2	0	-2
LOC101860827	XM_005102187	XP_005102244	2.4e-10	Q9ULR5	PAI2B	NA	400961	NA	DOWN	DOWN	NA	NA	NA	NA	NA	NA	0	2	0	0	-2	0	-2
LOC101855271	XM_013084966	XP_012940420	0	Q6JQN1	ACD10	NA	80724	NA	DOWN	DOWN	NA	NA	NA	NA	NA	NA	0	2	0	0	-2	0	-2
Ras	NM_001204543	NP_001191472	3.93e-101	P01111	RASN	NA	4893	NA	DOWN	DOWN	NA	NA	NA	NA	NA	NA	0	2	0	0	-2	0	-2
LOC101858956	XM_005104243	XP_005104300	1.36e-84	O75323	NIPS2	NA	2631	NA	DOWN	DOWN	NA	NA	NA	NA	NA	NA	0	2	0	0	-2	0	-2
LOC101849864	XM_013085935	XP_012941389	1.01e-131	Q71U36	TBA1A	NA	7846	NA	DOWN	DOWN	NA	NA	NA	NA	NA	NA	0	2	0	0	-2	0	-2
LOC101852344	XM_005104646	XP_005104703	4.08e-109	P04179	SODM	NA	6648	NA	DOWN	DOWN	NA	NA	NA	NA	NA	NA	0	2	0	0	-2	0	-2
LOC101852642	XM_005104734	XP_005104791	0	P31040	SDHA	NA	6389	NA	DOWN	DOWN	NA	NA	NA	NA	NA	NA	0	2	0	0	-2	0	-2
LOC101860915	XM_005104772	XP_005104829	1.94e-105	Q0VDG4	SCRN3	NA	79634	NA	DOWN	DOWN	NA	NA	NA	NA	NA	NA	0	2	0	0	-2	0	-2
LOC101857587	XM_005105274	XP_005105331	0	Q9UFE4	CCD39	NA	339829	NA	DOWN	DOWN	NA	NA	NA	NA	NA	NA	0	2	0	0	-2	0	-2
LOC101861604	XM_005105555	XP_005105612	0	Q8TD30	ALAT2	NA	84706	NA	DOWN	DOWN	NA	NA	NA	NA	NA	NA	0	2	0	0	-2	0	-2
LOC101855046	XM_005106209	XP_005106266	1.69e-99	P16152	CBR1	NA	873	NA	DOWN	DOWN	NA	NA	NA	NA	NA	NA	0	2	0	0	-2	0	-2
LOC101858057	XM_005106740	XP_005106797	1.19e-24	Q8IVP5	FUND1	NA	139341	NA	DOWN	DOWN	NA	NA	NA	NA	NA	NA	0	2	0	0	-2	0	-2
LOC106012923	XM_013087260	XP_012942714	2.73e-23	Q9GZN8	CT027	NA	54976	NA	DOWN	DOWN	NA	NA	NA	NA	NA	NA	0	2	0	0	-2	0	-2
LOC101855135	XM_005107407	XP_005107464	1.01e-137	P00387	NB5R3	NA	1727	NA	DOWN	DOWN	NA	NA	NA	NA	NA	NA	0	2	0	0	-2	0	-2
LOC101854898	XM_013087811	XP_012943265	1.94e-97	P19105	ML12A	NA	10627	NA	DOWN	DOWN	NA	NA	NA	NA	NA	NA	0	2	0	0	-2	0	-2
LOC101858217	XM_005108183	XP_005108240	1.25e-09	Q96K30	RITA1	NA	84934	NA	DOWN	DOWN	NA	NA	NA	NA	NA	NA	0	2	0	0	-2	0	-2
LOC101857829	XM_005108436	XP_005108493	0	Q14254	FLOT2	NA	2319	NA	DOWN	DOWN	NA	NA	NA	NA	NA	NA	0	2	0	0	-2	0	-2
LOC101864649	XM_005108467	XP_005108524	1.42e-37	Q9UKB3	DJC12	NA	56521	NA	DOWN	DOWN	NA	NA	NA	NA	NA	NA	0	2	0	0	-2	0	-2
LOC106013158	XM_013088153	XP_012943607	3.87e-57	Q9UHY8	FEZ2	NA	9637	NA	DOWN	DOWN	NA	NA	NA	NA	NA	NA	0	2	0	0	-2	0	-2
LOC101846921	XM_005108905	XP_005108962	3.58e-57	Q9UBF6	RBX2	NA	9616	NA	DOWN	DOWN	NA	NA	NA	NA	NA	NA	0	2	0	0	-2	0	-2
LOC101861319	XM_005109134	XP_005109191	5.57e-06	Q9NZJ6	COQ3	NA	51805	NA	DOWN	DOWN	NA	NA	NA	NA	NA	NA	0	2	0	0	-2	0	-2
LOC101863851	XM_013088792	XP_012944246	2.13e-48	O95214	LERL1	NA	23484	NA	DOWN	DOWN	NA	NA	NA	NA	NA	NA	0	2	0	0	-2	0	-2
LOC101858745	XM_013089162	XP_012944616	0	O14976	GAK	NA	2580	NA	DOWN	DOWN	NA	NA	NA	NA	NA	NA	0	2	0	0	-2	0	-2
LOC101862616	XM_005110417	XP_005110474	5e-20	Q99732	LITAF	NA	9516	NA	DOWN	DOWN	NA	NA	NA	NA	NA	NA	0	2	0	0	-2	0	-2
LOC101853891	XM_005110697	XP_005110754	1.74e-14	Q6DWJ6	GP139	NA	124274	NA	DOWN	DOWN	NA	NA	NA	NA	NA	NA	0	2	0	0	-2	0	-2
LOC101848927	XM_013089390	XP_012944844	0	Q8IWW8	HOT	NA	137872	NA	DOWN	DOWN	NA	NA	NA	NA	NA	NA	0	2	0	0	-2	0	-2
LOC106013522	XM_013089480	XP_012944934	1.51e-23	Q9H299	SH3L3	NA	83442	NA	DOWN	DOWN	NA	NA	NA	NA	NA	NA	0	2	0	0	-2	0	-2
LOC101862539	XM_005111205	XP_005111262	5.27e-143	P34949	MPI	NA	4351	NA	DOWN	DOWN	NA	NA	NA	NA	NA	NA	0	2	0	0	-2	0	-2
LOC101855067	XM_005111340	XP_005111397	0	O94889	KLH18	NA	23276	NA	DOWN	DOWN	NA	NA	NA	NA	NA	NA	0	2	0	0	-2	0	-2
LOC101852809	XM_013089873	XP_012945327	3.28e-08	Q96J02	ITCH	NA	83737	NA	DOWN	DOWN	NA	NA	NA	NA	NA	NA	0	2	0	0	-2	0	-2
LOC101856479	XM_013089938	XP_012945392	1.37e-94	Q9Y6K8	KAD5	NA	26289	NA	DOWN	DOWN	NA	NA	NA	NA	NA	NA	0	2	0	0	-2	0	-2
LOC101858755	XM_005111613	XP_005111670	5.02e-79	Q13569	TDG	NA	6996	NA	DOWN	DOWN	NA	NA	NA	NA	NA	NA	0	2	0	0	-2	0	-2
LOC101857692	XM_013090085	XP_012945539	2.2e-24	Q8N4V1	MMGT1	NA	93380	NA	DOWN	DOWN	NA	NA	NA	NA	NA	NA	0	2	0	0	-2	0	-2
LOC101858757	XM_005111856	XP_005111913	6.19e-80	Q96EY8	MMAB	NA	326625	NA	DOWN	DOWN	NA	NA	NA	NA	NA	NA	0	2	0	0	-2	0	-2
LOC101861705	XM_005112217	XP_005112274	7.77e-32	Q9Y343	SNX24	NA	28966	NA	DOWN	DOWN	NA	NA	NA	NA	NA	NA	0	2	0	0	-2	0	-2
LOC101862319	XM_005112912	XP_005112969	3.06e-32	O43399	TPD54	NA	7165	NA	DOWN	DOWN	NA	NA	NA	NA	NA	NA	0	2	0	0	-2	0	-2
LOC101849429	XM_005113017	XP_005113074	4.42e-44	Q8NBH2	KY	NA	339855	NA	DOWN	DOWN	NA	NA	NA	NA	NA	NA	0	2	0	0	-2	0	-2
LOC101845900	XM_005113082	XP_005113139	3.11e-41	O15212	PFD6	NA	10471	NA	DOWN	DOWN	NA	NA	NA	NA	NA	NA	0	2	0	0	-2	0	-2
LOC101859303	XM_005113140	XP_005113197	8e-53	Q9H3Z4	DNJC5	NA	80331	NA	DOWN	DOWN	NA	NA	NA	NA	NA	NA	0	2	0	0	-2	0	-2
LOC101845974	XM_005090748	XP_005090805	1.86e-85	Q86TX2	ACOT1	NA	641371	NA	DOWN	DOWN	NA	NA	NA	NA	NA	NA	0	2	0	0	-2	0	-2
LOC101847403	XM_013091259	XP_012946713	0	P13807	GYS1	NA	2997	NA	DOWN	DOWN	NA	NA	NA	NA	NA	NA	0	2	0	0	-2	0	-2
LOC101845985	XM_013091444	XP_012946898	0	Q71U36	TBA1A	NA	7846	NA	DOWN	DOWN	NA	NA	NA	NA	NA	NA	0	2	0	0	-2	0	-2
LOC101851565	XM_005093577	XP_005093634	5.96e-36	P27701	CD82	NA	3732	NA	DOWN	DOWN	NA	NA	NA	NA	NA	NA	0	2	0	0	-2	0	-2
LOC101848102	XM_005093920	XP_005093977	4.71e-99	Q86V87	F16B2	NA	64760	NA	DOWN	DOWN	NA	NA	NA	NA	NA	NA	0	2	0	0	-2	0	-2
LOC101860825	XM_013084389	XP_012939843	6.63e-135	Q9Y5X2	SNX8	NA	29886	NA	DOWN	DOWN	NA	NA	NA	NA	NA	NA	0	2	0	0	-2	0	-2
LOC101849305	XM_005102928	XP_005102985	5.94e-20	Q8NFW1	COMA1	NA	169044	NA	DOWN	DOWN	NA	NA	NA	NA	NA	NA	0	2	0	0	-2	0	-2
LOC101855355	XM_005103204	XP_005103261	1.14e-14	Q4LDE5	SVEP1	NA	79987	NA	DOWN	DOWN	NA	NA	NA	NA	NA	NA	0	2	0	0	-2	0	-2
LOC101849493	XM_013087741	XP_012943195	1.4e-176	Q86UY8	NT5D3	NA	51559	NA	DOWN	DOWN	NA	NA	NA	NA	NA	NA	0	2	0	0	-2	0	-2
LOC101853583	XM_005108418	XP_005108475	8.37e-93	P62837	UB2D2	NA	7322	NA	DOWN	DOWN	NA	NA	NA	NA	NA	NA	0	2	0	0	-2	0	-2
LOC101847288	XM_013088618	XP_012944072	0	Q8N9R8	SCAI	NA	286205	NA	DOWN	DOWN	NA	NA	NA	NA	NA	NA	0	2	0	0	-2	0	-2
LOC101854604	XM_005109621	XP_005109678	1.17e-103	Q9Y2S2	CRYL1	NA	51084	NA	DOWN	DOWN	NA	NA	NA	NA	NA	NA	0	2	0	0	-2	0	-2
LOC106013368	XM_013088898	XP_012944352	0	P60709	ACTB	NA	60	NA	DOWN	DOWN	NA	NA	NA	NA	NA	NA	0	2	0	0	-2	0	-2
LOC101855221	XM_013089289	XP_012944743	0	O43909	EXTL3	NA	2137	NA	DOWN	DOWN	NA	NA	NA	NA	NA	NA	0	2	0	0	-2	0	-2
LOC101858608	XM_013079611	XP_012935065	1.14e-30	O60760	HPGDS	HPGDS	27306	DOWN	NA	DOWN	NA	UP	NA	UP	UP	DOWN	0	2	3	1	-2	2	0
LOC101845842	XM_005095979	XP_005096036	3.41e-91	Q9H3G5	CPVL	CPVL	54504	DOWN	DOWN	NA	NA	UP	NA	UP	UP	NA	0	2	3	0	-2	3	1
LOC101848934	XM_013084007	XP_012939461	1.45e-24	Q9UEW3	MARCO	MARCO	8685	DOWN	NA	DOWN	NA	NA	NA	UP	UP	UP	0	2	3	0	-2	3	1
LOC101850659	XM_005103103	XP_005103160	1.64e-54	P35270	SPRE	SPR	6697	NA	DOWN	DOWN	DOWN	UP	NA	UP	UP	UP	0	2	4	1	-2	3	1
LOC101864226	XM_005099062	XP_005099119	2.23e-45	P08670	VIME	VIM	7431	NA	DOWN	DOWN	UP	DOWN	NA	UP	UP	UP	0	2	4	1	-2	3	1
LOC101849671	XM_013091481	XP_012946935	3.04e-140	P22897	MRC1	MRC1	4360	NA	DOWN	DOWN	UP	UP	NA	UP	UP	DOWN	0	2	4	1	-2	3	1
LOC101847552	XM_013088411	XP_012943865	3.3e-100	A5D8V7	CC151	CCDC151	115948	NA	DOWN	DOWN	UP	UP	UP	UP	UP	DOWN	0	2	5	1	-2	4	2
LOC101854986	XM_013089153	XP_012944607	0	O00754	MA2B1	MAN2B1	4125	DOWN	NA	DOWN	UP	UP	NA	UP	UP	UP	0	2	5	0	-2	5	3
LOC101856560	XM_005093162	XP_005093219	8.92e-06	Q8WX93	PALLD	PALLD	23022	DOWN	NA	DOWN	UP	UP	NA	UP	UP	UP	0	2	5	0	-2	5	3
LOC101863168	XM_005093454	XP_005093511	0	O75096	LRP4	LRP4	4038	DOWN	NA	DOWN	UP	UP	NA	UP	UP	UP	0	2	5	0	-2	5	3
LOC101851547	XM_005090075	XP_005090132	2.22e-96	Q5T013	HYI	HYI	81888	NA	DOWN	DOWN	UP	UP	UP	UP	UP	NA	0	2	5	0	-2	5	3
LOC101845055	XM_005111800	XP_005111857	1.98e-133	Q9HBL0	TENS1	TNS1	7145	NA	DOWN	DOWN	UP	UP	NA	UP	UP	UP	0	2	5	0	-2	5	3
LOC101855846	XM_005091158	XP_005091215	1.83e-172	Q02978	M2OM	SLC25A11	8402	DOWN	NA	NA	DOWN	DOWN	DOWN	DOWN	DOWN	DOWN	0	1	0	6	-1	-6	-7
LOC101855032	XM_005101908	XP_005101965	5.69e-24	P11229	ACM1	CHRM1	1128	DOWN	NA	NA	DOWN	DOWN	DOWN	DOWN	DOWN	DOWN	0	1	0	6	-1	-6	-7
LOC101851092	XM_013084077	XP_012939531	2.38e-70	Q15369	ELOC	TCEB1	6921	NA	DOWN	NA	DOWN	DOWN	DOWN	DOWN	DOWN	DOWN	0	1	0	6	-1	-6	-7
LOC101848169	XM_005090851	XP_005090908	1.89e-52	Q13002	GRIK2	GRIK2	2898	NA	DOWN	NA	DOWN	DOWN	DOWN	DOWN	DOWN	DOWN	0	1	0	6	-1	-6	-7
LOC101860557	XM_005094062	XP_005094119	1.51e-163	P10515	ODP2	DLAT	1737	NA	DOWN	NA	DOWN	DOWN	DOWN	DOWN	DOWN	DOWN	0	1	0	6	-1	-6	-7
LOC101862789	XM_005094691	XP_005094748	9.54e-84	Q8N475	FSTL5	FSTL5	56884	NA	DOWN	NA	DOWN	DOWN	DOWN	DOWN	DOWN	DOWN	0	1	0	6	-1	-6	-7
LOC101845158	XM_005094700	XP_005094757	2.68e-48	P50583	AP4A	NUDT2	318	NA	DOWN	NA	DOWN	DOWN	DOWN	DOWN	DOWN	DOWN	0	1	0	6	-1	-6	-7
LOC101848578	XM_005095581	XP_005095638	1.72e-31	Q96A58	RERG	RERG	85004	NA	DOWN	NA	DOWN	DOWN	DOWN	DOWN	DOWN	DOWN	0	1	0	6	-1	-6	-7
LOC101855554	XM_005096109	XP_005096166	1.26e-169	P40926	MDHM	MDH2	4191	NA	DOWN	NA	DOWN	DOWN	DOWN	DOWN	DOWN	DOWN	0	1	0	6	-1	-6	-7
LOC101845619	XM_005096759	XP_005096816	1.04e-38	A0JLT2	MED19	MED19	219541	NA	DOWN	NA	DOWN	DOWN	DOWN	DOWN	DOWN	DOWN	0	1	0	6	-1	-6	-7
LOC101864219	XM_005096914	XP_005096971	6.85e-99	Q96AG3	S2546	SLC25A46	91137	NA	DOWN	NA	DOWN	DOWN	DOWN	DOWN	DOWN	DOWN	0	1	0	6	-1	-6	-7
LOC100533434	NM_001204713	NP_001191642	2.37e-95	P61088	UBE2N	UBE2N	7334	NA	DOWN	NA	DOWN	DOWN	DOWN	DOWN	DOWN	DOWN	0	1	0	6	-1	-6	-7
LOC101861963	XM_005101769	XP_005101826	0	P32929	CGL	CTH	1491	NA	DOWN	NA	DOWN	DOWN	DOWN	DOWN	DOWN	DOWN	0	1	0	6	-1	-6	-7
LOC101860208	XM_005110481	XP_005110538	0	Q96RP9	EFGM	GFM1	85476	NA	DOWN	NA	DOWN	DOWN	DOWN	DOWN	DOWN	DOWN	0	1	0	6	-1	-6	-7
LOC101852058	XM_005110770	XP_005110827	1.72e-115	O75489	NDUS3	NDUFS3	4722	NA	DOWN	NA	DOWN	DOWN	DOWN	DOWN	DOWN	DOWN	0	1	0	6	-1	-6	-7
LOC101862764	XM_013090015	XP_012945469	4.6e-82	Q86SZ2	TPC6B	TRAPPC6B	122553	NA	DOWN	NA	DOWN	DOWN	DOWN	DOWN	DOWN	DOWN	0	1	0	6	-1	-6	-7
LOC101847167	XM_013090631	XP_012946085	2.73e-88	Q9UBW8	CSN7A	COPS7A	50813	NA	DOWN	NA	DOWN	DOWN	DOWN	DOWN	DOWN	DOWN	0	1	0	6	-1	-6	-7
LOC101847794	XM_005113323	XP_005113380	5.66e-142	P45880	VDAC2	VDAC2	7417	NA	DOWN	NA	DOWN	DOWN	DOWN	DOWN	DOWN	DOWN	0	1	0	6	-1	-6	-7
LOC100533340	NM_001204624	NP_001191553	1.06e-159	P21579	SYT1	SYT1	6857	NA	DOWN	NA	DOWN	DOWN	DOWN	DOWN	DOWN	DOWN	0	1	0	6	-1	-6	-7
LOC101864375	XM_013080992	XP_012936446	9.33e-138	Q9NQR4	NIT2	NIT2	56954	NA	DOWN	NA	DOWN	DOWN	DOWN	DOWN	DOWN	DOWN	0	1	0	6	-1	-6	-7
LOC101862265	XM_005096401	XP_005096458	9.22e-55	P62314	SMD1	SNRPD1	6632	NA	DOWN	NA	DOWN	DOWN	DOWN	DOWN	DOWN	DOWN	0	1	0	6	-1	-6	-7
LOC101861158	XM_005108625	XP_005108682	2.88e-32	Q9P0T7	TMEM9	TMEM9	252839	NA	DOWN	NA	DOWN	DOWN	DOWN	DOWN	DOWN	DOWN	0	1	0	6	-1	-6	-7
LOC100856796	NM_001253763	NP_001240692	0	Q9ULB1	NRX1A	NRXN1	9378	NA	NA	DOWN	DOWN	DOWN	DOWN	DOWN	DOWN	DOWN	0	1	0	6	-1	-6	-7
LOC101858439	XM_013087329	XP_012942783	0	Q99435	NELL2	NELL2	4753	NA	NA	DOWN	DOWN	DOWN	DOWN	DOWN	DOWN	DOWN	0	1	0	6	-1	-6	-7
LOC101862836	XM_005109570	XP_005109627	0	P43034	LIS1	PAFAH1B1	5048	NA	NA	DOWN	DOWN	DOWN	DOWN	DOWN	DOWN	DOWN	0	1	0	6	-1	-6	-7
LOC101851802	XM_005097462	XP_005097519	2.61e-48	Q13639	5HT4R	HTR4	3360	DOWN	NA	NA	DOWN	DOWN	NA	DOWN	DOWN	DOWN	0	1	0	5	-1	-5	-6
LOC101851756	XM_013085902	XP_012941356	0	O75912	DGKI	DGKI	9162	DOWN	NA	NA	DOWN	DOWN	NA	DOWN	DOWN	DOWN	0	1	0	5	-1	-5	-6
LOC101848936	XM_013088511	XP_012943965	9.01e-20	Q92823	NRCAM	NRCAM	4897	DOWN	NA	NA	DOWN	DOWN	NA	DOWN	DOWN	DOWN	0	1	0	5	-1	-5	-6
LOC106013399	XM_013089013	XP_012944467	2.92e-14	Q9NS85	CAH10	CA10	56934	DOWN	NA	NA	DOWN	DOWN	NA	DOWN	DOWN	DOWN	0	1	0	5	-1	-5	-6
LOC101858538	XM_013083845	XP_012939299	1.25e-27	Q9HBX9	RXFP1	RXFP1	59350	DOWN	NA	NA	DOWN	DOWN	NA	DOWN	DOWN	DOWN	0	1	0	5	-1	-5	-6
LOC101853764	XM_013079217	XP_012934671	1.54e-97	P23416	GLRA2	GLRA2	2742	DOWN	NA	NA	DOWN	DOWN	NA	DOWN	DOWN	DOWN	0	1	0	5	-1	-5	-6
LOC101860192	XM_005105722	XP_005105779	2.14e-107	O43808	PM34	SLC25A17	10478	DOWN	NA	NA	DOWN	DOWN	NA	DOWN	DOWN	DOWN	0	1	0	5	-1	-5	-6
LOC101863365	XM_005104603	XP_005104660	5.05e-90	O75431	MTX2	MTX2	10651	DOWN	NA	NA	DOWN	DOWN	NA	DOWN	DOWN	DOWN	0	1	0	5	-1	-5	-6
LOC106013127	XM_013088057	XP_012943511	8e-43	O15072	ATS3	ADAMTS3	9508	DOWN	NA	NA	DOWN	DOWN	NA	DOWN	DOWN	DOWN	0	1	0	5	-1	-5	-6
LOC101859762	XM_013091349	XP_012946803	5.01e-52	Q9Y6V0	PCLO	PCLO	27445	DOWN	NA	NA	DOWN	DOWN	NA	DOWN	DOWN	DOWN	0	1	0	5	-1	-5	-6
LOC101857779	XM_005094578	XP_005094635	5.39e-119	Q96HU8	DIRA2	DIRAS2	54769	DOWN	NA	NA	DOWN	DOWN	NA	DOWN	DOWN	DOWN	0	1	0	5	-1	-5	-6
LOC101847602	XM_005104971	XP_005105028	9.43e-81	Q14691	PSF1	GINS1	9837	DOWN	NA	NA	DOWN	DOWN	NA	DOWN	DOWN	DOWN	0	1	0	5	-1	-5	-6
LOC101862195	XM_005102552	XP_005102609	1.23e-36	Q9P1F3	ABRAL	ABRACL	58527	DOWN	NA	NA	DOWN	DOWN	NA	DOWN	DOWN	DOWN	0	1	0	5	-1	-5	-6
LOC101849750	XM_013090990	XP_012946444	1.32e-06	Q8IVL0	NAV3	NAV3	89795	DOWN	NA	NA	DOWN	DOWN	NA	DOWN	DOWN	DOWN	0	1	0	5	-1	-5	-6
LOC101855868	XM_005097743	XP_005097800	4.07e-45	P39086	GRIK1	GRIK1	2897	DOWN	NA	NA	DOWN	DOWN	NA	DOWN	DOWN	DOWN	0	1	0	5	-1	-5	-6
LOC101861500	XM_013081731	XP_012937185	3.31e-125	P32418	NAC1	SLC8A1	6546	DOWN	NA	NA	DOWN	DOWN	NA	DOWN	DOWN	DOWN	0	1	0	5	-1	-5	-6
LOC101861571	XM_013080839	XP_012936293	1.36e-127	Q17RD7	SYT16	SYT16	83851	DOWN	NA	NA	DOWN	DOWN	NA	DOWN	DOWN	DOWN	0	1	0	5	-1	-5	-6
LOC101856388	XM_005110789	XP_005110846	2.95e-143	O15072	ATS3	ADAMTS3	9508	DOWN	NA	NA	DOWN	DOWN	NA	DOWN	DOWN	DOWN	0	1	0	5	-1	-5	-6
LOC101863396	XM_013081587	XP_012937041	0	Q9UJ83	HACL1	HACL1	26061	NA	DOWN	NA	DOWN	DOWN	NA	DOWN	DOWN	DOWN	0	1	0	5	-1	-5	-6
LOC101863236	XM_005091187	XP_005091244	7.44e-118	P08574	CY1	CYC1	1537	NA	DOWN	NA	DOWN	DOWN	NA	DOWN	DOWN	DOWN	0	1	0	5	-1	-5	-6
LOC101854922	XM_005091341	XP_005091398	4.91e-110	Q16891	MIC60	IMMT	10989	NA	DOWN	NA	DOWN	DOWN	NA	DOWN	DOWN	DOWN	0	1	0	5	-1	-5	-6
LOC101846204	XM_005094528	XP_005094585	2.16e-34	Q5EBL8	PDZ11	PDZD11	51248	NA	DOWN	NA	DOWN	DOWN	NA	DOWN	DOWN	DOWN	0	1	0	5	-1	-5	-6
LOC101849844	XM_005097715	XP_005097772	6.33e-28	O75964	ATP5L	ATP5L	10632	NA	DOWN	NA	DOWN	DOWN	NA	DOWN	DOWN	DOWN	0	1	0	5	-1	-5	-6
LOC101849691	XM_005098055	XP_005098112	1.95e-39	Q6PD74	AAGAB	AAGAB	79719	NA	DOWN	NA	DOWN	DOWN	NA	DOWN	DOWN	DOWN	0	1	0	5	-1	-5	-6
LOC101863907	XM_005100760	XP_005100817	5.79e-28	O60925	PFD1	PFDN1	5201	NA	DOWN	NA	DOWN	DOWN	NA	DOWN	DOWN	DOWN	0	1	0	5	-1	-5	-6
LOC101859025	XM_013084603	XP_012940057	0	Q4G0F5	VP26B	VPS26B	112936	NA	DOWN	NA	DOWN	DOWN	NA	DOWN	DOWN	DOWN	0	1	0	5	-1	-5	-6
LOC101859715	XM_005102455	XP_005102512	1.24e-52	Q9H6F2	TM38A	TMEM38A	79041	NA	DOWN	NA	DOWN	DOWN	NA	DOWN	DOWN	DOWN	0	1	0	5	-1	-5	-6
LOC101860833	XM_005103821	XP_005103878	9.67e-19	Q9BUK0	CHCH7	CHCHD7	79145	NA	DOWN	NA	DOWN	DOWN	NA	DOWN	DOWN	DOWN	0	1	0	5	-1	-5	-6
LOC101860042	XM_005105891	XP_005105948	1.2e-30	Q53S33	BOLA3	BOLA3	388962	NA	DOWN	NA	DOWN	DOWN	NA	DOWN	DOWN	DOWN	0	1	0	5	-1	-5	-6
LOC101850983	XM_005105939	XP_005105996	3.92e-75	A1Z1Q3	MACD2	MACROD2	140733	NA	DOWN	NA	DOWN	DOWN	NA	DOWN	DOWN	DOWN	0	1	0	5	-1	-5	-6
LOC101861684	XM_005106762	XP_005106819	3.7e-94	P51513	NOVA1	NOVA1	4857	NA	DOWN	NA	DOWN	DOWN	NA	DOWN	DOWN	DOWN	0	1	0	5	-1	-5	-6
LOC101861983	XM_005107357	XP_005107414	2.2e-37	P39210	MPV17	MPV17	4358	NA	DOWN	NA	DOWN	DOWN	NA	DOWN	DOWN	DOWN	0	1	0	5	-1	-5	-6
LOC101853197	XM_013088964	XP_012944418	4.79e-47	Q9Y3D6	FIS1	FIS1	51024	NA	DOWN	NA	DOWN	DOWN	NA	DOWN	DOWN	DOWN	0	1	0	5	-1	-5	-6
LOC101853197	XM_013088963	XP_012944417	4.79e-47	Q9Y3D6	FIS1	FIS1	51024	NA	DOWN	NA	DOWN	DOWN	NA	DOWN	DOWN	DOWN	0	1	0	5	-1	-5	-6
LOC101849418	XM_005110760	XP_005110817	3.95e-40	O95563	MPC2	MPC2	25874	NA	DOWN	NA	DOWN	DOWN	NA	DOWN	DOWN	DOWN	0	1	0	5	-1	-5	-6
LOC101849340	XM_005112073	XP_005112130	3.33e-88	O14530	TXND9	TXNDC9	10190	NA	DOWN	NA	DOWN	DOWN	NA	DOWN	DOWN	DOWN	0	1	0	5	-1	-5	-6
LOC101845059	XM_013090260	XP_012945714	1.13e-63	Q9BTX7	TTPAL	TTPAL	79183	NA	DOWN	NA	DOWN	DOWN	NA	DOWN	DOWN	DOWN	0	1	0	5	-1	-5	-6
LOC101844985	XM_005093287	XP_005093344	5.85e-21	Q9P0R6	GSKIP	GSKIP	51527	NA	DOWN	NA	DOWN	DOWN	NA	DOWN	DOWN	DOWN	0	1	0	5	-1	-5	-6
LOC101856101	XM_005099278	XP_005099335	2.17e-75	Q8N5X7	IF4E3	EIF4E3	317649	NA	DOWN	NA	DOWN	DOWN	NA	DOWN	DOWN	DOWN	0	1	0	5	-1	-5	-6
LOC101864525	XM_005099316	XP_005099373	0	P05166	PCCB	PCCB	5096	NA	DOWN	NA	DOWN	DOWN	NA	DOWN	DOWN	DOWN	0	1	0	5	-1	-5	-6
LOC101845284	XM_005111385	XP_005111442	9.09e-16	Q6P2H8	TMM53	TMEM53	79639	NA	DOWN	NA	DOWN	DOWN	NA	DOWN	DOWN	DOWN	0	1	0	5	-1	-5	-6
LOC101845059	XM_013090259	XP_012945713	1.13e-63	Q9BTX7	TTPAL	TTPAL	79183	NA	DOWN	NA	DOWN	DOWN	NA	DOWN	DOWN	DOWN	0	1	0	5	-1	-5	-6
LOC101862997	XM_013091187	XP_012946641	0	Q02153	GCYB1	GUCY1B3	2983	NA	NA	DOWN	DOWN	DOWN	NA	DOWN	DOWN	DOWN	0	1	0	5	-1	-5	-6
LOC101846353	XM_005098907	XP_005098964	1.06e-80	Q15631	TSN	TSN	7247	NA	NA	DOWN	DOWN	DOWN	NA	DOWN	DOWN	DOWN	0	1	0	5	-1	-5	-6
LOC101861896	XM_005101249	XP_005101306	5.45e-73	Q9NYS0	KBRS1	NKIRAS1	28512	NA	NA	DOWN	DOWN	DOWN	NA	DOWN	DOWN	DOWN	0	1	0	5	-1	-5	-6
LOC101861376	XM_013085790	XP_012941244	4.63e-31	Q9UBB4	ATX10	ATXN10	25814	NA	NA	DOWN	DOWN	DOWN	NA	DOWN	DOWN	DOWN	0	1	0	5	-1	-5	-6
LOC101860188	XM_005104165	XP_005104222	5.7e-13	Q9UBB4	ATX10	ATXN10	25814	NA	NA	DOWN	DOWN	DOWN	NA	DOWN	DOWN	DOWN	0	1	0	5	-1	-5	-6
LOC101862054	XM_013085873	XP_012941327	5.5e-07	Q15506	SP17	SPA17	53340	NA	NA	DOWN	DOWN	DOWN	NA	DOWN	DOWN	DOWN	0	1	0	5	-1	-5	-6
LOC100533330	NM_001204627	NP_001191556	1.51e-131	Q96E17	RAB3C	RAB3C	115827	NA	NA	DOWN	DOWN	DOWN	NA	DOWN	DOWN	DOWN	0	1	0	5	-1	-5	-6
LOC101851219	XM_013087528	XP_012942982	8.11e-18	Q8IVL0	NAV3	NAV3	89795	NA	NA	DOWN	DOWN	DOWN	NA	DOWN	DOWN	DOWN	0	1	0	5	-1	-5	-6
LOC101859043	XM_013087875	XP_012943329	1.35e-25	Q7RTX9	MOT14	SLC16A14	151473	NA	NA	DOWN	DOWN	DOWN	NA	DOWN	DOWN	DOWN	0	1	0	5	-1	-5	-6
LOC100533331	NM_001204628	NP_001191557	3.42e-41	P23763	VAMP1	VAMP1	6843	NA	NA	DOWN	DOWN	DOWN	NA	DOWN	DOWN	DOWN	0	1	0	5	-1	-5	-6
LOC101848263	XM_005113013	XP_005113070	6.74e-145	P61106	RAB14	RAB14	51552	NA	NA	DOWN	DOWN	DOWN	NA	DOWN	DOWN	DOWN	0	1	0	5	-1	-5	-6
LOC101858015	XM_013080575	XP_012936029	1.4e-89	Q9P2F6	RHG20	ARHGAP20	57569	NA	NA	DOWN	DOWN	DOWN	NA	DOWN	DOWN	DOWN	0	1	0	5	-1	-5	-6
LOC101859285	XM_013089713	XP_012945167	1.61e-26	Q99715	COCA1	COL12A1	1303	NA	NA	DOWN	DOWN	DOWN	NA	DOWN	DOWN	DOWN	0	1	0	5	-1	-5	-6
LOC101849440	XM_005093219	XP_005093276	1.19e-31	P13073	COX41	COX4I1	1327	NA	DOWN	NA	DOWN	DOWN	UP	DOWN	DOWN	DOWN	0	1	1	5	-1	-4	-5
LOC101856067	XM_005089916	XP_005089973	3.18e-144	Q9Y3A3	PHOCN	MOB4	25843	NA	DOWN	NA	DOWN	DOWN	NA	DOWN	DOWN	NA	0	1	0	4	-1	-4	-5
LOC101851079	XM_005109689	XP_005109746	3.07e-147	Q13112	CAF1B	CHAF1B	8208	NA	DOWN	NA	NA	DOWN	NA	DOWN	DOWN	DOWN	0	1	0	4	-1	-4	-5
LOC101855242	XM_013080444	XP_012935898	3.66e-13	Q9UJQ1	LAMP5	LAMP5	24141	NA	NA	DOWN	DOWN	DOWN	DOWN	DOWN	DOWN	UP	0	1	1	5	-1	-4	-5
LOC101848514	XM_013081447	XP_012936901	3.24e-84	Q15078	CD5R1	CDK5R1	8851	NA	NA	DOWN	DOWN	DOWN	DOWN	DOWN	DOWN	UP	0	1	1	5	-1	-4	-5
LOC101853154	XM_013081012	XP_012936466	1.28e-50	Q96T52	IMP2L	IMMP2L	83943	NA	NA	DOWN	NA	DOWN	NA	DOWN	DOWN	DOWN	0	1	0	4	-1	-4	-5
LOC101857768	XM_013091017	XP_012946471	0	Q13423	NNTM	NNT	23530	DOWN	NA	NA	DOWN	UP	NA	DOWN	DOWN	DOWN	0	1	1	4	-1	-3	-4
LOC101849834	XM_013080819	XP_012936273	2.41e-09	Q6UWL6	KIRR2	KIRREL2	84063	DOWN	NA	NA	NA	NA	NA	DOWN	DOWN	DOWN	0	1	0	3	-1	-3	-4
LOC101858989	XM_005090281	XP_005090338	3.6e-88	O75340	PDCD6	PDCD6	10016	NA	DOWN	NA	DOWN	DOWN	NA	DOWN	DOWN	UP	0	1	1	4	-1	-3	-4
LOC101852386	XM_005092286	XP_005092343	6.95e-97	P22695	QCR2	UQCRC2	7385	NA	DOWN	NA	DOWN	DOWN	NA	DOWN	DOWN	UP	0	1	1	4	-1	-3	-4
LOC101858047	XM_005103976	XP_005104033	6.94e-117	Q9BV79	MECR	MECR	51102	NA	DOWN	NA	DOWN	DOWN	NA	DOWN	DOWN	UP	0	1	1	4	-1	-3	-4
LOC101864028	XM_013089066	XP_012944520	8.81e-35	Q96LU5	IMP1L	IMMP1L	196294	NA	DOWN	NA	DOWN	UP	NA	DOWN	DOWN	DOWN	0	1	1	4	-1	-3	-4
LOC101855684	XM_005110864	XP_005110921	1.98e-141	O75845	SC5D	SC5D	6309	NA	DOWN	NA	DOWN	UP	NA	DOWN	DOWN	DOWN	0	1	1	4	-1	-3	-4
LOC101851872	XM_005100625	XP_005100682	3.47e-44	Q8N0U8	VKORL	VKORC1L1	154807	NA	DOWN	NA	UP	DOWN	NA	DOWN	DOWN	DOWN	0	1	1	4	-1	-3	-4
LOC101861065	XM_005105726	XP_005105783	6.25e-86	Q99807	COQ7	COQ7	10229	NA	DOWN	NA	UP	DOWN	NA	DOWN	DOWN	DOWN	0	1	1	4	-1	-3	-4
LOC101858329	XM_005092309	XP_005092366	2.85e-53	Q13404	UB2V1	UBE2V1	7335	NA	DOWN	NA	NA	NA	DOWN	DOWN	DOWN	NA	0	1	0	3	-1	-3	-4
LOC101860455	XM_013089531	XP_012944985	2.53e-40	O15055	PER2	PER2	8864	NA	NA	DOWN	UP	DOWN	NA	DOWN	DOWN	DOWN	0	1	1	4	-1	-3	-4
LOC101858329	XM_005092309	XP_005092366	2.85e-53	Q13404	UB2V1		387522	NA	DOWN	NA	NA	NA	NA	DOWN	DOWN	NA	0	1	0	2	-1	-2	-3
LOC101858317	XM_005111610	XP_005111667	7.12e-104	Q9BZV1	UBXN6	UBXN6	80700	NA	NA	DOWN	NA	NA	DOWN	DOWN	DOWN	UP	0	1	1	3	-1	-2	-3
LOC101848653	XM_005095497	XP_005095554	8.83e-32	P19526	FUT1	NA	2523	DOWN	NA	NA	NA	NA	NA	NA	NA	NA	0	1	0	0	-1	0	-1
LOC101857606	XM_005109804	XP_005109861	3.69e-156	P51570	GALK1	NA	2584	DOWN	NA	NA	NA	NA	NA	NA	NA	NA	0	1	0	0	-1	0	-1
LOC101863226	XM_005089856	XP_005089913	1.8e-128	Q09470	KCNA1	NA	3736	DOWN	NA	NA	NA	NA	NA	NA	NA	NA	0	1	0	0	-1	0	-1
LOC101847565	XM_013080066	XP_012935520	5.42e-126	Q17RW2	COOA1	NA	255631	DOWN	NA	NA	NA	NA	NA	NA	NA	NA	0	1	0	0	-1	0	-1
LOC101851251	XM_005093671	XP_005093728	4.68e-67	P21266	GSTM3	NA	2947	DOWN	NA	NA	NA	NA	NA	NA	NA	NA	0	1	0	0	-1	0	-1
LOC101852893	XM_013090031	XP_012945485	4.87e-33	P16066	ANPRA	NA	4881	DOWN	NA	NA	NA	NA	NA	NA	NA	NA	0	1	0	0	-1	0	-1
LOC101851307	XM_013089631	XP_012945085	9.75e-33	Q15147	PLCB4	NA	5332	DOWN	NA	NA	NA	NA	NA	NA	NA	NA	0	1	0	0	-1	0	-1
LOC101854903	XM_013088589	XP_012944043	0	Q96G01	BICD1	NA	636	DOWN	NA	NA	NA	NA	NA	NA	NA	NA	0	1	0	0	-1	0	-1
LOC101848525	XM_013083221	XP_012938675	1.37e-66	Q6ZR37	PKHG7	NA	440107	DOWN	NA	NA	NA	NA	NA	NA	NA	NA	0	1	0	0	-1	0	-1
LOC101863853	XM_005110084	XP_005110141	4.81e-75	Q8IYS1	P20D2	NA	135293	DOWN	NA	NA	NA	NA	NA	NA	NA	NA	0	1	0	0	-1	0	-1
LOC101845128	XM_005108468	XP_005108525	7.77e-100	Q52WX2	SBK1	NA	388228	DOWN	NA	NA	NA	NA	NA	NA	NA	NA	0	1	0	0	-1	0	-1
LOC101851423	XM_005101465	XP_005101522	0	P31350	RIR2	NA	6241	DOWN	NA	NA	NA	NA	NA	NA	NA	NA	0	1	0	0	-1	0	-1
LOC101861725	XM_013082136	XP_012937590	0	Q15413	RYR3	NA	6263	DOWN	NA	NA	NA	NA	NA	NA	NA	NA	0	1	0	0	-1	0	-1
LOC100533425	NM_001204708	NP_001191637	0	P35498	SCN1A	NA	6323	DOWN	NA	NA	NA	NA	NA	NA	NA	NA	0	1	0	0	-1	0	-1
LOC101861529	XM_013086480	XP_012941934	0	P55011	S12A2	NA	6558	DOWN	NA	NA	NA	NA	NA	NA	NA	NA	0	1	0	0	-1	0	-1
LOC101858068	XM_005109291	XP_005109348	2.33e-157	P04818	TYSY	NA	7298	DOWN	NA	NA	NA	NA	NA	NA	NA	NA	0	1	0	0	-1	0	-1
LOC101856865	XM_013090842	XP_012946296	1.18e-21	Q14994	NR1I3	NA	9970	DOWN	NA	NA	NA	NA	NA	NA	NA	NA	0	1	0	0	-1	0	-1
LOC101861965	XM_005102551	XP_005102608	4.4e-166	P19801	AOC1	NA	26	DOWN	NA	NA	NA	NA	NA	NA	NA	NA	0	1	0	0	-1	0	-1
LOC101856725	XM_005094489	XP_005094546	2.33e-17	Q6UX73	CP089	NA	146556	DOWN	NA	NA	NA	NA	NA	NA	NA	NA	0	1	0	0	-1	0	-1
LOC100533357	NM_001204651	NP_001191580	0	P60709	ACTB	NA	60	DOWN	NA	NA	NA	NA	NA	NA	NA	NA	0	1	0	0	-1	0	-1
LOC106013523	XM_013089484	XP_012944938	9.42e-92	Q9H1H9	KI13A	NA	63971	DOWN	NA	NA	NA	NA	NA	NA	NA	NA	0	1	0	0	-1	0	-1
LOC101857476	XM_013080678	XP_012936132	0	P21333	FLNA	NA	2316	DOWN	NA	NA	NA	NA	NA	NA	NA	NA	0	1	0	0	-1	0	-1
AplD	NM_001204733	NP_001191662	0	O60503	ADCY9	NA	115	DOWN	NA	NA	NA	NA	NA	NA	NA	NA	0	1	0	0	-1	0	-1
LOC101851437	XM_013087478	XP_012942932	0	Q13972	RGRF1	NA	5923	DOWN	NA	NA	NA	NA	NA	NA	NA	NA	0	1	0	0	-1	0	-1
LOC101856592	XM_005103887	XP_005103944	1.64e-87	Q9BRD0	BUD13	NA	84811	DOWN	NA	NA	NA	NA	NA	NA	NA	NA	0	1	0	0	-1	0	-1
LOC101859123	XM_013086739	XP_012942193	0	Q08499	PDE4D	NA	5144	DOWN	NA	NA	NA	NA	NA	NA	NA	NA	0	1	0	0	-1	0	-1
LOC106013087	XM_013087863	XP_012943317	9.27e-43	O94812	BAIP3	NA	8938	DOWN	NA	NA	NA	NA	NA	NA	NA	NA	0	1	0	0	-1	0	-1
LOC101855593	XM_005107670	XP_005107727	8.82e-18	Q9H706	GARE1	NA	64762	DOWN	NA	NA	NA	NA	NA	NA	NA	NA	0	1	0	0	-1	0	-1
LOC101858119	XM_013085575	XP_012941029	6.08e-173	Q9BXW6	OSBL1	NA	114876	DOWN	NA	NA	NA	NA	NA	NA	NA	NA	0	1	0	0	-1	0	-1
LOC101861268	XM_013079160	XP_012934614	0	O94973	AP2A2	NA	161	DOWN	NA	NA	NA	NA	NA	NA	NA	NA	0	1	0	0	-1	0	-1
LOC101855106	XM_013083277	XP_012938731	2.55e-167	P41221	WNT5A	NA	7474	DOWN	NA	NA	NA	NA	NA	NA	NA	NA	0	1	0	0	-1	0	-1
LOC101863284	XM_013085743	XP_012941197	3.21e-17	Q8N6U8	GP161	NA	23432	DOWN	NA	NA	NA	NA	NA	NA	NA	NA	0	1	0	0	-1	0	-1
LOC101856173	XM_013081181	XP_012936635	8.78e-39	A6NNA5	DRGX	NA	644168	DOWN	NA	NA	NA	NA	NA	NA	NA	NA	0	1	0	0	-1	0	-1
LOC101851007	XM_013090588	XP_012946042	3.16e-41	A6NNA5	DRGX	NA	644168	DOWN	NA	NA	NA	NA	NA	NA	NA	NA	0	1	0	0	-1	0	-1
LOC101854124	XM_005110698	XP_005110755	1.87e-06	Q9H611	PIF1	NA	80119	DOWN	NA	NA	NA	NA	NA	NA	NA	NA	0	1	0	0	-1	0	-1
LOC101862103	XM_013080171	XP_012935625	1.21e-15	Q9UMS6	SYNP2	NA	171024	DOWN	NA	NA	NA	NA	NA	NA	NA	NA	0	1	0	0	-1	0	-1
LOC101861336	XM_013090243	XP_012945697	9.11e-128	Q9UQB3	CTND2	NA	1501	DOWN	NA	NA	NA	NA	NA	NA	NA	NA	0	1	0	0	-1	0	-1
LOC101851731	XM_013082232	XP_012937686	1.51e-07	Q6V0I7	FAT4	NA	79633	DOWN	NA	NA	NA	NA	NA	NA	NA	NA	0	1	0	0	-1	0	-1
LOC101857433	XM_013086872	XP_012942326	0	P31150	GDIA	NA	2664	DOWN	NA	NA	NA	NA	NA	NA	NA	NA	0	1	0	0	-1	0	-1
LOC101847355	XM_013085604	XP_012941058	2.67e-08	P03999	OPSB	NA	611	DOWN	NA	NA	NA	NA	NA	NA	NA	NA	0	1	0	0	-1	0	-1
LOC101845604	XM_005092166	XP_005092223	3.71e-12	P0DP25	CALM3	NA	801	DOWN	NA	NA	NA	NA	NA	NA	NA	NA	0	1	0	0	-1	0	-1
LOC101845604	XM_005092166	XP_005092223	3.71e-12	P0DP25	CALM3	NA	805	DOWN	NA	NA	NA	NA	NA	NA	NA	NA	0	1	0	0	-1	0	-1
LOC101845604	XM_005092166	XP_005092223	3.71e-12	P0DP25	CALM3	NA	808	DOWN	NA	NA	NA	NA	NA	NA	NA	NA	0	1	0	0	-1	0	-1
LOC101850987	XM_013087527	XP_012942981	2.17e-44	Q15417	CNN3	NA	1266	DOWN	NA	NA	NA	NA	NA	NA	NA	NA	0	1	0	0	-1	0	-1
LOC101863683	XM_005102559	XP_005102616	1.5e-65	P09651	ROA1	NA	3178	DOWN	NA	NA	NA	NA	NA	NA	NA	NA	0	1	0	0	-1	0	-1
LOC101849075	XM_013086408	XP_012941862	1.38e-14	Q06033	ITIH3	NA	3699	DOWN	NA	NA	NA	NA	NA	NA	NA	NA	0	1	0	0	-1	0	-1
LOC101854213	XM_013089683	XP_012945137	3.11e-125	Q10469	MGAT2	NA	4247	DOWN	NA	NA	NA	NA	NA	NA	NA	NA	0	1	0	0	-1	0	-1
LOC101847498	XM_005099744	XP_005099801	1.28e-28	P21589	5NTD	NA	4907	DOWN	NA	NA	NA	NA	NA	NA	NA	NA	0	1	0	0	-1	0	-1
LOC101861853	XM_005110731	XP_005110788	3.73e-36	Q99643	C560	NA	6391	DOWN	NA	NA	NA	NA	NA	NA	NA	NA	0	1	0	0	-1	0	-1
LOC101853700	XM_005099770	XP_005099827	2.14e-39	P37108	SRP14	NA	6727	DOWN	NA	NA	NA	NA	NA	NA	NA	NA	0	1	0	0	-1	0	-1
LOC101846181	XM_005112322	XP_005112379	6.27e-11	P34981	TRFR	NA	7201	DOWN	NA	NA	NA	NA	NA	NA	NA	NA	0	1	0	0	-1	0	-1
LOC101855636	XM_013081498	XP_012936952	1.06e-66	Q9Y210	TRPC6	NA	7225	DOWN	NA	NA	NA	NA	NA	NA	NA	NA	0	1	0	0	-1	0	-1
LOC101855053	NM_001280820	NP_001267749	1.04e-76	Q9BTM1	H2AJ	NA	55766	DOWN	NA	NA	NA	NA	NA	NA	NA	NA	0	1	0	0	-1	0	-1
LOC101860147	XM_005113374	XP_005113431	4.74e-49	P20309	ACM3	NA	1131	DOWN	NA	NA	NA	NA	NA	NA	NA	NA	0	1	0	0	-1	0	-1
LOC101855290	XM_005108512	XP_005108569	2.17e-65	Q96A08	H2B1A	NA	255626	DOWN	NA	NA	NA	NA	NA	NA	NA	NA	0	1	0	0	-1	0	-1
His.H4	NM_001261417	NP_001248346	1.26e-67	P62805	H4	NA	8294	DOWN	NA	NA	NA	NA	NA	NA	NA	NA	0	1	0	0	-1	0	-1
His.H4	NM_001261417	NP_001248346	1.26e-67	P62805	H4	NA	8359	DOWN	NA	NA	NA	NA	NA	NA	NA	NA	0	1	0	0	-1	0	-1
His.H4	NM_001261417	NP_001248346	1.26e-67	P62805	H4	NA	8360	DOWN	NA	NA	NA	NA	NA	NA	NA	NA	0	1	0	0	-1	0	-1
His.H4	NM_001261417	NP_001248346	1.26e-67	P62805	H4	NA	8361	DOWN	NA	NA	NA	NA	NA	NA	NA	NA	0	1	0	0	-1	0	-1
His.H4	NM_001261417	NP_001248346	1.26e-67	P62805	H4	NA	8362	DOWN	NA	NA	NA	NA	NA	NA	NA	NA	0	1	0	0	-1	0	-1
His.H4	NM_001261417	NP_001248346	1.26e-67	P62805	H4	NA	8363	DOWN	NA	NA	NA	NA	NA	NA	NA	NA	0	1	0	0	-1	0	-1
His.H4	NM_001261417	NP_001248346	1.26e-67	P62805	H4	NA	8364	DOWN	NA	NA	NA	NA	NA	NA	NA	NA	0	1	0	0	-1	0	-1
His.H4	NM_001261417	NP_001248346	1.26e-67	P62805	H4	NA	8365	DOWN	NA	NA	NA	NA	NA	NA	NA	NA	0	1	0	0	-1	0	-1
His.H4	NM_001261417	NP_001248346	1.26e-67	P62805	H4	NA	8366	DOWN	NA	NA	NA	NA	NA	NA	NA	NA	0	1	0	0	-1	0	-1
His.H4	NM_001261417	NP_001248346	1.26e-67	P62805	H4	NA	8367	DOWN	NA	NA	NA	NA	NA	NA	NA	NA	0	1	0	0	-1	0	-1
His.H4	NM_001261417	NP_001248346	1.26e-67	P62805	H4	NA	8368	DOWN	NA	NA	NA	NA	NA	NA	NA	NA	0	1	0	0	-1	0	-1
His.H4	NM_001261417	NP_001248346	1.26e-67	P62805	H4	NA	8370	DOWN	NA	NA	NA	NA	NA	NA	NA	NA	0	1	0	0	-1	0	-1
His.H4	NM_001261417	NP_001248346	1.26e-67	P62805	H4	NA	121504	DOWN	NA	NA	NA	NA	NA	NA	NA	NA	0	1	0	0	-1	0	-1
His.H4	NM_001261417	NP_001248346	1.26e-67	P62805	H4	NA	554313	DOWN	NA	NA	NA	NA	NA	NA	NA	NA	0	1	0	0	-1	0	-1
LOC106013066	XM_013087808	XP_012943262	1.97e-16	P37802	TAGL2	NA	8407	DOWN	NA	NA	NA	NA	NA	NA	NA	NA	0	1	0	0	-1	0	-1
LOC101857148	XM_013088771	XP_012944225	0	Q9P2R7	SUCB1	NA	8803	DOWN	NA	NA	NA	NA	NA	NA	NA	NA	0	1	0	0	-1	0	-1
LOC101863666	XM_013082081	XP_012937535	3.42e-08	O00748	EST2	NA	8824	DOWN	NA	NA	NA	NA	NA	NA	NA	NA	0	1	0	0	-1	0	-1
SAP	NM_001204555	NP_001191484	0	Q12959	DLG1	NA	1739	DOWN	NA	NA	NA	NA	NA	NA	NA	NA	0	1	0	0	-1	0	-1
LOC101854671	XM_013088427	XP_012943881	0	O14641	DVL2	NA	1856	DOWN	NA	NA	NA	NA	NA	NA	NA	NA	0	1	0	0	-1	0	-1
LOC101846825	XM_013084832	XP_012940286	5.7e-09	Q11130	FUT7	NA	2529	DOWN	NA	NA	NA	NA	NA	NA	NA	NA	0	1	0	0	-1	0	-1
LOC106014217	XM_013091448	XP_012946902	2.31e-05	O15394	NCAM2	NA	4685	DOWN	NA	NA	NA	NA	NA	NA	NA	NA	0	1	0	0	-1	0	-1
LOC101855595	XM_013087912	XP_012943366	1.92e-100	Q9Y210	TRPC6	NA	7225	DOWN	NA	NA	NA	NA	NA	NA	NA	NA	0	1	0	0	-1	0	-1
LOC101853939	XM_005098932	XP_005098989	2.2e-80	Q86U42	PABP2	NA	8106	DOWN	NA	NA	NA	NA	NA	NA	NA	NA	0	1	0	0	-1	0	-1
LOC101852634	XM_013083705	XP_012939159	1.33e-56	Q15493	RGN	NA	9104	DOWN	NA	NA	NA	NA	NA	NA	NA	NA	0	1	0	0	-1	0	-1
LOC101852904	XM_005092799	XP_005092856	5.29e-34	Q99999	G3ST1	NA	9514	DOWN	NA	NA	NA	NA	NA	NA	NA	NA	0	1	0	0	-1	0	-1
LOC101861785	XM_013085776	XP_012941230	6.71e-08	P32249	GP183	NA	1880	DOWN	NA	NA	NA	NA	NA	NA	NA	NA	0	1	0	0	-1	0	-1
LOC101859116	XM_005103896	XP_005103953	8.89e-05	P98160	PGBM	NA	3339	DOWN	NA	NA	NA	NA	NA	NA	NA	NA	0	1	0	0	-1	0	-1
LOC101859573	XM_005100138	XP_005100195	8.85e-59	O15511	ARPC5	NA	10092	DOWN	NA	NA	NA	NA	NA	NA	NA	NA	0	1	0	0	-1	0	-1
LOC101854950	XM_005098766	XP_005098823	2.31e-173	O15144	ARPC2	NA	10109	DOWN	NA	NA	NA	NA	NA	NA	NA	NA	0	1	0	0	-1	0	-1
LOC101859185	XM_005103650	XP_005103707	0	Q03701	CEBPZ	NA	10153	DOWN	NA	NA	NA	NA	NA	NA	NA	NA	0	1	0	0	-1	0	-1
LOC101849129	XM_005098392	XP_005098449	2.64e-18	Q9Y6L7	TLL2	NA	7093	DOWN	NA	NA	NA	NA	NA	NA	NA	NA	0	1	0	0	-1	0	-1
LOC101846905	XM_005105139	XP_005105196	0	P22234	PUR6	NA	10606	DOWN	NA	NA	NA	NA	NA	NA	NA	NA	0	1	0	0	-1	0	-1
LOC101857811	XM_005104405	XP_005104462	0	P33992	MCM5	NA	4174	DOWN	NA	NA	NA	NA	NA	NA	NA	NA	0	1	0	0	-1	0	-1
LOC101847002	XM_005110906	XP_005110963	2.77e-33	P31268	HXA7	NA	3204	DOWN	NA	NA	NA	NA	NA	NA	NA	NA	0	1	0	0	-1	0	-1
LOC101856327	XM_005093867	XP_005093924	5.86e-87	Q07955	SRSF1	NA	6426	DOWN	NA	NA	NA	NA	NA	NA	NA	NA	0	1	0	0	-1	0	-1
LOC101862761	XM_005111288	XP_005111345	2.63e-32	Q13145	BAMBI	NA	25805	DOWN	NA	NA	NA	NA	NA	NA	NA	NA	0	1	0	0	-1	0	-1
LOC101854106	NM_001280838	NP_001267767	1.04e-84	Q71UI9	H2AV	NA	94239	DOWN	NA	NA	NA	NA	NA	NA	NA	NA	0	1	0	0	-1	0	-1
LOC101855406	XM_013079509	XP_012934963	0	Q9UL62	TRPC5	NA	7224	DOWN	NA	NA	NA	NA	NA	NA	NA	NA	0	1	0	0	-1	0	-1
LOC101848935	XM_013090269	XP_012945723	0	Q96BR1	SGK3	NA	23678	DOWN	NA	NA	NA	NA	NA	NA	NA	NA	0	1	0	0	-1	0	-1
LOC101848935	XM_013090269	XP_012945723	0	Q96BR1	SGK3	NA	100533105	DOWN	NA	NA	NA	NA	NA	NA	NA	NA	0	1	0	0	-1	0	-1
LOC101851338	XM_013080772	XP_012936226	0	P30153	2AAA	NA	5518	DOWN	NA	NA	NA	NA	NA	NA	NA	NA	0	1	0	0	-1	0	-1
LOC101857450	XM_005089269	XP_005089326	1.85e-159	Q9Y6P5	SESN1	NA	27244	DOWN	NA	NA	NA	NA	NA	NA	NA	NA	0	1	0	0	-1	0	-1
LOC101859132	XM_013088248	XP_012943702	1.45e-23	O43704	ST1B1	NA	27284	DOWN	NA	NA	NA	NA	NA	NA	NA	NA	0	1	0	0	-1	0	-1
LOC101847568	XM_005094449	XP_005094506	9.52e-112	Q9BVK6	TMED9	NA	54732	DOWN	NA	NA	NA	NA	NA	NA	NA	NA	0	1	0	0	-1	0	-1
LOC101850682	XM_005088789	XP_005088846	9.66e-109	Q5VTL8	PR38B	NA	55119	DOWN	NA	NA	NA	NA	NA	NA	NA	NA	0	1	0	0	-1	0	-1
LOC101853548	XM_013081719	XP_012937173	3.43e-54	Q8N8S7	ENAH	NA	55740	DOWN	NA	NA	NA	NA	NA	NA	NA	NA	0	1	0	0	-1	0	-1
LOC101846139	XM_005099236	XP_005099293	0	Q9NR19	ACSA	NA	55902	DOWN	NA	NA	NA	NA	NA	NA	NA	NA	0	1	0	0	-1	0	-1
LOC106013745	XM_013090298	XP_012945752	0	P49407	ARRB1	NA	408	DOWN	NA	NA	NA	NA	NA	NA	NA	NA	0	1	0	0	-1	0	-1
LOC101852140	XM_013090414	XP_012945868	3.86e-81	Q8IU85	KCC1D	NA	57118	DOWN	NA	NA	NA	NA	NA	NA	NA	NA	0	1	0	0	-1	0	-1
LOC101852296	XM_005090251	XP_005090308	5.42e-08	Q9GZZ6	ACH10	NA	57053	DOWN	NA	NA	NA	NA	NA	NA	NA	NA	0	1	0	0	-1	0	-1
LOC101850507	XM_005106534	XP_005106591	0	Q8IYE0	CC146	NA	57639	DOWN	NA	NA	NA	NA	NA	NA	NA	NA	0	1	0	0	-1	0	-1
LOC101857552	XM_005094577	XP_005094634	7.91e-33	Q9Y5Z6	B3GT1	NA	8708	DOWN	NA	NA	NA	NA	NA	NA	NA	NA	0	1	0	0	-1	0	-1
LOC100533285	NM_001204588	NP_001191517	1.21e-134	Q9HB15	KCNKC	NA	56660	DOWN	NA	NA	NA	NA	NA	NA	NA	NA	0	1	0	0	-1	0	-1
LOC101860852	XM_005109985	XP_005110042	1.17e-37	P20719	HXA5	NA	3202	DOWN	NA	NA	NA	NA	NA	NA	NA	NA	0	1	0	0	-1	0	-1
LOC101860309	XM_013091021	XP_012946475	2.87e-94	Q9H1B7	I2BPL	NA	64207	DOWN	NA	NA	NA	NA	NA	NA	NA	NA	0	1	0	0	-1	0	-1
LOC106012657	XM_013086251	XP_012941705	3.7e-90	Q9UNA1	RHG26	NA	23092	DOWN	NA	NA	NA	NA	NA	NA	NA	NA	0	1	0	0	-1	0	-1
LOC101846373	XM_005104618	XP_005104675	7.73e-76	Q7L8J4	3BP5L	NA	80851	DOWN	NA	NA	NA	NA	NA	NA	NA	NA	0	1	0	0	-1	0	-1
LOC101859121	XM_005105631	XP_005105688	1.34e-137	Q96BW5	PTER	NA	9317	DOWN	NA	NA	NA	NA	NA	NA	NA	NA	0	1	0	0	-1	0	-1
LOC101857029	XM_005099959	XP_005100016	1.06e-43	Q9BV81	EMC6	NA	83460	DOWN	NA	NA	NA	NA	NA	NA	NA	NA	0	1	0	0	-1	0	-1
LOC106012260	XM_013084639	XP_012940093	8.97e-15	Q9BXJ4	C1QT3	NA	114899	DOWN	NA	NA	NA	NA	NA	NA	NA	NA	0	1	0	0	-1	0	-1
LOC106012913	XM_013087223	XP_012942677	3.07e-08	Q9UGM3	DMBT1	NA	1755	DOWN	NA	NA	NA	NA	NA	NA	NA	NA	0	1	0	0	-1	0	-1
LOC101863051	XM_005107107	XP_005107164	0	Q9NS40	KCNH7	NA	90134	DOWN	NA	NA	NA	NA	NA	NA	NA	NA	0	1	0	0	-1	0	-1
LOC106014132	XM_013091197	XP_012946651	5.92e-36	O95897	NOE2	NA	93145	DOWN	NA	NA	NA	NA	NA	NA	NA	NA	0	1	0	0	-1	0	-1
LOC101862801	XM_005099309	XP_005099366	1.69e-28	P05976	MYL1	NA	4632	DOWN	NA	NA	NA	NA	NA	NA	NA	NA	0	1	0	0	-1	0	-1
LOC101845241	XM_005099065	XP_005099122	2.71e-84	Q5VZ52	MORN5	NA	254956	DOWN	NA	NA	NA	NA	NA	NA	NA	NA	0	1	0	0	-1	0	-1
GPHA	NM_001204712	NP_001191641	3.36e-06	Q96T91	GPHA2	NA	170589	DOWN	NA	NA	NA	NA	NA	NA	NA	NA	0	1	0	0	-1	0	-1
LOC106014158	XM_013091235	XP_012946689	1.83e-25	Q8N8U9	BMPER	NA	168667	DOWN	NA	NA	NA	NA	NA	NA	NA	NA	0	1	0	0	-1	0	-1
LOC101849035	XM_005092443	XP_005092500	1.01e-78	Q8IY51	TIGD4	NA	201798	DOWN	NA	NA	NA	NA	NA	NA	NA	NA	0	1	0	0	-1	0	-1
LOC101854461	XM_013083794	XP_012939248	4.54e-42	Q8NE79	POPD1	NA	11149	DOWN	NA	NA	NA	NA	NA	NA	NA	NA	0	1	0	0	-1	0	-1
LOC101854461	XM_013083802	XP_012939256	1.32e-53	Q8NE79	POPD1	NA	11149	DOWN	NA	NA	NA	NA	NA	NA	NA	NA	0	1	0	0	-1	0	-1
LOC101853539	XM_013080571	XP_012936025	8.87e-46	Q13303	KCAB2	NA	8514	DOWN	NA	NA	NA	NA	NA	NA	NA	NA	0	1	0	0	-1	0	-1
LOC101860662	XM_013083853	XP_012939307	7.92e-11	Q9NRE2	TSH2	NA	128553	DOWN	NA	NA	NA	NA	NA	NA	NA	NA	0	1	0	0	-1	0	-1
LOC101862983	XM_013089663	XP_012945117	4.04e-11	Q8NBT3	TM145	NA	284339	DOWN	NA	NA	NA	NA	NA	NA	NA	NA	0	1	0	0	-1	0	-1
LOC101863989	XM_005100242	XP_005100299	1.15e-39	Q18PE1	DOK7	NA	285489	DOWN	NA	NA	NA	NA	NA	NA	NA	NA	0	1	0	0	-1	0	-1
LOC101848130	XM_005103349	XP_005103406	7.32e-55	Q5EBL4	RIPL1	NA	353116	DOWN	NA	NA	NA	NA	NA	NA	NA	NA	0	1	0	0	-1	0	-1
LOC101853632	XM_013085280	XP_012940734	2.4e-16	Q7Z3Z2	RD3	NA	343035	DOWN	NA	NA	NA	NA	NA	NA	NA	NA	0	1	0	0	-1	0	-1
aplC	NM_001204659	NP_001191588	0	O95622	ADCY5	NA	111	DOWN	NA	NA	NA	NA	NA	NA	NA	NA	0	1	0	0	-1	0	-1
LOC101851898	XM_013088864	XP_012944318	0	Q5SZK8	FREM2	NA	341640	DOWN	NA	NA	NA	NA	NA	NA	NA	NA	0	1	0	0	-1	0	-1
LOC101852125	XM_013088865	XP_012944319	0	Q5SZK8	FREM2	NA	341640	DOWN	NA	NA	NA	NA	NA	NA	NA	NA	0	1	0	0	-1	0	-1
LOC101850778	XM_005091744	XP_005091801	5.84e-21	Q8N8A2	ANR44	NA	91526	DOWN	NA	NA	NA	NA	NA	NA	NA	NA	0	1	0	0	-1	0	-1
LOC101864237	XM_013085304	XP_012940758	2.2e-155	Q02410	APBA1	NA	320	DOWN	NA	NA	NA	NA	NA	NA	NA	NA	0	1	0	0	-1	0	-1
LOC101851163	XM_013090121	XP_012945575	9.51e-49	P42263	GRIA3	NA	2892	DOWN	NA	NA	NA	NA	NA	NA	NA	NA	0	1	0	0	-1	0	-1
LOC101857486	XM_005099031	XP_005099088	1.34e-15	P08263	GSTA1	NA	2938	DOWN	NA	NA	NA	NA	NA	NA	NA	NA	0	1	0	0	-1	0	-1
LOC106013541	XM_013089542	XP_012944996	5.01e-42	P0DP25	CALM3	NA	801	DOWN	NA	NA	NA	NA	NA	NA	NA	NA	0	1	0	0	-1	0	-1
LOC106013541	XM_013089542	XP_012944996	5.01e-42	P0DP25	CALM3	NA	805	DOWN	NA	NA	NA	NA	NA	NA	NA	NA	0	1	0	0	-1	0	-1
LOC106013541	XM_013089542	XP_012944996	5.01e-42	P0DP25	CALM3	NA	808	DOWN	NA	NA	NA	NA	NA	NA	NA	NA	0	1	0	0	-1	0	-1
LOC101852417	XM_013083886	XP_012939340	8.66e-41	Q96RW7	HMCN1	NA	83872	DOWN	NA	NA	NA	NA	NA	NA	NA	NA	0	1	0	0	-1	0	-1
LOC101847055	XM_013085417	XP_012940871	2.68e-71	Q96RW7	HMCN1	NA	83872	DOWN	NA	NA	NA	NA	NA	NA	NA	NA	0	1	0	0	-1	0	-1
LOC106012088	XM_013083829	XP_012939283	2.12e-57	Q96DM1	PGBD4	NA	161779	DOWN	NA	NA	NA	NA	NA	NA	NA	NA	0	1	0	0	-1	0	-1
LOC101860957	XM_005092920	XP_005092977	1.75e-61	A4D2P6	GRD2I	NA	392862	DOWN	NA	NA	NA	NA	NA	NA	NA	NA	0	1	0	0	-1	0	-1
LOC101847330	XM_013081112	XP_012936566	6.95e-16	Q8IZS8	CA2D3	NA	55799	DOWN	NA	NA	NA	NA	NA	NA	NA	NA	0	1	0	0	-1	0	-1
LOC101856863	XM_013090690	XP_012946144	0	P21333	FLNA	NA	2316	DOWN	NA	NA	NA	NA	NA	NA	NA	NA	0	1	0	0	-1	0	-1
LOC101854016	XM_013082230	XP_012937684	2e-44	Q8IZF6	AGRG4	NA	139378	DOWN	NA	NA	NA	NA	NA	NA	NA	NA	0	1	0	0	-1	0	-1
LOC101859312	XM_013079614	XP_012935068	2.69e-154	Q96MT3	PRIC1	NA	144165	DOWN	NA	NA	NA	NA	NA	NA	NA	NA	0	1	0	0	-1	0	-1
LOC101847576	XM_013081103	XP_012936557	1.89e-100	Q7Z3S7	CA2D4	NA	93589	DOWN	NA	NA	NA	NA	NA	NA	NA	NA	0	1	0	0	-1	0	-1
LOC101858314	XM_005089008	XP_005089065	4.26e-134	Q9H2G2	SLK	NA	9748	DOWN	NA	NA	NA	NA	NA	NA	NA	NA	0	1	0	0	-1	0	-1
LOC101856263	XM_013082385	XP_012937839	7.05e-70	Q8N412	STPG2	NA	285555	DOWN	NA	NA	NA	NA	NA	NA	NA	NA	0	1	0	0	-1	0	-1
LOC106011553	XM_013081638	XP_012937092	2.44e-51	Q5TB30	DEP1A	NA	55635	DOWN	NA	NA	NA	NA	NA	NA	NA	NA	0	1	0	0	-1	0	-1
LOC101853090	XM_005099265	XP_005099322	4.71e-05	O43603	GALR2	NA	8811	DOWN	NA	NA	NA	NA	NA	NA	NA	NA	0	1	0	0	-1	0	-1
LOC101861895	XM_005100919	XP_005100976	6.28e-100	Q96PU8	QKI	NA	9444	DOWN	NA	NA	NA	NA	NA	NA	NA	NA	0	1	0	0	-1	0	-1
LOC101857418	XM_005101492	XP_005101549	1.73e-62	Q5FWF5	ESCO1	NA	114799	DOWN	NA	NA	NA	NA	NA	NA	NA	NA	0	1	0	0	-1	0	-1
LOC101847889	XM_005103261	XP_005103318	1.34e-46	Q96LD1	SGCZ	NA	137868	DOWN	NA	NA	NA	NA	NA	NA	NA	NA	0	1	0	0	-1	0	-1
LOC101860040	XM_005105286	XP_005105343	4.25e-137	Q8NHP8	PLBL2	NA	196463	DOWN	NA	NA	NA	NA	NA	NA	NA	NA	0	1	0	0	-1	0	-1
LOC101856914	XM_005105878	XP_005105935	9.32e-130	O43581	SYT7	NA	9066	DOWN	NA	NA	NA	NA	NA	NA	NA	NA	0	1	0	0	-1	0	-1
LOC101852434	XM_005107912	XP_005107969	2.4e-21	O15375	MOT6	NA	9121	DOWN	NA	NA	NA	NA	NA	NA	NA	NA	0	1	0	0	-1	0	-1
LOC101858364	XM_005109636	XP_005109693	2e-30	Q14003	KCNC3	NA	3748	DOWN	NA	NA	NA	NA	NA	NA	NA	NA	0	1	0	0	-1	0	-1
LOC101864423	XM_005110741	XP_005110798	2.17e-35	Q9BX79	STRA6	NA	64220	DOWN	NA	NA	NA	NA	NA	NA	NA	NA	0	1	0	0	-1	0	-1
LOC101858224	XM_005111036	XP_005111093	2.45e-54	Q92752	TENR	NA	7143	DOWN	NA	NA	NA	NA	NA	NA	NA	NA	0	1	0	0	-1	0	-1
LOC101854914	XM_005111596	XP_005111653	2.17e-107	P29973	CNGA1	NA	1259	DOWN	NA	NA	NA	NA	NA	NA	NA	NA	0	1	0	0	-1	0	-1
LOC101862543	XM_005111710	XP_005111767	3.06e-25	Q9H307	PININ	NA	5411	DOWN	NA	NA	NA	NA	NA	NA	NA	NA	0	1	0	0	-1	0	-1
LOC101862155	XM_005111871	XP_005111928	1.31e-35	O95897	NOE2	NA	93145	DOWN	NA	NA	NA	NA	NA	NA	NA	NA	0	1	0	0	-1	0	-1
LOC101864578	XM_005112054	XP_005112111	5.98e-26	Q6UX73	CP089	NA	146556	DOWN	NA	NA	NA	NA	NA	NA	NA	NA	0	1	0	0	-1	0	-1
LOC101859216	XM_005112117	XP_005112174	2.16e-95	Q15319	PO4F3	NA	5459	DOWN	NA	NA	NA	NA	NA	NA	NA	NA	0	1	0	0	-1	0	-1
LOC101846188	XM_005113008	XP_005113065	1.9e-68	Q9C040	TRIM2	NA	23321	DOWN	NA	NA	NA	NA	NA	NA	NA	NA	0	1	0	0	-1	0	-1
LOC101857100	XM_013080966	XP_012936420	4.37e-07	Q9NZR2	LRP1B	NA	53353	DOWN	NA	NA	NA	NA	NA	NA	NA	NA	0	1	0	0	-1	0	-1
LOC101862669	XM_013086091	XP_012941545	8.45e-05	Q9P244	LRFN1	NA	57622	DOWN	NA	NA	NA	NA	NA	NA	NA	NA	0	1	0	0	-1	0	-1
LOC101856913	XM_013086689	XP_012942143	6.17e-54	A6NK44	GLOD5	NA	392465	DOWN	NA	NA	NA	NA	NA	NA	NA	NA	0	1	0	0	-1	0	-1
LOC101850299	XM_013087926	XP_012943380	5.39e-49	Q8IXR9	CL056	NA	115749	DOWN	NA	NA	NA	NA	NA	NA	NA	NA	0	1	0	0	-1	0	-1
LOC101848627	XM_013089859	XP_012945313	7.4e-05	Q4KMG0	CDON	NA	50937	DOWN	NA	NA	NA	NA	NA	NA	NA	NA	0	1	0	0	-1	0	-1
LOC101857158	XM_013089999	XP_012945453	3.51e-79	Q5VST9	OBSCN	NA	84033	DOWN	NA	NA	NA	NA	NA	NA	NA	NA	0	1	0	0	-1	0	-1
LOC101857754	XM_005088824	XP_005088881	3.1e-14	O75382	TRIM3	NA	10612	NA	DOWN	NA	NA	NA	NA	NA	NA	NA	0	1	0	0	-1	0	-1
LOC101846041	XM_005088865	XP_005088922	4.72e-13	Q8WWM9	CYGB	NA	114757	NA	DOWN	NA	NA	NA	NA	NA	NA	NA	0	1	0	0	-1	0	-1
LOC101850373	XM_005088883	XP_005088940	5.01e-53	P52954	LBX1	NA	10660	NA	DOWN	NA	NA	NA	NA	NA	NA	NA	0	1	0	0	-1	0	-1
LOC101859985	XM_005089014	XP_005089071	0	O95394	AGM1	NA	5238	NA	DOWN	NA	NA	NA	NA	NA	NA	NA	0	1	0	0	-1	0	-1
LOC101854610	XM_005089080	XP_005089137	3.95e-25	Q9H814	PHAX	NA	51808	NA	DOWN	NA	NA	NA	NA	NA	NA	NA	0	1	0	0	-1	0	-1
LOC101848252	XM_005089223	XP_005089280	1.04e-149	Q03154	ACY1	NA	95	NA	DOWN	NA	NA	NA	NA	NA	NA	NA	0	1	0	0	-1	0	-1
LOC101857450	XM_013080003	XP_012935457	2.41e-154	Q9Y6P5	SESN1	NA	27244	NA	DOWN	NA	NA	NA	NA	NA	NA	NA	0	1	0	0	-1	0	-1
LOC101852808	XM_005089426	XP_005089483	9.37e-107	P30048	PRDX3	NA	10935	NA	DOWN	NA	NA	NA	NA	NA	NA	NA	0	1	0	0	-1	0	-1
LOC101853204	XM_005089428	XP_005089485	4.08e-79	O15498	YKT6	NA	10652	NA	DOWN	NA	NA	NA	NA	NA	NA	NA	0	1	0	0	-1	0	-1
LOC101860860	XM_005089566	XP_005089623	4.14e-31	P0DJG4	THEGL	NA	100506564	NA	DOWN	NA	NA	NA	NA	NA	NA	NA	0	1	0	0	-1	0	-1
LOC101864187	XM_005089581	XP_005089638	4.17e-56	Q9HAE3	EFCB1	NA	79645	NA	DOWN	NA	NA	NA	NA	NA	NA	NA	0	1	0	0	-1	0	-1
LOC101862003	XM_013082004	XP_012937458	8.5e-39	P61024	CKS1	NA	1163	NA	DOWN	NA	NA	NA	NA	NA	NA	NA	0	1	0	0	-1	0	-1
LOC101847462	XM_013082682	XP_012938136	0	Q14203	DCTN1	NA	1639	NA	DOWN	NA	NA	NA	NA	NA	NA	NA	0	1	0	0	-1	0	-1
LOC101862004	XM_005089850	XP_005089907	1.03e-91	Q8N490	PNKD	NA	25953	NA	DOWN	NA	NA	NA	NA	NA	NA	NA	0	1	0	0	-1	0	-1
LOC101853898	XM_005089909	XP_005089966	1.48e-137	P35557	HXK4	NA	2645	NA	DOWN	NA	NA	NA	NA	NA	NA	NA	0	1	0	0	-1	0	-1
LOC101853898	XM_005089905	XP_005089962	2.54e-136	P35557	HXK4	NA	2645	NA	DOWN	NA	NA	NA	NA	NA	NA	NA	0	1	0	0	-1	0	-1
LOC101862386	XM_013083312	XP_012938766	5.94e-51	Q9Y608	LRRF2	NA	9209	NA	DOWN	NA	NA	NA	NA	NA	NA	NA	0	1	0	0	-1	0	-1
LOC101855991	XM_005090009	XP_005090066	4.29e-26	Q6W5P4	NPSR1	NA	387129	NA	DOWN	NA	NA	NA	NA	NA	NA	NA	0	1	0	0	-1	0	-1
LOC101856231	XM_005090010	XP_005090067	4.47e-35	Q6ZSM3	MOT12	NA	387700	NA	DOWN	NA	NA	NA	NA	NA	NA	NA	0	1	0	0	-1	0	-1
LOC106012057	XM_013083748	XP_012939202	4.65e-23	Q6ZSM3	MOT12	NA	387700	NA	DOWN	NA	NA	NA	NA	NA	NA	NA	0	1	0	0	-1	0	-1
LOC101852065	XM_005090076	XP_005090133	1.89e-169	O43681	GET3	NA	439	NA	DOWN	NA	NA	NA	NA	NA	NA	NA	0	1	0	0	-1	0	-1
LOC101861253	XM_013084685	XP_012940139	2.38e-117	Q8NFF2	NCKX4	NA	123041	NA	DOWN	NA	NA	NA	NA	NA	NA	NA	0	1	0	0	-1	0	-1
LOC101864354	XM_013086084	XP_012941538	1.02e-30	Q6W5P4	NPSR1	NA	387129	NA	DOWN	NA	NA	NA	NA	NA	NA	NA	0	1	0	0	-1	0	-1
LOC101852665	XM_005090510	XP_005090567	2.18e-84	Q969M7	UBE2F	NA	140739	NA	DOWN	NA	NA	NA	NA	NA	NA	NA	0	1	0	0	-1	0	-1
LOC101852898	XM_005090511	XP_005090568	0	P61158	ARP3	NA	10096	NA	DOWN	NA	NA	NA	NA	NA	NA	NA	0	1	0	0	-1	0	-1
LOC101863949	XM_005090644	XP_005090701	8.1e-58	Q9HAD4	WDR41	NA	55255	NA	DOWN	NA	NA	NA	NA	NA	NA	NA	0	1	0	0	-1	0	-1
LOC101859144	XM_005090813	XP_005090870	2.99e-76	Q99685	MGLL	NA	11343	NA	DOWN	NA	NA	NA	NA	NA	NA	NA	0	1	0	0	-1	0	-1
LOC101862771	XM_005091185	XP_005091242	3.81e-28	P61970	NTF2	NA	10204	NA	DOWN	NA	NA	NA	NA	NA	NA	NA	0	1	0	0	-1	0	-1
LOC101852899	XM_005091233	XP_005091290	7.06e-13	Q8NBZ7	UXS1	NA	80146	NA	DOWN	NA	NA	NA	NA	NA	NA	NA	0	1	0	0	-1	0	-1
LOC101850389	XM_005091315	XP_005091372	0	P10589	COT1	NA	7025	NA	DOWN	NA	NA	NA	NA	NA	NA	NA	0	1	0	0	-1	0	-1
LOC101858160	XM_005091529	XP_005091586	2.93e-40	P19440	GGT1	NA	2678	NA	DOWN	NA	NA	NA	NA	NA	NA	NA	0	1	0	0	-1	0	-1
LOC101860722	XM_013091398	XP_012946852	3.15e-155	Q6PHR2	ULK3	NA	25989	NA	DOWN	NA	NA	NA	NA	NA	NA	NA	0	1	0	0	-1	0	-1
LOC101846408	XM_005091823	XP_005091880	4.15e-159	Q7L273	KCTD9	NA	54793	NA	DOWN	NA	NA	NA	NA	NA	NA	NA	0	1	0	0	-1	0	-1
RHO	XM_013091486	XP_012946940	1.49e-118	P61586	RHOA	NA	387	NA	DOWN	NA	NA	NA	NA	NA	NA	NA	0	1	0	0	-1	0	-1
LOC101850307	XM_005092102	XP_005092159	4.57e-23	O14907	TX1B3	NA	30851	NA	DOWN	NA	NA	NA	NA	NA	NA	NA	0	1	0	0	-1	0	-1
LOC101853224	XM_005092198	XP_005092255	8.83e-35	Q08257	QOR	NA	1429	NA	DOWN	NA	NA	NA	NA	NA	NA	NA	0	1	0	0	-1	0	-1
LOC101846946	XM_005092258	XP_005092315	1.04e-10	Q9NPG2	NGB	NA	58157	NA	DOWN	NA	NA	NA	NA	NA	NA	NA	0	1	0	0	-1	0	-1
LOC101849034	XM_005092355	XP_005092412	3.76e-10	Q6DWJ6	GP139	NA	124274	NA	DOWN	NA	NA	NA	NA	NA	NA	NA	0	1	0	0	-1	0	-1
LOC101847475	XM_005092436	XP_005092493	1.63e-45	O94817	ATG12	NA	9140	NA	DOWN	NA	NA	NA	NA	NA	NA	NA	0	1	0	0	-1	0	-1
LOC101850938	XM_005092452	XP_005092509	5.65e-68	P30039	PBLD	NA	64081	NA	DOWN	NA	NA	NA	NA	NA	NA	NA	0	1	0	0	-1	0	-1
LOC101863327	XM_005092505	XP_005092562	1e-152	Q9UJW0	DCTN4	NA	51164	NA	DOWN	NA	NA	NA	NA	NA	NA	NA	0	1	0	0	-1	0	-1
LOC100533282	NM_001204585	NP_001191514	0	Q13557	KCC2D	NA	817	NA	DOWN	NA	NA	NA	NA	NA	NA	NA	0	1	0	0	-1	0	-1
LOC101856871	XM_005092650	XP_005092707	1.54e-26	Q96B67	ARRD3	NA	57561	NA	DOWN	NA	NA	NA	NA	NA	NA	NA	0	1	0	0	-1	0	-1
LOC101857860	XM_005092654	XP_005092711	1.4e-14	Q96F24	NRBF2	NA	29982	NA	DOWN	NA	NA	NA	NA	NA	NA	NA	0	1	0	0	-1	0	-1
LOC101864441	XM_013079398	XP_012934852	0	O94832	MYO1D	NA	4642	NA	DOWN	NA	NA	NA	NA	NA	NA	NA	0	1	0	0	-1	0	-1
LOC101863084	XM_005092758	XP_005092815	6.41e-114	Q9Y6Y0	NS1BP	NA	10625	NA	DOWN	NA	NA	NA	NA	NA	NA	NA	0	1	0	0	-1	0	-1
LOC101861190	XM_005092922	XP_005092979	8.39e-151	Q7L9L4	MOB1B	NA	92597	NA	DOWN	NA	NA	NA	NA	NA	NA	NA	0	1	0	0	-1	0	-1
LOC101862857	XM_005093102	XP_005093159	5.05e-164	P46926	GNPI1	NA	10007	NA	DOWN	NA	NA	NA	NA	NA	NA	NA	0	1	0	0	-1	0	-1
LOC101846797	XM_005093120	XP_005093177	1.51e-08	Q9GZY4	COA1	NA	55744	NA	DOWN	NA	NA	NA	NA	NA	NA	NA	0	1	0	0	-1	0	-1
LOC101851332	XM_005093139	XP_005093196	8.48e-06	Q6ZS17	RIPR1	NA	79567	NA	DOWN	NA	NA	NA	NA	NA	NA	NA	0	1	0	0	-1	0	-1
LOC100533208	NM_001204522	NP_001191451	1.02e-82	Q9P0L0	VAPA	NA	9218	NA	DOWN	NA	NA	NA	NA	NA	NA	NA	0	1	0	0	-1	0	-1
LOC106011162	XM_013079806	XP_012935260	2.6e-62	Q70CQ3	UBP30	NA	84749	NA	DOWN	NA	NA	NA	NA	NA	NA	NA	0	1	0	0	-1	0	-1
LOC101856008	XM_005093598	XP_005093655	3.58e-53	Q6P656	CF161	NA	161502	NA	DOWN	NA	NA	NA	NA	NA	NA	NA	0	1	0	0	-1	0	-1
LOC101851022	XM_005093670	XP_005093727	1.21e-87	Q86YS6	RAB43	NA	339122	NA	DOWN	NA	NA	NA	NA	NA	NA	NA	0	1	0	0	-1	0	-1
LOC101845305	XM_005093737	XP_005093794	2.79e-37	Q8WUW1	BRK1	NA	55845	NA	DOWN	NA	NA	NA	NA	NA	NA	NA	0	1	0	0	-1	0	-1
LOC101858546	XM_005093964	XP_005094021	3.03e-60	Q16864	VATF	NA	9296	NA	DOWN	NA	NA	NA	NA	NA	NA	NA	0	1	0	0	-1	0	-1
LOC101852836	XM_013080120	XP_012935574	0	Q96QE2	MYCT	NA	114134	NA	DOWN	NA	NA	NA	NA	NA	NA	NA	0	1	0	0	-1	0	-1
LOC101856501	XM_005094220	XP_005094277	7.16e-39	P58546	MTPN	NA	136319	NA	DOWN	NA	NA	NA	NA	NA	NA	NA	0	1	0	0	-1	0	-1
LOC101864603	XM_013080332	XP_012935786	3.86e-109	Q6P4F1	FUT10	NA	84750	NA	DOWN	NA	NA	NA	NA	NA	NA	NA	0	1	0	0	-1	0	-1
LOC101860396	XM_005094505	XP_005094562	1.86e-05	P14416	DRD2	NA	1813	NA	DOWN	NA	NA	NA	NA	NA	NA	NA	0	1	0	0	-1	0	-1
LOC101860639	XM_005094506	XP_005094563	1.21e-99	O15182	CETN3	NA	1070	NA	DOWN	NA	NA	NA	NA	NA	NA	NA	0	1	0	0	-1	0	-1
LOC101861109	XM_005094508	XP_005094565	7.6e-37	Q9Y6M9	NDUB9	NA	4715	NA	DOWN	NA	NA	NA	NA	NA	NA	NA	0	1	0	0	-1	0	-1
LOC101861348	XM_005094509	XP_005094566	9.6e-36	Q96KR6	F210B	NA	116151	NA	DOWN	NA	NA	NA	NA	NA	NA	NA	0	1	0	0	-1	0	-1
LOC101853377	XM_005094651	XP_005094708	0	Q96AC1	FERM2	NA	10979	NA	DOWN	NA	NA	NA	NA	NA	NA	NA	0	1	0	0	-1	0	-1
LOC101849680	XM_005094721	XP_005094778	3.07e-138	Q16836	HCDH	NA	3033	NA	DOWN	NA	NA	NA	NA	NA	NA	NA	0	1	0	0	-1	0	-1
LOC101852396	XM_013080486	XP_012935940	2.22e-102	O43617	TPPC3	NA	27095	NA	DOWN	NA	NA	NA	NA	NA	NA	NA	0	1	0	0	-1	0	-1
LOC101858094	XM_005094760	XP_005094817	1.04e-78	Q8WUX2	CHAC2	NA	494143	NA	DOWN	NA	NA	NA	NA	NA	NA	NA	0	1	0	0	-1	0	-1
LOC101845613	XM_005094967	XP_005095024	4.26e-127	Q8NBX0	SCPDL	NA	51097	NA	DOWN	NA	NA	NA	NA	NA	NA	NA	0	1	0	0	-1	0	-1
LOC101861198	XM_005095122	XP_005095179	8.34e-66	Q9NQC3	RTN4	NA	57142	NA	DOWN	NA	NA	NA	NA	NA	NA	NA	0	1	0	0	-1	0	-1
LOC101860318	XM_005095202	XP_005095259	6.48e-144	P11926	DCOR	NA	4953	NA	DOWN	NA	NA	NA	NA	NA	NA	NA	0	1	0	0	-1	0	-1
LOC100533302	NM_001204601	NP_001191530	0	P68371	TBB4B	NA	10383	NA	DOWN	NA	NA	NA	NA	NA	NA	NA	0	1	0	0	-1	0	-1
LOC101847483	XM_005095659	XP_005095716	9.54e-179	Q9UKG9	OCTC	NA	54677	NA	DOWN	NA	NA	NA	NA	NA	NA	NA	0	1	0	0	-1	0	-1
LOC101849605	XM_005095667	XP_005095724	0	P49902	5NTC	NA	22978	NA	DOWN	NA	NA	NA	NA	NA	NA	NA	0	1	0	0	-1	0	-1
LOC101858929	XM_013081008	XP_012936462	6.99e-08	Q7LFX5	CHSTF	NA	51363	NA	DOWN	NA	NA	NA	NA	NA	NA	NA	0	1	0	0	-1	0	-1
LOC106011423	XM_013081010	XP_012936464	9.07e-32	Q7LFX5	CHSTF	NA	51363	NA	DOWN	NA	NA	NA	NA	NA	NA	NA	0	1	0	0	-1	0	-1
LOC101845231	XM_005095819	XP_005095876	2.86e-103	Q13825	AUHM	NA	549	NA	DOWN	NA	NA	NA	NA	NA	NA	NA	0	1	0	0	-1	0	-1
LOC101862262	XM_005095963	XP_005096020	5.7e-33	Q96IG2	FXL20	NA	84961	NA	DOWN	NA	NA	NA	NA	NA	NA	NA	0	1	0	0	-1	0	-1
LOC101846067	XM_013081159	XP_012936613	1.83e-30	Q86W34	AMZ2	NA	51321	NA	DOWN	NA	NA	NA	NA	NA	NA	NA	0	1	0	0	-1	0	-1
LOC101846874	XM_013081165	XP_012936619	6.09e-54	Q16630	CPSF6	NA	11052	NA	DOWN	NA	NA	NA	NA	NA	NA	NA	0	1	0	0	-1	0	-1
LOC101864380	XM_005096323	XP_005096380	9.8e-26	Q8N128	F177A	NA	283635	NA	DOWN	NA	NA	NA	NA	NA	NA	NA	0	1	0	0	-1	0	-1
LOC101855863	XM_005096463	XP_005096520	1.56e-97	P41223	BUD31	NA	8896	NA	DOWN	NA	NA	NA	NA	NA	NA	NA	0	1	0	0	-1	0	-1
LOC101858339	XM_005096473	XP_005096530	3.37e-106	Q9BTE1	DCTN5	NA	84516	NA	DOWN	NA	NA	NA	NA	NA	NA	NA	0	1	0	0	-1	0	-1
LOC100533305	NM_001204603	NP_001191532	7.01e-129	P63000	RAC1	NA	5879	NA	DOWN	NA	NA	NA	NA	NA	NA	NA	0	1	0	0	-1	0	-1
LOC101860888	XM_005096656	XP_005096713	1.8e-172	P12956	XRCC6	NA	2547	NA	DOWN	NA	NA	NA	NA	NA	NA	NA	0	1	0	0	-1	0	-1
LOC101861035	XM_005096983	XP_005097040	3.64e-102	Q8NCA5	FA98A	NA	25940	NA	DOWN	NA	NA	NA	NA	NA	NA	NA	0	1	0	0	-1	0	-1
LOC101846129	XM_005097003	XP_005097060	4.98e-19	Q6P5S7	RNK	NA	440400	NA	DOWN	NA	NA	NA	NA	NA	NA	NA	0	1	0	0	-1	0	-1
LOC101857872	XM_005097056	XP_005097113	5.52e-144	O76071	CIAO1	NA	9391	NA	DOWN	NA	NA	NA	NA	NA	NA	NA	0	1	0	0	-1	0	-1
LOC101851347	XM_005097287	XP_005097344	1.7e-41	Q9UHV9	PFD2	NA	5202	NA	DOWN	NA	NA	NA	NA	NA	NA	NA	0	1	0	0	-1	0	-1
LOC101852016	XM_005097290	XP_005097347	3.14e-46	P61457	PHS	NA	5092	NA	DOWN	NA	NA	NA	NA	NA	NA	NA	0	1	0	0	-1	0	-1
LOC101853083	XM_005097295	XP_005097352	1.4e-06	Q14699	RFTN1	NA	23180	NA	DOWN	NA	NA	NA	NA	NA	NA	NA	0	1	0	0	-1	0	-1
LOC101854407	XM_005097301	XP_005097358	1.15e-61	P52565	GDIR1	NA	396	NA	DOWN	NA	NA	NA	NA	NA	NA	NA	0	1	0	0	-1	0	-1
LOC101863581	XM_005097336	XP_005097393	1.95e-59	P78537	BL1S1	NA	2647	NA	DOWN	NA	NA	NA	NA	NA	NA	NA	0	1	0	0	-1	0	-1
LOC101851577	XM_005097461	XP_005097518	7.71e-122	Q6PJP8	DCR1A	NA	9937	NA	DOWN	NA	NA	NA	NA	NA	NA	NA	0	1	0	0	-1	0	-1
LOC101855336	XM_005097479	XP_005097536	1.16e-164	Q9H4P4	RNF41	NA	10193	NA	DOWN	NA	NA	NA	NA	NA	NA	NA	0	1	0	0	-1	0	-1
LOC101855018	XM_005097648	XP_005097705	7.74e-172	P37837	TALDO	NA	6888	NA	DOWN	NA	NA	NA	NA	NA	NA	NA	0	1	0	0	-1	0	-1
LOC101845690	XM_005097788	XP_005097845	0	P23786	CPT2	NA	1376	NA	DOWN	NA	NA	NA	NA	NA	NA	NA	0	1	0	0	-1	0	-1
LOC101847723	XM_005097797	XP_005097854	0	P29401	TKT	NA	7086	NA	DOWN	NA	NA	NA	NA	NA	NA	NA	0	1	0	0	-1	0	-1
LOC101860808	XM_005097934	XP_005097991	3.44e-125	Q9UNZ2	NSF1C	NA	55968	NA	DOWN	NA	NA	NA	NA	NA	NA	NA	0	1	0	0	-1	0	-1
LOC101846134	XM_005097954	XP_005098011	5.7e-82	Q92575	UBXN4	NA	23190	NA	DOWN	NA	NA	NA	NA	NA	NA	NA	0	1	0	0	-1	0	-1
LOC101847421	XM_013082327	XP_012937781	6.13e-45	O43614	OX2R	NA	3062	NA	DOWN	NA	NA	NA	NA	NA	NA	NA	0	1	0	0	-1	0	-1
LOC101853553	XM_005097981	XP_005098038	2.91e-07	P56134	ATPK	NA	9551	NA	DOWN	NA	NA	NA	NA	NA	NA	NA	0	1	0	0	-1	0	-1
LOC101847583	XM_005098136	XP_005098193	1.15e-165	P21283	VATC1	NA	528	NA	DOWN	NA	NA	NA	NA	NA	NA	NA	0	1	0	0	-1	0	-1
LOC101849926	XM_013082457	XP_012937911	6.48e-30	P21926	CD9	NA	928	NA	DOWN	NA	NA	NA	NA	NA	NA	NA	0	1	0	0	-1	0	-1
LOC101847109	XM_005098220	XP_005098277	0	O75083	WDR1	NA	9948	NA	DOWN	NA	NA	NA	NA	NA	NA	NA	0	1	0	0	-1	0	-1
LOC101858106	XM_013082541	XP_012937995	4.23e-106	Q9UPY8	MARE3	NA	22924	NA	DOWN	NA	NA	NA	NA	NA	NA	NA	0	1	0	0	-1	0	-1
LOC101851040	XM_013082557	XP_012938011	0	O00116	ADAS	NA	8540	NA	DOWN	NA	NA	NA	NA	NA	NA	NA	0	1	0	0	-1	0	-1
LOC100533261	NM_001204571	NP_001191500	0	Q71U36	TBA1A	NA	7846	NA	DOWN	NA	NA	NA	NA	NA	NA	NA	0	1	0	0	-1	0	-1
LOC101857799	XM_005098603	XP_005098660	1.1e-91	Q9BXY5	CAYP2	NA	84698	NA	DOWN	NA	NA	NA	NA	NA	NA	NA	0	1	0	0	-1	0	-1
LOC101846885	XM_005098908	XP_005098965	2.25e-11	P31249	HXD3	NA	3232	NA	DOWN	NA	NA	NA	NA	NA	NA	NA	0	1	0	0	-1	0	-1
LOC106011841	XM_013082880	XP_012938334	6.54e-40	Q8N8R5	CB069	NA	205327	NA	DOWN	NA	NA	NA	NA	NA	NA	NA	0	1	0	0	-1	0	-1
LOC101845549	XM_005099152	XP_005099209	1.59e-139	Q9H115	SNAB	NA	63908	NA	DOWN	NA	NA	NA	NA	NA	NA	NA	0	1	0	0	-1	0	-1
LOC101852023	XM_005099176	XP_005099233	1.26e-77	P30085	KCY	NA	51727	NA	DOWN	NA	NA	NA	NA	NA	NA	NA	0	1	0	0	-1	0	-1
LOC101854503	XM_005099361	XP_005099418	2.09e-89	P61077	UB2D3	NA	7323	NA	DOWN	NA	NA	NA	NA	NA	NA	NA	0	1	0	0	-1	0	-1
LOC101857951	XM_005099375	XP_005099432	0	P61163	ACTZ	NA	10121	NA	DOWN	NA	NA	NA	NA	NA	NA	NA	0	1	0	0	-1	0	-1
LOC101846427	XM_005099413	XP_005099470	4.36e-142	A2RUC4	TYW5	NA	129450	NA	DOWN	NA	NA	NA	NA	NA	NA	NA	0	1	0	0	-1	0	-1
LOC101854259	XM_013083137	XP_012938591	2.66e-72	Q9BUP3	HTAI2	NA	10553	NA	DOWN	NA	NA	NA	NA	NA	NA	NA	0	1	0	0	-1	0	-1
LOC101858862	XM_005099468	XP_005099525	0	O75600	KBL	NA	23464	NA	DOWN	NA	NA	NA	NA	NA	NA	NA	0	1	0	0	-1	0	-1
LOC101861509	XM_013083243	XP_012938697	5.23e-103	P0DP25	CALM3	NA	801	NA	DOWN	NA	NA	NA	NA	NA	NA	NA	0	1	0	0	-1	0	-1
LOC101861509	XM_013083243	XP_012938697	5.23e-103	P0DP25	CALM3	NA	805	NA	DOWN	NA	NA	NA	NA	NA	NA	NA	0	1	0	0	-1	0	-1
LOC101861509	XM_013083243	XP_012938697	5.23e-103	P0DP25	CALM3	NA	808	NA	DOWN	NA	NA	NA	NA	NA	NA	NA	0	1	0	0	-1	0	-1
LOC101846818	XM_005099661	XP_005099718	1.79e-45	P23919	KTHY	NA	1841	NA	DOWN	NA	NA	NA	NA	NA	NA	NA	0	1	0	0	-1	0	-1
LOC101847425	XM_005099664	XP_005099721	0	P00390	GSHR	NA	2936	NA	DOWN	NA	NA	NA	NA	NA	NA	NA	0	1	0	0	-1	0	-1
LOC101860415	XM_013083335	XP_012938789	1.7e-93	Q8N8A2	ANR44	NA	91526	NA	DOWN	NA	NA	NA	NA	NA	NA	NA	0	1	0	0	-1	0	-1
LOC101851193	XM_005099842	XP_005099899	4.67e-20	Q8WU39	MZB1	NA	51237	NA	DOWN	NA	NA	NA	NA	NA	NA	NA	0	1	0	0	-1	0	-1
LOC101855955	XM_005100124	XP_005100181	4.51e-177	Q9UPT5	EXOC7	NA	23265	NA	DOWN	NA	NA	NA	NA	NA	NA	NA	0	1	0	0	-1	0	-1
LOC101860417	XM_005100226	XP_005100283	2.73e-101	O15145	ARPC3	NA	10094	NA	DOWN	NA	NA	NA	NA	NA	NA	NA	0	1	0	0	-1	0	-1
LOC101853944	XM_005100884	XP_005100941	0	O00471	EXOC5	NA	10640	NA	DOWN	NA	NA	NA	NA	NA	NA	NA	0	1	0	0	-1	0	-1
LOC101853392	XM_005100881	XP_005100938	2.75e-107	Q13011	ECH1	NA	1891	NA	DOWN	NA	NA	NA	NA	NA	NA	NA	0	1	0	0	-1	0	-1
LOC101854726	XM_005100888	XP_005100945	2.99e-27	A6NE02	BTBDH	NA	388419	NA	DOWN	NA	NA	NA	NA	NA	NA	NA	0	1	0	0	-1	0	-1
LOC101850570	XM_005100956	XP_005101013	5.36e-33	P62955	CCG7	NA	59284	NA	DOWN	NA	NA	NA	NA	NA	NA	NA	0	1	0	0	-1	0	-1
LOC101851272	XM_013083983	XP_012939437	8.8e-57	Q13253	NOGG	NA	9241	NA	DOWN	NA	NA	NA	NA	NA	NA	NA	0	1	0	0	-1	0	-1
LOC101860257	XM_005101241	XP_005101298	1.01e-35	Q14197	ICT1	NA	3396	NA	DOWN	NA	NA	NA	NA	NA	NA	NA	0	1	0	0	-1	0	-1
LOC101863031	XM_005101255	XP_005101312	1.87e-21	A4QMS7	CE049	NA	134121	NA	DOWN	NA	NA	NA	NA	NA	NA	NA	0	1	0	0	-1	0	-1
LOC101849702	XM_005101284	XP_005101341	3.21e-90	P25325	THTM	NA	4357	NA	DOWN	NA	NA	NA	NA	NA	NA	NA	0	1	0	0	-1	0	-1
LOC101858788	XM_005101580	XP_005101637	0	O75191	XYLB	NA	9942	NA	DOWN	NA	NA	NA	NA	NA	NA	NA	0	1	0	0	-1	0	-1
LOC101862355	XM_005101593	XP_005101650	8.02e-52	O94760	DDAH1	NA	23576	NA	DOWN	NA	NA	NA	NA	NA	NA	NA	0	1	0	0	-1	0	-1
LOC101851960	XM_005101635	XP_005101692	2.86e-52	Q06055	AT5G2	NA	517	NA	DOWN	NA	NA	NA	NA	NA	NA	NA	0	1	0	0	-1	0	-1
LOC101861216	XM_005101676	XP_005101733	2.69e-18	P13798	ACPH	NA	327	NA	DOWN	NA	NA	NA	NA	NA	NA	NA	0	1	0	0	-1	0	-1
LOC101853469	XM_013084475	XP_012939929	9.57e-11	Q9GZQ6	NPFF1	NA	64106	NA	DOWN	NA	NA	NA	NA	NA	NA	NA	0	1	0	0	-1	0	-1
LOC101858644	XM_005102005	XP_005102062	4.73e-13	Q96CW6	S7A6O	NA	84138	NA	DOWN	NA	NA	NA	NA	NA	NA	NA	0	1	0	0	-1	0	-1
LOC101857193	XM_005102446	XP_005102503	1.17e-19	Q9ULH0	KDIS	NA	57498	NA	DOWN	NA	NA	NA	NA	NA	NA	NA	0	1	0	0	-1	0	-1
LOC101860264	XM_013084934	XP_012940388	1.54e-10	Q6ZNE9	RUFY4	NA	285180	NA	DOWN	NA	NA	NA	NA	NA	NA	NA	0	1	0	0	-1	0	-1
LOC101861825	XM_005102642	XP_005102699	7.65e-152	P62258	1433E	NA	7531	NA	DOWN	NA	NA	NA	NA	NA	NA	NA	0	1	0	0	-1	0	-1
LOC101850579	XM_005102768	XP_005102825	9.84e-73	Q6W5P4	NPSR1	NA	387129	NA	DOWN	NA	NA	NA	NA	NA	NA	NA	0	1	0	0	-1	0	-1
LOC101861448	XM_005102808	XP_005102865	3.74e-69	Q6P9B6	MEAK7	NA	57707	NA	DOWN	NA	NA	NA	NA	NA	NA	NA	0	1	0	0	-1	0	-1
LOC101851132	XM_005102852	XP_005102909	3.12e-115	P61081	UBC12	NA	9040	NA	DOWN	NA	NA	NA	NA	NA	NA	NA	0	1	0	0	-1	0	-1
LOC101854425	XM_005102864	XP_005102921	1.13e-34	Q01484	ANK2	NA	287	NA	DOWN	NA	NA	NA	NA	NA	NA	NA	0	1	0	0	-1	0	-1
LOC101854184	XM_005102947	XP_005103004	6.02e-85	O43924	PDE6D	NA	5147	NA	DOWN	NA	NA	NA	NA	NA	NA	NA	0	1	0	0	-1	0	-1
LOC101856745	XM_013085167	XP_012940621	8.01e-33	Q9BRA0	LSMD1	NA	84316	NA	DOWN	NA	NA	NA	NA	NA	NA	NA	0	1	0	0	-1	0	-1
LOC101861748	XM_005103064	XP_005103121	3.23e-48	Q6ZVK8	NUD18	NA	79873	NA	DOWN	NA	NA	NA	NA	NA	NA	NA	0	1	0	0	-1	0	-1
LOC101850263	XM_005103185	XP_005103242	6.87e-23	O75348	VATG1	NA	9550	NA	DOWN	NA	NA	NA	NA	NA	NA	NA	0	1	0	0	-1	0	-1
LOC101861900	XM_013085352	XP_012940806	5.34e-47	P0DP25	CALM3	NA	801	NA	DOWN	NA	NA	NA	NA	NA	NA	NA	0	1	0	0	-1	0	-1
LOC101861900	XM_013085352	XP_012940806	5.34e-47	P0DP25	CALM3	NA	805	NA	DOWN	NA	NA	NA	NA	NA	NA	NA	0	1	0	0	-1	0	-1
LOC101861900	XM_013085352	XP_012940806	5.34e-47	P0DP25	CALM3	NA	808	NA	DOWN	NA	NA	NA	NA	NA	NA	NA	0	1	0	0	-1	0	-1
LOC101848130	XM_005103350	XP_005103407	1.09e-53	Q5EBL4	RIPL1	NA	353116	NA	DOWN	NA	NA	NA	NA	NA	NA	NA	0	1	0	0	-1	0	-1
LOC101849071	XM_005103520	XP_005103577	8.14e-16	Q8TCQ1	MARH1	NA	55016	NA	DOWN	NA	NA	NA	NA	NA	NA	NA	0	1	0	0	-1	0	-1
LOC101854031	XM_013085588	XP_012941042	1.82e-107	Q9BY49	PECR	NA	55825	NA	DOWN	NA	NA	NA	NA	NA	NA	NA	0	1	0	0	-1	0	-1
LOC101857737	XM_005103807	XP_005103864	7.55e-166	O95870	ABHGA	NA	7920	NA	DOWN	NA	NA	NA	NA	NA	NA	NA	0	1	0	0	-1	0	-1
LOC101845182	XM_005103836	XP_005103893	4.54e-102	Q96C86	DCPS	NA	28960	NA	DOWN	NA	NA	NA	NA	NA	NA	NA	0	1	0	0	-1	0	-1
LOC101850266	XM_005103858	XP_005103915	0	O14576	DC1I1	NA	1780	NA	DOWN	NA	NA	NA	NA	NA	NA	NA	0	1	0	0	-1	0	-1
LOC101850022	XM_005103941	XP_005103998	5.37e-43	Q9NX18	SDHF2	NA	54949	NA	DOWN	NA	NA	NA	NA	NA	NA	NA	0	1	0	0	-1	0	-1
LOC101864241	XM_005104354	XP_005104411	0	O14964	HGS	NA	9146	NA	DOWN	NA	NA	NA	NA	NA	NA	NA	0	1	0	0	-1	0	-1
LOC101848223	XM_005104371	XP_005104428	0	Q96CW1	AP2M1	NA	1173	NA	DOWN	NA	NA	NA	NA	NA	NA	NA	0	1	0	0	-1	0	-1
LOC101858353	XM_005104759	XP_005104816	5.33e-44	P51970	NDUA8	NA	4702	NA	DOWN	NA	NA	NA	NA	NA	NA	NA	0	1	0	0	-1	0	-1
LOC101861833	XM_005104865	XP_005104922	2.41e-16	Q9NNZ3	DNJC4	NA	3338	NA	DOWN	NA	NA	NA	NA	NA	NA	NA	0	1	0	0	-1	0	-1
LOC101857813	XM_013086190	XP_012941644	1.05e-112	P62256	UBE2H	NA	7328	NA	DOWN	NA	NA	NA	NA	NA	NA	NA	0	1	0	0	-1	0	-1
LOC101853023	XM_005105342	XP_005105399	1.03e-121	Q5VWJ9	SNX30	NA	401548	NA	DOWN	NA	NA	NA	NA	NA	NA	NA	0	1	0	0	-1	0	-1
LOC101859661	XM_013086432	XP_012941886	9.61e-150	P28472	GBRB3	NA	2562	NA	DOWN	NA	NA	NA	NA	NA	NA	NA	0	1	0	0	-1	0	-1
LOC101852869	XM_005105427	XP_005105484	6.47e-103	P50502	F10A1	NA	6767	NA	DOWN	NA	NA	NA	NA	NA	NA	NA	0	1	0	0	-1	0	-1
LOC101855814	XM_005105616	XP_005105673	1.04e-142	P25787	PSA2	NA	5683	NA	DOWN	NA	NA	NA	NA	NA	NA	NA	0	1	0	0	-1	0	-1
LOC101845261	XM_013086596	XP_012942050	2.25e-14	Q86VU5	CMTD1	NA	118881	NA	DOWN	NA	NA	NA	NA	NA	NA	NA	0	1	0	0	-1	0	-1
LOC101845867	XM_013086672	XP_012942126	6.5e-14	Q8IZR5	CKLF4	NA	146223	NA	DOWN	NA	NA	NA	NA	NA	NA	NA	0	1	0	0	-1	0	-1
LOC101855969	XM_013086734	XP_012942188	9.57e-112	Q7L1T6	NB5R4	NA	51167	NA	DOWN	NA	NA	NA	NA	NA	NA	NA	0	1	0	0	-1	0	-1
LOC101848231	XM_005106092	XP_005106149	0	P05165	PCCA	NA	5095	NA	DOWN	NA	NA	NA	NA	NA	NA	NA	0	1	0	0	-1	0	-1
LOC101849951	XM_005106183	XP_005106240	0	Q9Y597	KCTD3	NA	51133	NA	DOWN	NA	NA	NA	NA	NA	NA	NA	0	1	0	0	-1	0	-1
LOC101846027	XM_005106688	XP_005106745	1.58e-114	Q9UK41	VPS28	NA	51160	NA	DOWN	NA	NA	NA	NA	NA	NA	NA	0	1	0	0	-1	0	-1
LOC101847064	XM_005106958	XP_005107015	6.11e-54	Q15543	TAF13	NA	6884	NA	DOWN	NA	NA	NA	NA	NA	NA	NA	0	1	0	0	-1	0	-1
LOC101847285	XM_005106959	XP_005107016	0	Q12996	CSTF3	NA	1479	NA	DOWN	NA	NA	NA	NA	NA	NA	NA	0	1	0	0	-1	0	-1
LOC101850837	XM_005106972	XP_005107029	1.34e-116	P36404	ARL2	NA	402	NA	DOWN	NA	NA	NA	NA	NA	NA	NA	0	1	0	0	-1	0	-1
LOC101854280	XM_005107237	XP_005107294	1.77e-62	Q16099	GRIK4	NA	2900	NA	DOWN	NA	NA	NA	NA	NA	NA	NA	0	1	0	0	-1	0	-1
LOC101861840	XM_005107435	XP_005107492	2.49e-63	Q96LT7	CI072	NA	203228	NA	DOWN	NA	NA	NA	NA	NA	NA	NA	0	1	0	0	-1	0	-1
LOC101864326	XM_005107445	XP_005107502	1.5e-30	Q96GY3	LIN37	NA	55957	NA	DOWN	NA	NA	NA	NA	NA	NA	NA	0	1	0	0	-1	0	-1
LOC101854198	XM_005107486	XP_005107543	9.81e-98	Q9UJ68	MSRA	NA	4482	NA	DOWN	NA	NA	NA	NA	NA	NA	NA	0	1	0	0	-1	0	-1
LOC101863612	XM_013087736	XP_012943190	3.91e-11	Q8N183	NDUF2	NA	91942	NA	DOWN	NA	NA	NA	NA	NA	NA	NA	0	1	0	0	-1	0	-1
LOC101850202	XM_005107814	XP_005107871	1.02e-36	Q9HB71	CYBP	NA	27101	NA	DOWN	NA	NA	NA	NA	NA	NA	NA	0	1	0	0	-1	0	-1
LOC101847218	XM_005107886	XP_005107943	3.26e-42	O14737	PDCD5	NA	9141	NA	DOWN	NA	NA	NA	NA	NA	NA	NA	0	1	0	0	-1	0	-1
LOC101849241	XM_013087896	XP_012943350	0	P50416	CPT1A	NA	1374	NA	DOWN	NA	NA	NA	NA	NA	NA	NA	0	1	0	0	-1	0	-1
LOC101854200	XM_005108081	XP_005108138	1.83e-30	O15392	BIRC5	NA	332	NA	DOWN	NA	NA	NA	NA	NA	NA	NA	0	1	0	0	-1	0	-1
LOC101862832	XM_005108116	XP_005108173	0	Q9NUT2	MITOS	NA	11194	NA	DOWN	NA	NA	NA	NA	NA	NA	NA	0	1	0	0	-1	0	-1
LOC101862898	XM_013088036	XP_012943490	1.2e-12	Q9NQT8	KI13B	NA	23303	NA	DOWN	NA	NA	NA	NA	NA	NA	NA	0	1	0	0	-1	0	-1
LOC101855903	XM_005108427	XP_005108484	5.16e-105	O60921	HUS1	NA	3364	NA	DOWN	NA	NA	NA	NA	NA	NA	NA	0	1	0	0	-1	0	-1
LOC101856378	XM_013088164	XP_012943618	4.38e-61	Q9GZZ1	NAA50	NA	80218	NA	DOWN	NA	NA	NA	NA	NA	NA	NA	0	1	0	0	-1	0	-1
LOC101849730	XM_013088380	XP_012943834	2.12e-116	Q9Y305	ACOT9	NA	23597	NA	DOWN	NA	NA	NA	NA	NA	NA	NA	0	1	0	0	-1	0	-1
LOC101853127	XM_005109358	XP_005109415	9.24e-104	P41227	NAA10	NA	8260	NA	DOWN	NA	NA	NA	NA	NA	NA	NA	0	1	0	0	-1	0	-1
LOC101846608	XM_013088619	XP_012944073	0	P61764	STXB1	NA	6812	NA	DOWN	NA	NA	NA	NA	NA	NA	NA	0	1	0	0	-1	0	-1
LOC101859133	XM_005109555	XP_005109612	1.21e-95	Q9NRG7	D39U1	NA	56948	NA	DOWN	NA	NA	NA	NA	NA	NA	NA	0	1	0	0	-1	0	-1
LOC101863059	XM_005109571	XP_005109628	3.79e-81	Q96CN7	ISOC1	NA	51015	NA	DOWN	NA	NA	NA	NA	NA	NA	NA	0	1	0	0	-1	0	-1
LOC101849797	XM_005109599	XP_005109656	4.53e-39	P30047	GFRP	NA	2644	NA	DOWN	NA	NA	NA	NA	NA	NA	NA	0	1	0	0	-1	0	-1
LOC101852654	XM_013088721	XP_012944175	7.63e-27	Q9BTZ2	DHRS4	NA	10901	NA	DOWN	NA	NA	NA	NA	NA	NA	NA	0	1	0	0	-1	0	-1
LOC101857681	XM_013088725	XP_012944179	3.29e-16	Q9H299	SH3L3	NA	83442	NA	DOWN	NA	NA	NA	NA	NA	NA	NA	0	1	0	0	-1	0	-1
LOC101863301	XM_005109655	XP_005109712	1.47e-19	P35754	GLRX1	NA	2745	NA	DOWN	NA	NA	NA	NA	NA	NA	NA	0	1	0	0	-1	0	-1
LOC101846693	XM_005109758	XP_005109815	1.86e-151	P21549	SPYA	NA	189	NA	DOWN	NA	NA	NA	NA	NA	NA	NA	0	1	0	0	-1	0	-1
LOC101855906	XM_005109880	XP_005109937	1.77e-115	Q9UJA9	ENPP5	NA	59084	NA	DOWN	NA	NA	NA	NA	NA	NA	NA	0	1	0	0	-1	0	-1
LOC101857983	XM_005109889	XP_005109946	3.94e-80	P30405	PPIF	NA	10105	NA	DOWN	NA	NA	NA	NA	NA	NA	NA	0	1	0	0	-1	0	-1
LOC100533345	NM_001204640	NP_001191569	0	P60709	ACTB	NA	60	NA	DOWN	NA	NA	NA	NA	NA	NA	NA	0	1	0	0	-1	0	-1
LOC101864100	XM_005109912	XP_005109969	1.48e-06	Q5JXM2	MET24	NA	728464	NA	DOWN	NA	NA	NA	NA	NA	NA	NA	0	1	0	0	-1	0	-1
LOC101845729	XM_005110091	XP_005110148	5.79e-54	Q9UFC0	LRWD1	NA	222229	NA	DOWN	NA	NA	NA	NA	NA	NA	NA	0	1	0	0	-1	0	-1
LOC101848619	XM_013089036	XP_012944490	0	Q96KA5	CLP1L	NA	81037	NA	DOWN	NA	NA	NA	NA	NA	NA	NA	0	1	0	0	-1	0	-1
LOC101863304	XM_013089076	XP_012944530	0	O75874	IDHC	NA	3417	NA	DOWN	NA	NA	NA	NA	NA	NA	NA	0	1	0	0	-1	0	-1
LOC101845962	XM_005110264	XP_005110321	8.56e-164	Q6YN16	HSDL2	NA	84263	NA	DOWN	NA	NA	NA	NA	NA	NA	NA	0	1	0	0	-1	0	-1
LOC101854369	XM_005110700	XP_005110757	3.97e-95	Q8N9W5	DAAF3	NA	352909	NA	DOWN	NA	NA	NA	NA	NA	NA	NA	0	1	0	0	-1	0	-1
LOC101860296	XM_013089842	XP_012945296	0	Q9UBR1	BUP1	NA	51733	NA	DOWN	NA	NA	NA	NA	NA	NA	NA	0	1	0	0	-1	0	-1
LOC101863557	XM_005111796	XP_005111853	2.65e-115	Q9UPV9	TRAK1	NA	22906	NA	DOWN	NA	NA	NA	NA	NA	NA	NA	0	1	0	0	-1	0	-1
LOC101858537	XM_005111855	XP_005111912	1.45e-87	Q03426	KIME	NA	4598	NA	DOWN	NA	NA	NA	NA	NA	NA	NA	0	1	0	0	-1	0	-1
LOC101858080	XM_013090138	XP_012945592	3.11e-87	Q96B02	UBE2W	NA	55284	NA	DOWN	NA	NA	NA	NA	NA	NA	NA	0	1	0	0	-1	0	-1
LOC101850862	XM_005112080	XP_005112137	3.4e-82	P19440	GGT1	NA	2678	NA	DOWN	NA	NA	NA	NA	NA	NA	NA	0	1	0	0	-1	0	-1
LOC101862765	XM_005112386	XP_005112443	7.64e-104	P52306	GDS1	NA	5910	NA	DOWN	NA	NA	NA	NA	NA	NA	NA	0	1	0	0	-1	0	-1
LOC101849816	XM_005112415	XP_005112472	1.04e-85	Q9NX01	TXN4B	NA	54957	NA	DOWN	NA	NA	NA	NA	NA	NA	NA	0	1	0	0	-1	0	-1
LOC101851238	XM_005112420	XP_005112477	1.82e-09	Q9NX14	NDUBB	NA	54539	NA	DOWN	NA	NA	NA	NA	NA	NA	NA	0	1	0	0	-1	0	-1
LOC101856488	XM_005112442	XP_005112499	2.06e-122	P55263	ADK	NA	132	NA	DOWN	NA	NA	NA	NA	NA	NA	NA	0	1	0	0	-1	0	-1
LOC101853431	XM_005112509	XP_005112566	5.96e-30	O75380	NDUS6	NA	4726	NA	DOWN	NA	NA	NA	NA	NA	NA	NA	0	1	0	0	-1	0	-1
LOC101864355	XM_013090573	XP_012946027	3.25e-149	P36957	ODO2	NA	1743	NA	DOWN	NA	NA	NA	NA	NA	NA	NA	0	1	0	0	-1	0	-1
LOC101845897	XM_005112640	XP_005112697	1.82e-107	Q9Y3C8	UFC1	NA	51506	NA	DOWN	NA	NA	NA	NA	NA	NA	NA	0	1	0	0	-1	0	-1
LOC106013966	XM_013090913	XP_012946367	9.14e-32	O95721	SNP29	NA	9342	NA	DOWN	NA	NA	NA	NA	NA	NA	NA	0	1	0	0	-1	0	-1
LOC106013991	XM_013090966	XP_012946420	6.82e-55	P52657	T2AG	NA	2958	NA	DOWN	NA	NA	NA	NA	NA	NA	NA	0	1	0	0	-1	0	-1
LOC100533421	NM_001204471	NP_001191400	1.42e-58	P13591	NCAM1	NA	4684	NA	DOWN	NA	NA	NA	NA	NA	NA	NA	0	1	0	0	-1	0	-1
LOC101847705	XM_005092091	XP_005092148	9e-118	Q9P2J3	KLHL9	NA	55958	NA	DOWN	NA	NA	NA	NA	NA	NA	NA	0	1	0	0	-1	0	-1
LOC101858694	XM_013079251	XP_012934705	1.03e-11	Q9ULW2	FZD10	NA	11211	NA	DOWN	NA	NA	NA	NA	NA	NA	NA	0	1	0	0	-1	0	-1
LOC101851565	XM_005093578	XP_005093635	5.96e-36	P27701	CD82	NA	3732	NA	DOWN	NA	NA	NA	NA	NA	NA	NA	0	1	0	0	-1	0	-1
LOC101849444	XM_005093750	XP_005093807	4.1e-78	Q63HM9	PLCX3	NA	345557	NA	DOWN	NA	NA	NA	NA	NA	NA	NA	0	1	0	0	-1	0	-1
LOC101848034	XM_005095660	XP_005095717	3.13e-62	Q9BRS8	LARP6	NA	55323	NA	DOWN	NA	NA	NA	NA	NA	NA	NA	0	1	0	0	-1	0	-1
LOC101847102	XM_013081478	XP_012936932	9.28e-167	Q9BVC4	LST8	NA	64223	NA	DOWN	NA	NA	NA	NA	NA	NA	NA	0	1	0	0	-1	0	-1
LOC101849284	XM_013081645	XP_012937099	8.22e-103	P36405	ARL3	NA	403	NA	DOWN	NA	NA	NA	NA	NA	NA	NA	0	1	0	0	-1	0	-1
LOC101846880	XM_005097349	XP_005097406	0	O95376	ARI2	NA	10425	NA	DOWN	NA	NA	NA	NA	NA	NA	NA	0	1	0	0	-1	0	-1
LOC101848883	XM_013082001	XP_012937455	0	Q9NV70	EXOC1	NA	55763	NA	DOWN	NA	NA	NA	NA	NA	NA	NA	0	1	0	0	-1	0	-1
LOC101852623	XM_013082225	XP_012937679	0	Q86YQ8	CPNE8	NA	144402	NA	DOWN	NA	NA	NA	NA	NA	NA	NA	0	1	0	0	-1	0	-1
LOC101854259	XM_013083138	XP_012938592	4.02e-73	Q9BUP3	HTAI2	NA	10553	NA	DOWN	NA	NA	NA	NA	NA	NA	NA	0	1	0	0	-1	0	-1
LOC101850729	XM_005101289	XP_005101346	7.66e-168	O43236	2021-09-04	NA	5414	NA	DOWN	NA	NA	NA	NA	NA	NA	NA	0	1	0	0	-1	0	-1
LOC101859114	XM_005103310	XP_005103367	4.74e-97	Q9NXV2	KCTD5	NA	54442	NA	DOWN	NA	NA	NA	NA	NA	NA	NA	0	1	0	0	-1	0	-1
LOC101857195	XM_005104152	XP_005104209	0	Q8IXH7	NELFD	NA	51497	NA	DOWN	NA	NA	NA	NA	NA	NA	NA	0	1	0	0	-1	0	-1
LOC106012797	XM_013086799	XP_012942253	9.93e-17	Q8NHV1	GIMA7	NA	168537	NA	DOWN	NA	NA	NA	NA	NA	NA	NA	0	1	0	0	-1	0	-1
LOC101848913	XM_005106353	XP_005106410	7.14e-60	O60218	AK1BA	NA	57016	NA	DOWN	NA	NA	NA	NA	NA	NA	NA	0	1	0	0	-1	0	-1
LOC101845715	XM_005106600	XP_005106657	1.23e-152	P36508	ZNF76	NA	7629	NA	DOWN	NA	NA	NA	NA	NA	NA	NA	0	1	0	0	-1	0	-1
LOC101863380	XM_005109051	XP_005109108	0	Q9P2T1	GMPR2	NA	51292	NA	DOWN	NA	NA	NA	NA	NA	NA	NA	0	1	0	0	-1	0	-1
LOC101858813	XM_005109893	XP_005109950	6.78e-78	P62937	PPIA	NA	5478	NA	DOWN	NA	NA	NA	NA	NA	NA	NA	0	1	0	0	-1	0	-1
LOC101847080	XM_013090267	XP_012945721	6.92e-132	Q9Y2J2	E41L3	NA	23136	NA	DOWN	NA	NA	NA	NA	NA	NA	NA	0	1	0	0	-1	0	-1
LOC101853220	XM_005113034	XP_005113091	1.67e-32	Q9BTZ2	DHRS4	NA	10901	NA	DOWN	NA	NA	NA	NA	NA	NA	NA	0	1	0	0	-1	0	-1
LOC101848620	XM_005088780	XP_005088837	1.57e-29	Q9NQX5	NPDC1	NA	56654	NA	NA	DOWN	NA	NA	NA	NA	NA	NA	0	1	0	0	-1	0	-1
LOC101858747	XM_005088829	XP_005088886	9.38e-07	Q05823	RN5A	NA	6041	NA	NA	DOWN	NA	NA	NA	NA	NA	NA	0	1	0	0	-1	0	-1
LOC101850213	XM_005088969	XP_005089026	5.66e-11	O14810	CPLX1	NA	10815	NA	NA	DOWN	NA	NA	NA	NA	NA	NA	0	1	0	0	-1	0	-1
LOC101846778	XM_005089134	XP_005089191	1.04e-24	P11473	VDR	NA	7421	NA	NA	DOWN	NA	NA	NA	NA	NA	NA	0	1	0	0	-1	0	-1
LOC101859210	XM_005089278	XP_005089335	0	Q5T5C0	STXB5	NA	134957	NA	NA	DOWN	NA	NA	NA	NA	NA	NA	0	1	0	0	-1	0	-1
LOC101856773	XM_005089922	XP_005089979	1.19e-78	Q8N441	FGRL1	NA	53834	NA	NA	DOWN	NA	NA	NA	NA	NA	NA	0	1	0	0	-1	0	-1
LOC101860781	XM_005090201	XP_005090258	1.49e-98	P51589	CP2J2	NA	1573	NA	NA	DOWN	NA	NA	NA	NA	NA	NA	0	1	0	0	-1	0	-1
LOC101848257	XM_005090321	XP_005090378	3.09e-85	Q9NPQ8	RIC8A	NA	60626	NA	NA	DOWN	NA	NA	NA	NA	NA	NA	0	1	0	0	-1	0	-1
LOC101847165	XM_005090486	XP_005090543	4.98e-124	Q13231	CHIT1	NA	1118	NA	NA	DOWN	NA	NA	NA	NA	NA	NA	0	1	0	0	-1	0	-1
LOC101853138	XM_013086545	XP_012941999	0	Q9UM54	MYO6	NA	4646	NA	NA	DOWN	NA	NA	NA	NA	NA	NA	0	1	0	0	-1	0	-1
LOC101848488	XM_005090571	XP_005090628	0	P48163	MAOX	NA	4199	NA	NA	DOWN	NA	NA	NA	NA	NA	NA	0	1	0	0	-1	0	-1
LOC101850131	XM_005090674	XP_005090731	6.41e-19	P34981	TRFR	NA	7201	NA	NA	DOWN	NA	NA	NA	NA	NA	NA	0	1	0	0	-1	0	-1
LOC101854843	XM_005090790	XP_005090847	7.09e-109	P30793	GCH1	NA	2643	NA	NA	DOWN	NA	NA	NA	NA	NA	NA	0	1	0	0	-1	0	-1
LOC101848489	XM_013088431	XP_012943885	2.3e-62	Q6ZWE6	PKHM3	NA	389072	NA	NA	DOWN	NA	NA	NA	NA	NA	NA	0	1	0	0	-1	0	-1
LOC101859381	XM_005091359	XP_005091416	1.4e-51	P11362	FGFR1	NA	2260	NA	NA	DOWN	NA	NA	NA	NA	NA	NA	0	1	0	0	-1	0	-1
LOC101863720	XM_013091230	XP_012946684	1.14e-135	Q96MM6	HS12B	NA	116835	NA	NA	DOWN	NA	NA	NA	NA	NA	NA	0	1	0	0	-1	0	-1
LOC101857927	XM_013091357	XP_012946811	9.56e-108	Q9HC56	PCDH9	NA	5101	NA	NA	DOWN	NA	NA	NA	NA	NA	NA	0	1	0	0	-1	0	-1
LOC101846793	XM_013091446	XP_012946900	6e-112	Q86XE5	HOGA1	NA	112817	NA	NA	DOWN	NA	NA	NA	NA	NA	NA	0	1	0	0	-1	0	-1
LOC101845446	XM_005091908	XP_005091965	4.51e-64	Q93075	TATD2	NA	9797	NA	NA	DOWN	NA	NA	NA	NA	NA	NA	0	1	0	0	-1	0	-1
LOC101846268	XM_005091913	XP_005091970	3.71e-124	Q8N9V3	WSDU1	NA	151525	NA	NA	DOWN	NA	NA	NA	NA	NA	NA	0	1	0	0	-1	0	-1
LOC101846796	XM_005092606	XP_005092663	2.4e-36	Q01850	CDR2	NA	1039	NA	NA	DOWN	NA	NA	NA	NA	NA	NA	0	1	0	0	-1	0	-1
LOC101849825	XM_005092705	XP_005092762	0	P38405	GNAL	NA	2774	NA	NA	DOWN	NA	NA	NA	NA	NA	NA	0	1	0	0	-1	0	-1
LOC101857776	XM_005093343	XP_005093400	0	Q05BQ5	MBTD1	NA	54799	NA	NA	DOWN	NA	NA	NA	NA	NA	NA	0	1	0	0	-1	0	-1
LOC101860392	XM_013079789	XP_012935243	7.81e-21	Q9P0K9	FRS1L	NA	23732	NA	NA	DOWN	NA	NA	NA	NA	NA	NA	0	1	0	0	-1	0	-1
LOC101857235	XM_013080027	XP_012935481	4.11e-14	A6NEN9	CX065	NA	158830	NA	NA	DOWN	NA	NA	NA	NA	NA	NA	0	1	0	0	-1	0	-1
LOC101863968	XM_005093993	XP_005094050	1.47e-19	Q9Y241	HIG1A	NA	25994	NA	NA	DOWN	NA	NA	NA	NA	NA	NA	0	1	0	0	-1	0	-1
LOC101847811	XM_005095151	XP_005095208	0	Q8NDN9	RCBT1	NA	55213	NA	NA	DOWN	NA	NA	NA	NA	NA	NA	0	1	0	0	-1	0	-1
LOC101853378	XM_005095171	XP_005095228	3.62e-15	Q96T49	PP16B	NA	26051	NA	NA	DOWN	NA	NA	NA	NA	NA	NA	0	1	0	0	-1	0	-1
LOC101864518	XM_005095221	XP_005095278	0	Q9Y3P9	RBGP1	NA	23637	NA	NA	DOWN	NA	NA	NA	NA	NA	NA	0	1	0	0	-1	0	-1
LOC101847028	XM_013080799	XP_012936253	1.54e-94	Q92870	APBB2	NA	323	NA	NA	DOWN	NA	NA	NA	NA	NA	NA	0	1	0	0	-1	0	-1
LOC101855553	XM_013080917	XP_012936371	0	P84022	SMAD3	NA	4088	NA	NA	DOWN	NA	NA	NA	NA	NA	NA	0	1	0	0	-1	0	-1
LOC101856646	XM_005095862	XP_005095919	3.76e-08	P0DJ07	PT100	NA	100131801	NA	NA	DOWN	NA	NA	NA	NA	NA	NA	0	1	0	0	-1	0	-1
LOC101851033	XM_005096266	XP_005096323	8.24e-38	Q8NA66	CNBD1	NA	168975	NA	NA	DOWN	NA	NA	NA	NA	NA	NA	0	1	0	0	-1	0	-1
LOC101848880	XM_013081342	XP_012936796	0	P12694	ODBA	NA	593	NA	NA	DOWN	NA	NA	NA	NA	NA	NA	0	1	0	0	-1	0	-1
LOC101851401	XM_005096351	XP_005096408	2.07e-48	Q8IXM2	BAP18	NA	124944	NA	NA	DOWN	NA	NA	NA	NA	NA	NA	0	1	0	0	-1	0	-1
LOC101846955	XM_005096422	XP_005096479	9.57e-131	Q04771	ACVR1	NA	90	NA	NA	DOWN	NA	NA	NA	NA	NA	NA	0	1	0	0	-1	0	-1
LOC101858932	XM_005096561	XP_005096618	1.35e-06	Q7Z408	CSMD2	NA	114784	NA	NA	DOWN	NA	NA	NA	NA	NA	NA	0	1	0	0	-1	0	-1
PC2	NM_001204470	NP_001191399	0	P16519	NEC2	NA	5126	NA	NA	DOWN	NA	NA	NA	NA	NA	NA	0	1	0	0	-1	0	-1
LOC101860167	XM_013081821	XP_012937275	0	P04040	CATA	NA	847	NA	NA	DOWN	NA	NA	NA	NA	NA	NA	0	1	0	0	-1	0	-1
LOC101851264	XM_005097549	XP_005097606	1.56e-23	Q96HJ9	FMC1	NA	154791	NA	NA	DOWN	NA	NA	NA	NA	NA	NA	0	1	0	0	-1	0	-1
LOC101851264	XM_005097549	XP_005097606	1.56e-23	Q96HJ9	FMC1	NA	100996928	NA	NA	DOWN	NA	NA	NA	NA	NA	NA	0	1	0	0	-1	0	-1
LOC101850166	XM_005097628	XP_005097685	1.78e-33	Q5VVH5	IKBP1	NA	134728	NA	NA	DOWN	NA	NA	NA	NA	NA	NA	0	1	0	0	-1	0	-1
LOC101859327	XM_005097667	XP_005097724	1.81e-76	P21397	AOFA	NA	4128	NA	NA	DOWN	NA	NA	NA	NA	NA	NA	0	1	0	0	-1	0	-1
LOC106011703	XM_013082233	XP_012937687	2.05e-65	Q9BSW7	SYT17	NA	51760	NA	NA	DOWN	NA	NA	NA	NA	NA	NA	0	1	0	0	-1	0	-1
LOC101857640	XM_005098091	XP_005098148	7.86e-28	Q9H633	RPP21	NA	79897	NA	NA	DOWN	NA	NA	NA	NA	NA	NA	0	1	0	0	-1	0	-1
LOC101862872	XM_013082404	XP_012937858	0	P42892	ECE1	NA	1889	NA	NA	DOWN	NA	NA	NA	NA	NA	NA	0	1	0	0	-1	0	-1
LOC101863435	XM_013082538	XP_012937992	2.32e-13	Q9H8G2	CAAP1	NA	79886	NA	NA	DOWN	NA	NA	NA	NA	NA	NA	0	1	0	0	-1	0	-1
LOC101848886	XM_005098473	XP_005098530	9.42e-17	P16949	STMN1	NA	3925	NA	NA	DOWN	NA	NA	NA	NA	NA	NA	0	1	0	0	-1	0	-1
LOC101848110	XM_005098734	XP_005098791	0	Q9UPN4	CP131	NA	22994	NA	NA	DOWN	NA	NA	NA	NA	NA	NA	0	1	0	0	-1	0	-1
LOC101857408	XM_005098865	XP_005098922	1.75e-12	Q5VUY2	ADCL4	NA	343066	NA	NA	DOWN	NA	NA	NA	NA	NA	NA	0	1	0	0	-1	0	-1
LOC101847877	XM_005099666	XP_005099723	7.44e-16	O60242	AGRB3	NA	577	NA	NA	DOWN	NA	NA	NA	NA	NA	NA	0	1	0	0	-1	0	-1
LOC101857341	XM_005099704	XP_005099761	0	Q9NVM9	INT13	NA	55726	NA	NA	DOWN	NA	NA	NA	NA	NA	NA	0	1	0	0	-1	0	-1
LOC101846288	XM_005100253	XP_005100310	1.65e-09	Q9UK00	CC018	NA	51161	NA	NA	DOWN	NA	NA	NA	NA	NA	NA	0	1	0	0	-1	0	-1
LOC101862954	XM_005100501	XP_005100558	0	Q8IWF2	FXRD2	NA	80020	NA	NA	DOWN	NA	NA	NA	NA	NA	NA	0	1	0	0	-1	0	-1
LOC101855649	XM_013083789	XP_012939243	6.97e-09	Q9UGY1	NOL12	NA	79159	NA	NA	DOWN	NA	NA	NA	NA	NA	NA	0	1	0	0	-1	0	-1
LOC101857883	XM_005100820	XP_005100877	1.11e-20	Q9BXB1	LGR4	NA	55366	NA	NA	DOWN	NA	NA	NA	NA	NA	NA	0	1	0	0	-1	0	-1
LOC101849850	XM_005100952	XP_005101009	2.71e-44	Q6ZSM3	MOT12	NA	387700	NA	NA	DOWN	NA	NA	NA	NA	NA	NA	0	1	0	0	-1	0	-1
LOC101860258	XM_005101338	XP_005101395	6.25e-33	Q96B67	ARRD3	NA	57561	NA	NA	DOWN	NA	NA	NA	NA	NA	NA	0	1	0	0	-1	0	-1
LOC101861516	XM_005101513	XP_005101570	4.2e-86	Q9UGV2	NDRG3	NA	57446	NA	NA	DOWN	NA	NA	NA	NA	NA	NA	0	1	0	0	-1	0	-1
LOC101863278	XM_013084799	XP_012940253	0	Q8IV36	HID1	NA	283987	NA	NA	DOWN	NA	NA	NA	NA	NA	NA	0	1	0	0	-1	0	-1
LOC101847437	XM_005102402	XP_005102459	0	O75150	BRE1B	NA	9810	NA	NA	DOWN	NA	NA	NA	NA	NA	NA	0	1	0	0	-1	0	-1
LOC101859716	XM_013085078	XP_012940532	1.79e-148	O14770	MEIS2	NA	4212	NA	NA	DOWN	NA	NA	NA	NA	NA	NA	0	1	0	0	-1	0	-1
LOC101856523	XM_005103042	XP_005103099	4.16e-150	Q9Y315	DEOC	NA	51071	NA	NA	DOWN	NA	NA	NA	NA	NA	NA	0	1	0	0	-1	0	-1
LOC101856746	XM_005103043	XP_005103100	9.87e-85	Q96DA2	RB39B	NA	116442	NA	NA	DOWN	NA	NA	NA	NA	NA	NA	0	1	0	0	-1	0	-1
LOC101845018	XM_005103163	XP_005103220	7.53e-79	O60216	RAD21	NA	5885	NA	NA	DOWN	NA	NA	NA	NA	NA	NA	0	1	0	0	-1	0	-1
LOC101851061	XM_005103615	XP_005103672	3.24e-129	O15083	ERC2	NA	26059	NA	NA	DOWN	NA	NA	NA	NA	NA	NA	0	1	0	0	-1	0	-1
LOC101860913	XM_013085874	XP_012941328	0	Q86TI2	DPP9	NA	91039	NA	NA	DOWN	NA	NA	NA	NA	NA	NA	0	1	0	0	-1	0	-1
LOC101852109	XM_005104562	XP_005104619	8.56e-61	O15116	LSM1	NA	27257	NA	NA	DOWN	NA	NA	NA	NA	NA	NA	0	1	0	0	-1	0	-1
LOC101855812	XM_005104748	XP_005104805	1.76e-18	Q8IXS8	F126B	NA	285172	NA	NA	DOWN	NA	NA	NA	NA	NA	NA	0	1	0	0	-1	0	-1
LOC101853341	XM_005104995	XP_005105052	1.19e-87	Q8WXE9	STON2	NA	85439	NA	NA	DOWN	NA	NA	NA	NA	NA	NA	0	1	0	0	-1	0	-1
LOC101859503	XM_005105108	XP_005105165	1.82e-25	Q9H6X5	CS044	NA	84167	NA	NA	DOWN	NA	NA	NA	NA	NA	NA	0	1	0	0	-1	0	-1
LOC101845638	XM_005105222	XP_005105279	3.53e-89	Q9UIJ7	KAD3	NA	50808	NA	NA	DOWN	NA	NA	NA	NA	NA	NA	0	1	0	0	-1	0	-1
LOC101860044	XM_013087089	XP_012942543	2.91e-38	Q9NX55	HYPK	NA	25764	NA	NA	DOWN	NA	NA	NA	NA	NA	NA	0	1	0	0	-1	0	-1
LOC101851366	XM_005106711	XP_005106768	3.86e-41	Q92597	NDRG1	NA	10397	NA	NA	DOWN	NA	NA	NA	NA	NA	NA	0	1	0	0	-1	0	-1
LOC101859038	XM_005106751	XP_005106808	2.09e-11	Q9BQS2	SYT15	NA	83849	NA	NA	DOWN	NA	NA	NA	NA	NA	NA	0	1	0	0	-1	0	-1
LOC101859038	XM_005106751	XP_005106808	2.09e-11	Q9BQS2	SYT15	NA	102724488	NA	NA	DOWN	NA	NA	NA	NA	NA	NA	0	1	0	0	-1	0	-1
LOC101851524	XM_005106804	XP_005106861	6.38e-24	Q5SSJ5	HP1B3	NA	50809	NA	NA	DOWN	NA	NA	NA	NA	NA	NA	0	1	0	0	-1	0	-1
LOC101849793	XM_005107385	XP_005107442	2.12e-30	P13591	NCAM1	NA	4684	NA	NA	DOWN	NA	NA	NA	NA	NA	NA	0	1	0	0	-1	0	-1
LOC101850436	XM_005107561	XP_005107618	2.3e-31	C9JTQ0	ANR63	NA	100131244	NA	NA	DOWN	NA	NA	NA	NA	NA	NA	0	1	0	0	-1	0	-1
LOC101855288	XM_013087631	XP_012943085	2.07e-80	Q6ZUS6	CC149	NA	91050	NA	NA	DOWN	NA	NA	NA	NA	NA	NA	0	1	0	0	-1	0	-1
LOC101857827	XM_005108011	XP_005108068	5.88e-135	Q16658	FSCN1	NA	6624	NA	NA	DOWN	NA	NA	NA	NA	NA	NA	0	1	0	0	-1	0	-1
LOC101864093	XM_005108122	XP_005108179	3.75e-53	Q9NY47	CA2D2	NA	9254	NA	NA	DOWN	NA	NA	NA	NA	NA	NA	0	1	0	0	-1	0	-1
LOC101849962	XM_005108146	XP_005108203	3.35e-51	Q6W2J9	BCOR	NA	54880	NA	NA	DOWN	NA	NA	NA	NA	NA	NA	0	1	0	0	-1	0	-1
LOC101853883	XM_005108164	XP_005108221	2.58e-99	P00480	OTC	NA	5009	NA	NA	DOWN	NA	NA	NA	NA	NA	NA	0	1	0	0	-1	0	-1
LOC101862376	XM_005108291	XP_005108348	9.03e-06	Q12967	GNDS	NA	5900	NA	NA	DOWN	NA	NA	NA	NA	NA	NA	0	1	0	0	-1	0	-1
LOC101862376	XM_005108292	XP_005108349	9.03e-06	Q12967	GNDS	NA	5900	NA	NA	DOWN	NA	NA	NA	NA	NA	NA	0	1	0	0	-1	0	-1
LOC101845575	XM_013088044	XP_012943498	0	Q6UW63	PLGT2	NA	79070	NA	NA	DOWN	NA	NA	NA	NA	NA	NA	0	1	0	0	-1	0	-1
LOC101849407	XM_005108323	XP_005108380	1.05e-07	Q9NYP9	MS18A	NA	54069	NA	NA	DOWN	NA	NA	NA	NA	NA	NA	0	1	0	0	-1	0	-1
LOC106010991	XM_013088108	XP_012943562	1.27e-48	P14618	KPYM	NA	5315	NA	NA	DOWN	NA	NA	NA	NA	NA	NA	0	1	0	0	-1	0	-1
LOC101859817	XM_013088306	XP_012943760	1.24e-33	Q12912	IRAG2	NA	4033	NA	NA	DOWN	NA	NA	NA	NA	NA	NA	0	1	0	0	-1	0	-1
LOC101864560	XM_005109234	XP_005109291	2.62e-10	Q9Y287	ITM2B	NA	9445	NA	NA	DOWN	NA	NA	NA	NA	NA	NA	0	1	0	0	-1	0	-1
LOC101861079	XM_005109476	XP_005109533	3.78e-39	Q03135	CAV1	NA	857	NA	NA	DOWN	NA	NA	NA	NA	NA	NA	0	1	0	0	-1	0	-1
LOC101846777	XM_013089491	XP_012944945	0	Q96CN4	EVI5L	NA	115704	NA	NA	DOWN	NA	NA	NA	NA	NA	NA	0	1	0	0	-1	0	-1
LOC101863148	XM_005111056	XP_005111113	9.35e-10	O94992	HEXI1	NA	10614	NA	NA	DOWN	NA	NA	NA	NA	NA	NA	0	1	0	0	-1	0	-1
LOC101849736	XM_013089622	XP_012945076	4.86e-150	Q96RL7	VP13A	NA	23230	NA	NA	DOWN	NA	NA	NA	NA	NA	NA	0	1	0	0	-1	0	-1
LOC101858817	XM_013089791	XP_012945245	4.43e-52	Q9UPQ7	PZRN3	NA	23024	NA	NA	DOWN	NA	NA	NA	NA	NA	NA	0	1	0	0	-1	0	-1
LOC101855155	XM_005111597	XP_005111654	9.36e-08	P56385	ATP5I	NA	521	NA	NA	DOWN	NA	NA	NA	NA	NA	NA	0	1	0	0	-1	0	-1
LOC101853209	XM_005112090	XP_005112147	1.5e-20	Q86WB7	UN93A	NA	54346	NA	NA	DOWN	NA	NA	NA	NA	NA	NA	0	1	0	0	-1	0	-1
LOC100861462	XM_013090336	XP_012945790	1.44e-97	O75052	CAPON	NA	9722	NA	NA	DOWN	NA	NA	NA	NA	NA	NA	0	1	0	0	-1	0	-1
LOC101862548	XM_013090394	XP_012945848	0	P42356	PI4KA	NA	5297	NA	NA	DOWN	NA	NA	NA	NA	NA	NA	0	1	0	0	-1	0	-1
LOC101845665	XM_005112397	XP_005112454	3.2e-75	Q8N3R3	TCAIM	NA	285343	NA	NA	DOWN	NA	NA	NA	NA	NA	NA	0	1	0	0	-1	0	-1
LOC101854466	XM_005112512	XP_005112569	4.17e-11	P62955	CCG7	NA	59284	NA	NA	DOWN	NA	NA	NA	NA	NA	NA	0	1	0	0	-1	0	-1
LOC101856859	XM_013090491	XP_012945945	3.17e-36	P21217	FUT3	NA	2525	NA	NA	DOWN	NA	NA	NA	NA	NA	NA	0	1	0	0	-1	0	-1
LOC101857535	XM_013090496	XP_012945950	6.93e-43	P37275	ZEB1	NA	6935	NA	NA	DOWN	NA	NA	NA	NA	NA	NA	0	1	0	0	-1	0	-1
LOC106013877	XM_013090676	XP_012946130	1.34e-19	Q6XYQ8	SYT10	NA	341359	NA	NA	DOWN	NA	NA	NA	NA	NA	NA	0	1	0	0	-1	0	-1
LOC106013904	XM_013090758	XP_012946212	6.18e-15	Q96FX8	PERP	NA	64065	NA	NA	DOWN	NA	NA	NA	NA	NA	NA	0	1	0	0	-1	0	-1
LOC101849747	XM_013090778	XP_012946232	0	Q04446	GLGB	NA	2632	NA	NA	DOWN	NA	NA	NA	NA	NA	NA	0	1	0	0	-1	0	-1
LOC101857167	XM_013090891	XP_012946345	6.41e-159	O60507	TPST1	NA	8460	NA	NA	DOWN	NA	NA	NA	NA	NA	NA	0	1	0	0	-1	0	-1
LOC101860788	XM_013090902	XP_012946356	2.03e-26	Q6PJ21	SPSB3	NA	90864	NA	NA	DOWN	NA	NA	NA	NA	NA	NA	0	1	0	0	-1	0	-1
LOC101850304	XM_013090929	XP_012946383	9.4e-97	P12755	SKI	NA	6497	NA	NA	DOWN	NA	NA	NA	NA	NA	NA	0	1	0	0	-1	0	-1
LOC101848479	XM_005089224	XP_005089281	0	P49903	SPS1	NA	22929	NA	NA	DOWN	NA	NA	NA	NA	NA	NA	0	1	0	0	-1	0	-1
LOC101864659	XM_005089388	XP_005089445	2.22e-41	P27169	PON1	NA	5444	NA	NA	DOWN	NA	NA	NA	NA	NA	NA	0	1	0	0	-1	0	-1
LOC101850379	XM_005089523	XP_005089580	0	Q9NTJ4	MA2C1	NA	4123	NA	NA	DOWN	NA	NA	NA	NA	NA	NA	0	1	0	0	-1	0	-1
LOC101845664	XM_013084979	XP_012940433	0	Q01484	ANK2	NA	287	NA	NA	DOWN	NA	NA	NA	NA	NA	NA	0	1	0	0	-1	0	-1
LOC101864356	XM_005090835	XP_005090892	2.11e-50	Q5TGI0	FAXC	NA	84553	NA	NA	DOWN	NA	NA	NA	NA	NA	NA	0	1	0	0	-1	0	-1
LOC101848566	XM_013090412	XP_012945866	2.57e-177	O15229	KMO	NA	8564	NA	NA	DOWN	NA	NA	NA	NA	NA	NA	0	1	0	0	-1	0	-1
LOC101845220	XM_005091907	XP_005091964	5.43e-95	Q96AT9	RPE	NA	6120	NA	NA	DOWN	NA	NA	NA	NA	NA	NA	0	1	0	0	-1	0	-1
LOC101845675	XM_005093290	XP_005093347	0	P20839	IMDH1	NA	3614	NA	NA	DOWN	NA	NA	NA	NA	NA	NA	0	1	0	0	-1	0	-1
LOC101858844	XM_005093703	XP_005093760	1.96e-28	P57105	SYJ2B	NA	55333	NA	NA	DOWN	NA	NA	NA	NA	NA	NA	0	1	0	0	-1	0	-1
LOC101857238	XM_005094323	XP_005094380	1.06e-13	Q8TF44	C2C4C	NA	126567	NA	NA	DOWN	NA	NA	NA	NA	NA	NA	0	1	0	0	-1	0	-1
LOC101863735	XM_005094789	XP_005094846	1.1e-21	Q6ZS82	R9BP	NA	388531	NA	NA	DOWN	NA	NA	NA	NA	NA	NA	0	1	0	0	-1	0	-1
LOC101851567	XM_005095082	XP_005095139	1.55e-74	P30874	SSR2	NA	6752	NA	NA	DOWN	NA	NA	NA	NA	NA	NA	0	1	0	0	-1	0	-1
LOC101849282	XM_013080818	XP_012936272	1.07e-26	Q6X4U4	SOSD1	NA	25928	NA	NA	DOWN	NA	NA	NA	NA	NA	NA	0	1	0	0	-1	0	-1
LOC106010985	XM_013083016	XP_012938470	3.94e-22	P08263	GSTA1	NA	2938	NA	NA	DOWN	NA	NA	NA	NA	NA	NA	0	1	0	0	-1	0	-1
LOC101847039	XM_005099240	XP_005099297	4.27e-06	O43822	CF410	NA	755	NA	NA	DOWN	NA	NA	NA	NA	NA	NA	0	1	0	0	-1	0	-1
LOC101850964	XM_005101290	XP_005101347	1.05e-35	O43704	ST1B1	NA	27284	NA	NA	DOWN	NA	NA	NA	NA	NA	NA	0	1	0	0	-1	0	-1
LOC101852186	XM_005101386	XP_005101443	2.86e-57	Q9HBK9	AS3MT	NA	57412	NA	NA	DOWN	NA	NA	NA	NA	NA	NA	0	1	0	0	-1	0	-1
LOC101845703	XM_005101524	XP_005101581	8.36e-93	P58872	RHBL3	NA	162494	NA	NA	DOWN	NA	NA	NA	NA	NA	NA	0	1	0	0	-1	0	-1
LOC101851055	XM_013084636	XP_012940090	1.12e-31	P10826	RARB	NA	5915	NA	NA	DOWN	NA	NA	NA	NA	NA	NA	0	1	0	0	-1	0	-1
LOC101846365	XM_005102306	XP_005102363	2.47e-83	Q14914	PTGR1	NA	22949	NA	NA	DOWN	NA	NA	NA	NA	NA	NA	0	1	0	0	-1	0	-1
LOC101855577	XM_005102344	XP_005102401	5.41e-54	Q8WWF8	CAPSL	NA	133690	NA	NA	DOWN	NA	NA	NA	NA	NA	NA	0	1	0	0	-1	0	-1
LOC101849472	XM_005102500	XP_005102557	2.19e-102	O75528	TADA3	NA	10474	NA	NA	DOWN	NA	NA	NA	NA	NA	NA	0	1	0	0	-1	0	-1
LOC101859948	XM_005102633	XP_005102690	1.12e-55	P35503	UD13	NA	54659	NA	NA	DOWN	NA	NA	NA	NA	NA	NA	0	1	0	0	-1	0	-1
LOC101857037	XM_005102791	XP_005102848	7.53e-179	P04075	ALDOA	NA	226	NA	NA	DOWN	NA	NA	NA	NA	NA	NA	0	1	0	0	-1	0	-1
LOC101850426	XM_005103776	XP_005103833	0	O75306	NDUS2	NA	4720	NA	NA	DOWN	NA	NA	NA	NA	NA	NA	0	1	0	0	-1	0	-1
LOC101854737	XM_013085740	XP_012941194	0	O94788	AL1A2	NA	8854	NA	NA	DOWN	NA	NA	NA	NA	NA	NA	0	1	0	0	-1	0	-1
LOC101851755	XM_005104213	XP_005104270	3.34e-11	P34981	TRFR	NA	7201	NA	NA	DOWN	NA	NA	NA	NA	NA	NA	0	1	0	0	-1	0	-1
LOC101852342	XM_005104301	XP_005104358	2.49e-129	Q8IXJ6	SIR2	NA	22933	NA	NA	DOWN	NA	NA	NA	NA	NA	NA	0	1	0	0	-1	0	-1
LOC101857894	XM_005104757	XP_005104814	1.43e-24	O00338	ST1C2	NA	6819	NA	NA	DOWN	NA	NA	NA	NA	NA	NA	0	1	0	0	-1	0	-1
LOC101860037	XM_005104768	XP_005104825	1.69e-79	Q0VFZ6	CC173	NA	129881	NA	NA	DOWN	NA	NA	NA	NA	NA	NA	0	1	0	0	-1	0	-1
LOC101864704	XM_013086355	XP_012941809	1.49e-113	Q08174	PCDH1	NA	5097	NA	NA	DOWN	NA	NA	NA	NA	NA	NA	0	1	0	0	-1	0	-1
LOC101857432	XM_013086781	XP_012942235	0	Q13228	SBP1	NA	8991	NA	NA	DOWN	NA	NA	NA	NA	NA	NA	0	1	0	0	-1	0	-1
LOC101850431	XM_005106621	XP_005106678	2.47e-31	P08263	GSTA1	NA	2938	NA	NA	DOWN	NA	NA	NA	NA	NA	NA	0	1	0	0	-1	0	-1
LOC101851366	XM_005106710	XP_005106767	4.11e-39	Q92597	NDRG1	NA	10397	NA	NA	DOWN	NA	NA	NA	NA	NA	NA	0	1	0	0	-1	0	-1
LOC101859357	XM_013087444	XP_012942898	1.13e-25	Q14118	DAG1	NA	1605	NA	NA	DOWN	NA	NA	NA	NA	NA	NA	0	1	0	0	-1	0	-1
LOC101863842	XM_005107443	XP_005107500	1.86e-24	Q494R4	CC153	NA	283152	NA	NA	DOWN	NA	NA	NA	NA	NA	NA	0	1	0	0	-1	0	-1
LOC101858061	XM_005108274	XP_005108331	5.07e-77	Q96AB3	ISOC2	NA	79763	NA	NA	DOWN	NA	NA	NA	NA	NA	NA	0	1	0	0	-1	0	-1
LOC101846773	XM_013088944	XP_012944398	0	P80404	GABT	NA	18	NA	NA	DOWN	NA	NA	NA	NA	NA	NA	0	1	0	0	-1	0	-1
LOC101853213	XM_005112428	XP_005112485	2.57e-107	Q8N6T3	ARFG1	NA	55738	NA	NA	DOWN	NA	NA	NA	NA	NA	NA	0	1	0	0	-1	0	-1
LOC101864486	XM_013089026	XP_012944480	8.89e-31	O60760	HPGDS	HPGDS	27306	DOWN	NA	NA	NA	UP	NA	UP	UP	DOWN	0	1	3	1	-1	2	1
LOC101859238	XM_005097151	XP_005097208	3.59e-111	Q16831	UPP1	UPP1	7378	NA	NA	DOWN	DOWN	DOWN	UP	UP	UP	UP	0	1	4	2	-1	2	1
LOC101851549	XM_013090219	XP_012945673	1.41e-40	O60760	HPGDS	HPGDS	27306	NA	NA	DOWN	NA	UP	NA	UP	UP	DOWN	0	1	3	1	-1	2	1
LOC101852189	XM_005101979	XP_005102036	1.98e-24	Q6P3S6	FBX42	FBXO42	54455	DOWN	NA	NA	UP	UP	NA	UP	UP	DOWN	0	1	4	1	-1	3	2
LOC101863709	XM_005090209	XP_005090266	1.21e-35	Q96SQ7	ATOH8	ATOH8	84913	DOWN	NA	NA	UP	UP	NA	UP	UP	DOWN	0	1	4	1	-1	3	2
LOC101864226	XM_005099061	XP_005099118	2.23e-45	P08670	VIME	VIM	7431	NA	NA	DOWN	UP	DOWN	NA	UP	UP	UP	0	1	4	1	-1	3	2
LOC101848579	XM_013081204	XP_012936658	2.1e-158	Q9ULE6	PALD	PALD1	27143	NA	NA	DOWN	UP	UP	NA	UP	UP	DOWN	0	1	4	1	-1	3	2
LOC101846019	XM_013085832	XP_012941286	1.99e-74	Q15582	BGH3	TGFBI	7045	NA	DOWN	NA	DOWN	UP	UP	UP	UP	UP	0	1	5	1	-1	4	3
LOC101859941	XM_005100489	XP_005100546	3.93e-33	Q96N21	AP4AT	ENTHD2	146705	NA	DOWN	NA	UP	DOWN	UP	UP	UP	UP	0	1	5	1	-1	4	3
LOC101859166	XM_005096562	XP_005096619	3.71e-73	P63172	DYLT1	DYNLT1	6993	NA	DOWN	NA	UP	UP	UP	UP	UP	DOWN	0	1	5	1	-1	4	3
LOC101848246	XM_005110592	XP_005110649	4.21e-82	Q15102	PA1B3	PAFAH1B3	5050	NA	NA	DOWN	UP	UP	UP	UP	UP	DOWN	0	1	5	1	-1	4	3
LOC101852059	XM_005111009	XP_005111066	4.25e-17	Q9NZF1	PLAC8	PLAC8	51316	NA	NA	DOWN	NA	UP	NA	UP	UP	UP	0	1	4	0	-1	4	3
LOC101852014	XM_005097026	XP_005097083	1.65e-99	Q9HBL0	TENS1	TNS1	7145	DOWN	NA	NA	UP	UP	NA	UP	UP	UP	0	1	5	0	-1	5	4
LOC101864537	XM_005102908	XP_005102965	0	Q8IVL1	NAV2	NAV2	89797	DOWN	NA	NA	UP	UP	NA	UP	UP	UP	0	1	5	0	-1	5	4
LOC101863618	XM_005109316	XP_005109373	2.87e-15	Q12882	DPYD	DPYD	1806	DOWN	NA	NA	UP	UP	NA	UP	UP	UP	0	1	5	0	-1	5	4
LOC101850916	XM_013089331	XP_012944785	9.22e-29	P13497	BMP1	BMP1	649	DOWN	NA	NA	NA	UP	UP	UP	UP	UP	0	1	5	0	-1	5	4
LOC101856010	XM_005093780	XP_005093837	1.56e-64	Q9BT09	CNPY3	CNPY3	10695	NA	DOWN	NA	UP	UP	NA	UP	UP	UP	0	1	5	0	-1	5	4
LOC100533528	XM_013083598	XP_012939052	7.51e-58	P06396	GELS	GSN	2934	NA	DOWN	NA	UP	UP	NA	UP	UP	UP	0	1	5	0	-1	5	4
LOC101860128	XM_013088525	XP_012943979	3.11e-15	Q9Y426	C2CD2	C2CD2	25966	NA	DOWN	NA	UP	UP	NA	UP	UP	UP	0	1	5	0	-1	5	4
LOC101848160	XM_005090143	XP_005090200	1.67e-49	P50539	MXI1	MXI1	4601	NA	NA	DOWN	UP	UP	NA	UP	UP	UP	0	1	5	0	-1	5	4
LOC101846429	XM_005099740	XP_005099797	0	Q8NE62	CHDH	CHDH	55349	NA	NA	DOWN	UP	UP	NA	UP	UP	UP	0	1	5	0	-1	5	4
LOC106012304	XM_013084874	XP_012940328	9.53e-56	Q14314	FGL2	FGL2	10875	NA	NA	DOWN	UP	UP	NA	UP	UP	UP	0	1	5	0	-1	5	4
LOC101857022	XM_005098337	XP_005098394	4.15e-33	Q6DKJ4	NXN	NXN	64359	NA	NA	DOWN	UP	UP	NA	UP	UP	UP	0	1	5	0	-1	5	4
LOC101848338	XM_013079852	XP_012935306	0	Q13136	LIPA1	PPFIA1	8500	DOWN	NA	NA	UP	UP	UP	UP	UP	UP	0	1	6	0	-1	6	5
LOC101863481	XM_013090653	XP_012946107	1.1e-136	Q9UJT9	FBXL7	FBXL7	23194	DOWN	NA	NA	UP	UP	UP	UP	UP	UP	0	1	6	0	-1	6	5
LOC101857834	XM_005109290	XP_005109347	4.69e-16	Q86YD5	LRAD3	LDLRAD3	143458	DOWN	NA	NA	UP	UP	UP	UP	UP	UP	0	1	6	0	-1	6	5
LOC101859140	XM_005089559	XP_005089616	3.59e-27	Q96HH9	GRM2B	GRAMD3	65983	NA	NA	DOWN	UP	UP	UP	UP	UP	UP	0	1	6	0	-1	6	5
LOC101863994	XM_013084821	XP_012940275	6.12e-138	P53007	TXTP	SLC25A1	6576	NA	NA	DOWN	UP	UP	UP	UP	UP	UP	0	1	6	0	-1	6	5
LOC101861770	XM_013088932	XP_012944386	0	Q6P179	ERAP2	ERAP2	64167	NA	NA	DOWN	UP	UP	UP	UP	UP	UP	0	1	6	0	-1	6	5
LOC101853244	XM_005101901	XP_005101958	6e-07	Q9UPN3	MACF1	MACF1	23499	NA	NA	DOWN	UP	UP	UP	UP	UP	UP	0	1	6	0	-1	6	5
LOC101845619	XM_005096758	XP_005096815	1.06e-38	A0JLT2	MED19	MED19	219541	NA	NA	NA	DOWN	DOWN	DOWN	DOWN	DOWN	DOWN	0	0	0	6	0	-6	-6
LOC101851353	XM_013083897	XP_012939351	1.13e-70	O00180	KCNK1	KCNK1	3775	NA	NA	NA	DOWN	DOWN	DOWN	DOWN	DOWN	DOWN	0	0	0	6	0	-6	-6
LOC101854191	XM_035971705	XP_035827598	3.76e-64	O00180	KCNK1	KCNK1	3775	NA	NA	NA	DOWN	DOWN	DOWN	DOWN	DOWN	DOWN	0	0	0	6	0	-6	-6
LOC101857135	XM_035971889	XP_035827782	2.34e-174	O00222	GRM8	GRM8	2918	NA	NA	NA	DOWN	DOWN	DOWN	DOWN	DOWN	DOWN	0	0	0	6	0	-6	-6
LOC101851951	XM_035969997	XP_035825890	1.76e-131	O00222	GRM8	GRM8	2918	NA	NA	NA	DOWN	DOWN	DOWN	DOWN	DOWN	DOWN	0	0	0	6	0	-6	-6
LOC118478838	XM_035973146	XP_035829039	9.86e-69	O00222	GRM8	GRM8	2918	NA	NA	NA	DOWN	DOWN	DOWN	DOWN	DOWN	DOWN	0	0	0	6	0	-6	-6
LOC101845668	XM_013090919	XP_012946373	1.08e-47	O00222	GRM8	GRM8	2918	NA	NA	NA	DOWN	DOWN	DOWN	DOWN	DOWN	DOWN	0	0	0	6	0	-6	-6
LOC101856598	XM_005105443	XP_005105500	2.63e-27	O00222	GRM8	GRM8	2918	NA	NA	NA	DOWN	DOWN	DOWN	DOWN	DOWN	DOWN	0	0	0	6	0	-6	-6
LOC101857060	XM_005108941	XP_005108998	6.73e-126	O00330	ODPX	PDHX	8050	NA	NA	NA	DOWN	DOWN	DOWN	DOWN	DOWN	DOWN	0	0	0	6	0	-6	-6
LOC101848065	XM_035971928	XP_035827821	0	O00429	DNM1L	DNM1L	10059	NA	NA	NA	DOWN	DOWN	DOWN	DOWN	DOWN	DOWN	0	0	0	6	0	-6	-6
LOC101848065	XM_005106527	XP_005106584	0	O00429	DNM1L	DNM1L	10059	NA	NA	NA	DOWN	DOWN	DOWN	DOWN	DOWN	DOWN	0	0	0	6	0	-6	-6
LOC101848065	XM_035971929	XP_035827822	0	O00429	DNM1L	DNM1L	10059	NA	NA	NA	DOWN	DOWN	DOWN	DOWN	DOWN	DOWN	0	0	0	6	0	-6	-6
LOC101848065	XM_005106526	XP_005106583	0	O00429	DNM1L	DNM1L	10059	NA	NA	NA	DOWN	DOWN	DOWN	DOWN	DOWN	DOWN	0	0	0	6	0	-6	-6
LOC101846182	XM_005090561	XP_005090618	3.92e-133	O00628	PEX7	PEX7	5191	NA	NA	NA	DOWN	DOWN	DOWN	DOWN	DOWN	DOWN	0	0	0	6	0	-6	-6
LOC101854588	XM_005103379	XP_005103436	2.66e-41	O14561	ACPM	NDUFAB1	4706	NA	NA	NA	DOWN	DOWN	DOWN	DOWN	DOWN	DOWN	0	0	0	6	0	-6	-6
LOC101854588	XM_035971069	XP_035826962	4.87e-41	O14561	ACPM	NDUFAB1	4706	NA	NA	NA	DOWN	DOWN	DOWN	DOWN	DOWN	DOWN	0	0	0	6	0	-6	-6
LOC101854588	XM_005103378	XP_005103435	1.93e-37	O14561	ACPM	NDUFAB1	4706	NA	NA	NA	DOWN	DOWN	DOWN	DOWN	DOWN	DOWN	0	0	0	6	0	-6	-6
LOC101854588	XM_005103380	XP_005103437	4.04e-36	O14561	ACPM	NDUFAB1	4706	NA	NA	NA	DOWN	DOWN	DOWN	DOWN	DOWN	DOWN	0	0	0	6	0	-6	-6
LOC101849325	XM_013088853	XP_012944307	4.18e-170	O14874	BCKD	BCKDK	10295	NA	NA	NA	DOWN	DOWN	DOWN	DOWN	DOWN	DOWN	0	0	0	6	0	-6	-6
LOC101846157	XM_005105136	XP_005105193	0	O15075	DCLK1	DCLK1	9201	NA	NA	NA	DOWN	DOWN	DOWN	DOWN	DOWN	DOWN	0	0	0	6	0	-6	-6
LOC101846157	XM_005105135	XP_005105192	0	O15075	DCLK1	DCLK1	9201	NA	NA	NA	DOWN	DOWN	DOWN	DOWN	DOWN	DOWN	0	0	0	6	0	-6	-6
LOC101846157	XM_005105137	XP_005105194	0	O15075	DCLK1	DCLK1	9201	NA	NA	NA	DOWN	DOWN	DOWN	DOWN	DOWN	DOWN	0	0	0	6	0	-6	-6
LOC101860925	XM_005108023	XP_005108080	1.44e-21	O15504	NUP42	NUPL2	11097	NA	NA	NA	DOWN	DOWN	DOWN	DOWN	DOWN	DOWN	0	0	0	6	0	-6	-6
LOC101845354	XM_005107713	XP_005107770	4.31e-135	O43148	MCES	RNMT	8731	NA	NA	NA	DOWN	DOWN	DOWN	DOWN	DOWN	DOWN	0	0	0	6	0	-6	-6
LOC101845006	XM_013083816	XP_012939270	0	O43172	PRP4	PRPF4	9128	NA	NA	NA	DOWN	DOWN	DOWN	DOWN	DOWN	DOWN	0	0	0	6	0	-6	-6
LOC101863330	XM_005092932	XP_005092989	2.29e-24	O43325	LYRM1	LYRM1	57149	NA	NA	NA	DOWN	DOWN	DOWN	DOWN	DOWN	DOWN	0	0	0	6	0	-6	-6
LOC101855196	XM_013084422	XP_012939876	5e-101	O43447	PPIH	PPIH	10465	NA	NA	NA	DOWN	DOWN	DOWN	DOWN	DOWN	DOWN	0	0	0	6	0	-6	-6
LOC101846967	XM_005100256	XP_005100313	1.14e-83	O43502	RA51C	RAD51C	5889	NA	NA	NA	DOWN	DOWN	DOWN	DOWN	DOWN	DOWN	0	0	0	6	0	-6	-6
LOC101858725	XM_035971024	XP_035826917	1.46e-78	O43505	B4GA1	B3GNT1	11041	NA	NA	NA	DOWN	DOWN	DOWN	DOWN	DOWN	DOWN	0	0	0	6	0	-6	-6
LOC101854883	XM_005102950	XP_005103007	2.63e-32	O43674	NDUB5	NDUFB5	4711	NA	NA	NA	DOWN	DOWN	DOWN	DOWN	DOWN	DOWN	0	0	0	6	0	-6	-6
LOC101846513	XM_035970618	XP_035826511	0	O43679	LDB2	LDB2	9079	NA	NA	NA	DOWN	DOWN	DOWN	DOWN	DOWN	DOWN	0	0	0	6	0	-6	-6
LOC101846513	XM_035970619	XP_035826512	0	O43679	LDB2	LDB2	9079	NA	NA	NA	DOWN	DOWN	DOWN	DOWN	DOWN	DOWN	0	0	0	6	0	-6	-6
LOC101846513	XM_013084461	XP_012939915	0	O43679	LDB2	LDB2	9079	NA	NA	NA	DOWN	DOWN	DOWN	DOWN	DOWN	DOWN	0	0	0	6	0	-6	-6
LOC101846513	XM_005101700	XP_005101757	0	O43679	LDB2	LDB2	9079	NA	NA	NA	DOWN	DOWN	DOWN	DOWN	DOWN	DOWN	0	0	0	6	0	-6	-6
LOC101846513	XM_005101699	XP_005101756	0	O43679	LDB2	LDB2	9079	NA	NA	NA	DOWN	DOWN	DOWN	DOWN	DOWN	DOWN	0	0	0	6	0	-6	-6
LOC101846513	XM_005101698	XP_005101755	0	O43679	LDB2	LDB2	9079	NA	NA	NA	DOWN	DOWN	DOWN	DOWN	DOWN	DOWN	0	0	0	6	0	-6	-6
LOC101846513	XM_035970620	XP_035826513	0	O43679	LDB2	LDB2	9079	NA	NA	NA	DOWN	DOWN	DOWN	DOWN	DOWN	DOWN	0	0	0	6	0	-6	-6
LOC101846513	XM_005101703	XP_005101760	1.45e-174	O43679	LDB2	LDB2	9079	NA	NA	NA	DOWN	DOWN	DOWN	DOWN	DOWN	DOWN	0	0	0	6	0	-6	-6
LOC101846258	XM_005089869	XP_005089926	8.13e-163	O43913	ORC5	ORC5	5001	NA	NA	NA	DOWN	DOWN	DOWN	DOWN	DOWN	DOWN	0	0	0	6	0	-6	-6
LOC101846258	XM_005089868	XP_005089925	8.13e-163	O43913	ORC5	ORC5	5001	NA	NA	NA	DOWN	DOWN	DOWN	DOWN	DOWN	DOWN	0	0	0	6	0	-6	-6
LOC101850574	XM_005101716	XP_005101773	7.44e-34	O75223	GGCT	GGCT	79017	NA	NA	NA	DOWN	DOWN	DOWN	DOWN	DOWN	DOWN	0	0	0	6	0	-6	-6
LOC101850815	XM_035970625	XP_035826518	3.13e-33	O75223	GGCT	GGCT	79017	NA	NA	NA	DOWN	DOWN	DOWN	DOWN	DOWN	DOWN	0	0	0	6	0	-6	-6
LOC101850815	XM_035970624	XP_035826517	6.32e-33	O75223	GGCT	GGCT	79017	NA	NA	NA	DOWN	DOWN	DOWN	DOWN	DOWN	DOWN	0	0	0	6	0	-6	-6
LOC101850815	XM_035970626	XP_035826519	1.52e-17	O75223	GGCT	GGCT	79017	NA	NA	NA	DOWN	DOWN	DOWN	DOWN	DOWN	DOWN	0	0	0	6	0	-6	-6
LOC101862753	XM_005106676	XP_005106733	1.2e-50	O75787	RENR	ATP6AP2	10159	NA	NA	NA	DOWN	DOWN	DOWN	DOWN	DOWN	DOWN	0	0	0	6	0	-6	-6
LOC101857350	XM_005104928	XP_005104985	4.83e-93	O75794	CD123	CDC123	8872	NA	NA	NA	DOWN	DOWN	DOWN	DOWN	DOWN	DOWN	0	0	0	6	0	-6	-6
LOC101854281	XM_035972233	XP_035828126	5.93e-126	O75899	GABR2	GABBR2	9568	NA	NA	NA	DOWN	DOWN	DOWN	DOWN	DOWN	DOWN	0	0	0	6	0	-6	-6
LOC118478661	XM_035972695	XP_035828588	2.55e-105	O75899	GABR2	GABBR2	9568	NA	NA	NA	DOWN	DOWN	DOWN	DOWN	DOWN	DOWN	0	0	0	6	0	-6	-6
LOC101858675	XM_005111119	XP_005111176	2.37e-96	O75899	GABR2	GABBR2	9568	NA	NA	NA	DOWN	DOWN	DOWN	DOWN	DOWN	DOWN	0	0	0	6	0	-6	-6
LOC118478662	XM_035972696	XP_035828589	2.81e-42	O75899	GABR2	GABBR2	9568	NA	NA	NA	DOWN	DOWN	DOWN	DOWN	DOWN	DOWN	0	0	0	6	0	-6	-6
LOC101848873	XM_005093478	XP_005093535	3.58e-22	O75899	GABR2	GABBR2	9568	NA	NA	NA	DOWN	DOWN	DOWN	DOWN	DOWN	DOWN	0	0	0	6	0	-6	-6
LOC101859470	XM_013080210	XP_012935664	4.49e-150	O75928	PIAS2	PIAS2	9063	NA	NA	NA	DOWN	DOWN	DOWN	DOWN	DOWN	DOWN	0	0	0	6	0	-6	-6
LOC101859470	XM_013080209	XP_012935663	3.54e-147	O75928	PIAS2	PIAS2	9063	NA	NA	NA	DOWN	DOWN	DOWN	DOWN	DOWN	DOWN	0	0	0	6	0	-6	-6
LOC101853707	XM_005102247	XP_005102304	0	O76031	CLPX	CLPX	10845	NA	NA	NA	DOWN	DOWN	DOWN	DOWN	DOWN	DOWN	0	0	0	6	0	-6	-6
LOC101862276	XM_035970114	XP_035826007	1.34e-73	O94921	CDK14	CDK14	5218	NA	NA	NA	DOWN	DOWN	DOWN	DOWN	DOWN	DOWN	0	0	0	6	0	-6	-6
LOC101855137	XM_035972258	XP_035828151	2.19e-158	O95219	SNX4	SNX4	8723	NA	NA	NA	DOWN	DOWN	DOWN	DOWN	DOWN	DOWN	0	0	0	6	0	-6	-6
LOC101853353	XM_005110038	XP_005110095	1.25e-139	O95258	UCP5	SLC25A14	9016	NA	NA	NA	DOWN	DOWN	DOWN	DOWN	DOWN	DOWN	0	0	0	6	0	-6	-6
LOC101853353	XM_005110040	XP_005110097	4.37e-138	O95258	UCP5	SLC25A14	9016	NA	NA	NA	DOWN	DOWN	DOWN	DOWN	DOWN	DOWN	0	0	0	6	0	-6	-6
LOC101853353	XM_005110039	XP_005110096	4.37e-138	O95258	UCP5	SLC25A14	9016	NA	NA	NA	DOWN	DOWN	DOWN	DOWN	DOWN	DOWN	0	0	0	6	0	-6	-6
LOC101853353	XM_035972786	XP_035828679	1.91e-109	O95258	UCP5	SLC25A14	9016	NA	NA	NA	DOWN	DOWN	DOWN	DOWN	DOWN	DOWN	0	0	0	6	0	-6	-6
LOC101853353	XM_005110041	XP_005110098	1.34e-108	O95258	UCP5	SLC25A14	9016	NA	NA	NA	DOWN	DOWN	DOWN	DOWN	DOWN	DOWN	0	0	0	6	0	-6	-6
LOC101851494	XM_035969383	XP_035825276	0	O95294	RASL1	RASAL1	8437	NA	NA	NA	DOWN	DOWN	DOWN	DOWN	DOWN	DOWN	0	0	0	6	0	-6	-6
LOC101851494	XM_013081706	XP_012937160	0	O95294	RASL1	RASAL1	8437	NA	NA	NA	DOWN	DOWN	DOWN	DOWN	DOWN	DOWN	0	0	0	6	0	-6	-6
LOC101861406	XM_035973268	XP_035829161	0	O95352	ATG7	ATG7	10533	NA	NA	NA	DOWN	DOWN	DOWN	DOWN	DOWN	DOWN	0	0	0	6	0	-6	-6
LOC101854056	XM_005110936	XP_005110993	1.84e-27	O95400	CD2B2	CD2BP2	10421	NA	NA	NA	DOWN	DOWN	DOWN	DOWN	DOWN	DOWN	0	0	0	6	0	-6	-6
LOC101848663	XM_005100526	XP_005100583	5.01e-145	O95620	DUS4L	DUS4L	11062	NA	NA	NA	DOWN	DOWN	DOWN	DOWN	DOWN	DOWN	0	0	0	6	0	-6	-6
LOC101848663	XM_005100523	XP_005100580	5.01e-145	O95620	DUS4L	DUS4L	11062	NA	NA	NA	DOWN	DOWN	DOWN	DOWN	DOWN	DOWN	0	0	0	6	0	-6	-6
LOC101848663	XM_005100524	XP_005100581	5.01e-145	O95620	DUS4L	DUS4L	11062	NA	NA	NA	DOWN	DOWN	DOWN	DOWN	DOWN	DOWN	0	0	0	6	0	-6	-6
LOC101857698	XM_005090893	XP_005090950	1.27e-59	O95900	TRUB2	TRUB2	26995	NA	NA	NA	DOWN	DOWN	DOWN	DOWN	DOWN	DOWN	0	0	0	6	0	-6	-6
LOC101861379	XM_035971430	XP_035827323	1.35e-105	P00492	HPRT	HPRT1	3251	NA	NA	NA	DOWN	DOWN	DOWN	DOWN	DOWN	DOWN	0	0	0	6	0	-6	-6
LOC101846499	XM_005096510	XP_005096567	0	P04035	HMDH	HMGCR	3156	NA	NA	NA	DOWN	DOWN	DOWN	DOWN	DOWN	DOWN	0	0	0	6	0	-6	-6
LOC101858990	XM_035973009	XP_035828902	0	P04181	OAT	OAT	4942	NA	NA	NA	DOWN	DOWN	DOWN	DOWN	DOWN	DOWN	0	0	0	6	0	-6	-6
LOC101858990	XM_005091084	XP_005091141	0	P04181	OAT	OAT	4942	NA	NA	NA	DOWN	DOWN	DOWN	DOWN	DOWN	DOWN	0	0	0	6	0	-6	-6
LOC101858990	XM_013089379	XP_012944833	0	P04181	OAT	OAT	4942	NA	NA	NA	DOWN	DOWN	DOWN	DOWN	DOWN	DOWN	0	0	0	6	0	-6	-6
LOC101858990	XM_005091078	XP_005091135	0	P04181	OAT	OAT	4942	NA	NA	NA	DOWN	DOWN	DOWN	DOWN	DOWN	DOWN	0	0	0	6	0	-6	-6
LOC101858990	XM_005091083	XP_005091140	0	P04181	OAT	OAT	4942	NA	NA	NA	DOWN	DOWN	DOWN	DOWN	DOWN	DOWN	0	0	0	6	0	-6	-6
LOC101858990	XM_005091080	XP_005091137	0	P04181	OAT	OAT	4942	NA	NA	NA	DOWN	DOWN	DOWN	DOWN	DOWN	DOWN	0	0	0	6	0	-6	-6
LOC101858990	XM_005091081	XP_005091138	0	P04181	OAT	OAT	4942	NA	NA	NA	DOWN	DOWN	DOWN	DOWN	DOWN	DOWN	0	0	0	6	0	-6	-6
LOC101858990	XM_035973004	XP_035828897	0	P04181	OAT	OAT	4942	NA	NA	NA	DOWN	DOWN	DOWN	DOWN	DOWN	DOWN	0	0	0	6	0	-6	-6
LOC101858990	XM_035973001	XP_035828894	0	P04181	OAT	OAT	4942	NA	NA	NA	DOWN	DOWN	DOWN	DOWN	DOWN	DOWN	0	0	0	6	0	-6	-6
LOC101858990	XM_013089384	XP_012944838	0	P04181	OAT	OAT	4942	NA	NA	NA	DOWN	DOWN	DOWN	DOWN	DOWN	DOWN	0	0	0	6	0	-6	-6
LOC101858990	XM_005091082	XP_005091139	0	P04181	OAT	OAT	4942	NA	NA	NA	DOWN	DOWN	DOWN	DOWN	DOWN	DOWN	0	0	0	6	0	-6	-6
LOC101849393	XM_005105060	XP_005105117	9.72e-153	P05198	IF2A	EIF2S1	1965	NA	NA	NA	DOWN	DOWN	DOWN	DOWN	DOWN	DOWN	0	0	0	6	0	-6	-6
LOC100533415	NM_001204699	NP_001191628	3.26e-06	P05408	7B2	SCG5	6447	NA	NA	NA	DOWN	DOWN	DOWN	DOWN	DOWN	DOWN	0	0	0	6	0	-6	-6
LOC101852793	XM_013087164	XP_012942618	7.4e-74	P09471	GNAO	GNAO1	2775	NA	NA	NA	DOWN	DOWN	DOWN	DOWN	DOWN	DOWN	0	0	0	6	0	-6	-6
LOC101852793	XM_013087165	XP_012942619	2.17e-73	P09471	GNAO	GNAO1	2775	NA	NA	NA	DOWN	DOWN	DOWN	DOWN	DOWN	DOWN	0	0	0	6	0	-6	-6
LOC101860557	XM_005094063	XP_005094120	5.13e-169	P10515	ODP2	DLAT	1737	NA	NA	NA	DOWN	DOWN	DOWN	DOWN	DOWN	DOWN	0	0	0	6	0	-6	-6
LOC101855358	XM_035971383	XP_035827276	2.84e-90	P11117	PPAL	ACP2	53	NA	NA	NA	DOWN	DOWN	DOWN	DOWN	DOWN	DOWN	0	0	0	6	0	-6	-6
LOC101845318	XM_005096919	XP_005096976	3.98e-87	P11117	PPAL	ACP2	53	NA	NA	NA	DOWN	DOWN	DOWN	DOWN	DOWN	DOWN	0	0	0	6	0	-6	-6
LOC101845318	XM_005096920	XP_005096977	3.98e-87	P11117	PPAL	ACP2	53	NA	NA	NA	DOWN	DOWN	DOWN	DOWN	DOWN	DOWN	0	0	0	6	0	-6	-6
LOC101856644	XM_005095613	XP_005095670	3.09e-22	P11229	ACM1	CHRM1	1128	NA	NA	NA	DOWN	DOWN	DOWN	DOWN	DOWN	DOWN	0	0	0	6	0	-6	-6
LOC101851982	XM_035972208	XP_035828101	2.1e-05	P11229	ACM1	CHRM1	1128	NA	NA	NA	DOWN	DOWN	DOWN	DOWN	DOWN	DOWN	0	0	0	6	0	-6	-6
LOC101846066	XM_005095897	XP_005095954	8.78e-77	P15531	NDKA	NME1	4830	NA	NA	NA	DOWN	DOWN	DOWN	DOWN	DOWN	DOWN	0	0	0	6	0	-6	-6
LOC101853623	XM_035970175	XP_035826068	2.41e-157	P17174	AATC	GOT1	2805	NA	NA	NA	DOWN	DOWN	DOWN	DOWN	DOWN	DOWN	0	0	0	6	0	-6	-6
LOC101852514	XM_013089087	XP_012944541	2.73e-64	P19021	AMD	PAM	5066	NA	NA	NA	DOWN	DOWN	DOWN	DOWN	DOWN	DOWN	0	0	0	6	0	-6	-6
LOC101859714	XM_005102098	XP_005102155	8.63e-61	P19021	AMD	PAM	5066	NA	NA	NA	DOWN	DOWN	DOWN	DOWN	DOWN	DOWN	0	0	0	6	0	-6	-6
LOC101849446	XM_005094457	XP_005094514	2.31e-52	P19021	AMD	PAM	5066	NA	NA	NA	DOWN	DOWN	DOWN	DOWN	DOWN	DOWN	0	0	0	6	0	-6	-6
LOC100533394	XM_035973372	XP_035829265	4.73e-42	P19021	AMD	PAM	5066	NA	NA	NA	DOWN	DOWN	DOWN	DOWN	DOWN	DOWN	0	0	0	6	0	-6	-6
LOC100533340	NM_001204636	NP_001191565	2.84e-156	P21579	SYT1	SYT1	6857	NA	NA	NA	DOWN	DOWN	DOWN	DOWN	DOWN	DOWN	0	0	0	6	0	-6	-6
LOC101852936	XM_013084087	XP_012939541	2.42e-104	P22061	PIMT	PCMT1	5110	NA	NA	NA	DOWN	DOWN	DOWN	DOWN	DOWN	DOWN	0	0	0	6	0	-6	-6
LOC101852936	XM_035970474	XP_035826367	1.48e-102	P22061	PIMT	PCMT1	5110	NA	NA	NA	DOWN	DOWN	DOWN	DOWN	DOWN	DOWN	0	0	0	6	0	-6	-6
LOC101852936	XM_035970475	XP_035826368	1.48e-102	P22061	PIMT	PCMT1	5110	NA	NA	NA	DOWN	DOWN	DOWN	DOWN	DOWN	DOWN	0	0	0	6	0	-6	-6
LOC101847605	XM_013086964	XP_012942418	1.95e-23	P24387	CRHBP	CRHBP	1393	NA	NA	NA	DOWN	DOWN	DOWN	DOWN	DOWN	DOWN	0	0	0	6	0	-6	-6
LOC101852030	XM_005102856	XP_005102913	3.38e-41	P24666	PPAC	ACP1	52	NA	NA	NA	DOWN	DOWN	DOWN	DOWN	DOWN	DOWN	0	0	0	6	0	-6	-6
LOC101847692	XM_005110014	XP_005110071	6.45e-153	P28066	PSA5	PSMA5	5686	NA	NA	NA	DOWN	DOWN	DOWN	DOWN	DOWN	DOWN	0	0	0	6	0	-6	-6
LOC101847692	XM_013088946	XP_012944400	6.45e-153	P28066	PSA5	PSMA5	5686	NA	NA	NA	DOWN	DOWN	DOWN	DOWN	DOWN	DOWN	0	0	0	6	0	-6	-6
PC1B	NM_001204484	NP_001191413	0	P29120	NEC1	PCSK1	5122	NA	NA	NA	DOWN	DOWN	DOWN	DOWN	DOWN	DOWN	0	0	0	6	0	-6	-6
PC1B	NM_001204484-2	NP_001191413	0	P29120	NEC1	PCSK1	5122	NA	NA	NA	DOWN	DOWN	DOWN	DOWN	DOWN	DOWN	0	0	0	6	0	-6	-6
LOC101863903	XM_005099899	XP_005099956	0	P30260	CDC27	CDC27	996	NA	NA	NA	DOWN	DOWN	DOWN	DOWN	DOWN	DOWN	0	0	0	6	0	-6	-6
LOC101847634	XM_005113249	XP_005113306	1.55e-92	P30279	CCND2	CCND2	894	NA	NA	NA	DOWN	DOWN	DOWN	DOWN	DOWN	DOWN	0	0	0	6	0	-6	-6
LOC101859502	XM_035971412	XP_035827305	3.14e-100	P31946	1433B	YWHAB	7529	NA	NA	NA	DOWN	DOWN	DOWN	DOWN	DOWN	DOWN	0	0	0	6	0	-6	-6
LOC106012828	XM_035971864	XP_035827757	7.17e-11	P32239	GASR	CCKBR	887	NA	NA	NA	DOWN	DOWN	DOWN	DOWN	DOWN	DOWN	0	0	0	6	0	-6	-6
LOC101859110	XM_013084484	XP_012939938	3.18e-130	P32929	CGL	CTH	1491	NA	NA	NA	DOWN	DOWN	DOWN	DOWN	DOWN	DOWN	0	0	0	6	0	-6	-6
LOC101860581	XM_005101002	XP_005101059	2.32e-72	P32929	CGL	CTH	1491	NA	NA	NA	DOWN	DOWN	DOWN	DOWN	DOWN	DOWN	0	0	0	6	0	-6	-6
LOC101858870	XM_013084485	XP_012939939	7.31e-68	P32929	CGL	CTH	1491	NA	NA	NA	DOWN	DOWN	DOWN	DOWN	DOWN	DOWN	0	0	0	6	0	-6	-6
LOC106012226	XM_013084486	XP_012939940	2.06e-39	P32929	CGL	CTH	1491	NA	NA	NA	DOWN	DOWN	DOWN	DOWN	DOWN	DOWN	0	0	0	6	0	-6	-6
LOC101846557	XM_013090986	XP_012946440	0	P38606	VATA	ATP6V1A	523	NA	NA	NA	DOWN	DOWN	DOWN	DOWN	DOWN	DOWN	0	0	0	6	0	-6	-6
LOC101855554	XM_005096108	XP_005096165	9.01e-166	P40926	MDHM	MDH2	4191	NA	NA	NA	DOWN	DOWN	DOWN	DOWN	DOWN	DOWN	0	0	0	6	0	-6	-6
LOC101846576	XM_005097005	XP_005097062	2.16e-27	P41236	IPP2	PPP1R2	5504	NA	NA	NA	DOWN	DOWN	DOWN	DOWN	DOWN	DOWN	0	0	0	6	0	-6	-6
LOC101853191	XM_005107399	XP_005107456	4.21e-67	P41732	TSN7	TSPAN7	7102	NA	NA	NA	DOWN	DOWN	DOWN	DOWN	DOWN	DOWN	0	0	0	6	0	-6	-6
LOC101860948	XM_005113223	XP_005113280	5.35e-21	P41732	TSN7	TSPAN7	7102	NA	NA	NA	DOWN	DOWN	DOWN	DOWN	DOWN	DOWN	0	0	0	6	0	-6	-6
LOC101853015	XM_005102859	XP_005102916	1.34e-18	P41732	TSN7	TSPAN7	7102	NA	NA	NA	DOWN	DOWN	DOWN	DOWN	DOWN	DOWN	0	0	0	6	0	-6	-6
LOC101862439	XM_013086920	XP_012942374	2.63e-62	P43487	RANG	RANBP1	5902	NA	NA	NA	DOWN	DOWN	DOWN	DOWN	DOWN	DOWN	0	0	0	6	0	-6	-6
LOC101853540	XM_005095001	XP_005095058	1.07e-51	P43897	EFTS	TSFM	10102	NA	NA	NA	DOWN	DOWN	DOWN	DOWN	DOWN	DOWN	0	0	0	6	0	-6	-6
LOC101848173	XM_013091059	XP_012946513	1.1e-77	P45880	VDAC2	VDAC2	7417	NA	NA	NA	DOWN	DOWN	DOWN	DOWN	DOWN	DOWN	0	0	0	6	0	-6	-6
LOC101855328	XM_005095010	XP_005095067	0	P48147	PPCE	PREP	5550	NA	NA	NA	DOWN	DOWN	DOWN	DOWN	DOWN	DOWN	0	0	0	6	0	-6	-6
LOC101856650	XM_005096966	XP_005097023	9.13e-120	P48556	PSMD8	PSMD8	5714	NA	NA	NA	DOWN	DOWN	DOWN	DOWN	DOWN	DOWN	0	0	0	6	0	-6	-6
LOC101849788	XM_005105328	XP_005105385	2.08e-59	P48664	EAA4	SLC1A6	6511	NA	NA	NA	DOWN	DOWN	DOWN	DOWN	DOWN	DOWN	0	0	0	6	0	-6	-6
LOC101863685	XM_005103330	XP_005103387	1.8e-169	P50613	CDK7	CDK7	1022	NA	NA	NA	DOWN	DOWN	DOWN	DOWN	DOWN	DOWN	0	0	0	6	0	-6	-6
LOC101851449	XM_005109862	XP_005109919	2.7e-16	P50613	CDK7	CDK7	1022	NA	NA	NA	DOWN	DOWN	DOWN	DOWN	DOWN	DOWN	0	0	0	6	0	-6	-6
LOC101862261	XM_035969103	XP_035824996	4.33e-132	P51149	RAB7A	RAB7A	7879	NA	NA	NA	DOWN	DOWN	DOWN	DOWN	DOWN	DOWN	0	0	0	6	0	-6	-6
LOC101862261	XM_005095879	XP_005095936	4.33e-132	P51149	RAB7A	RAB7A	7879	NA	NA	NA	DOWN	DOWN	DOWN	DOWN	DOWN	DOWN	0	0	0	6	0	-6	-6
LOC101862261	XM_035969102	XP_035824995	4.33e-132	P51149	RAB7A	RAB7A	7879	NA	NA	NA	DOWN	DOWN	DOWN	DOWN	DOWN	DOWN	0	0	0	6	0	-6	-6
LOC101845556	XM_005101017	XP_005101074	3.18e-20	P51674	GPM6A	GPM6A	2823	NA	NA	NA	DOWN	DOWN	DOWN	DOWN	DOWN	DOWN	0	0	0	6	0	-6	-6
LOC101852624	XM_013082286	XP_012937740	9.87e-08	P51674	GPM6A	GPM6A	2823	NA	NA	NA	DOWN	DOWN	DOWN	DOWN	DOWN	DOWN	0	0	0	6	0	-6	-6
LOC101858373	XM_005111449	XP_005111506	5.49e-24	P53999	TCP4	SUB1	10923	NA	NA	NA	DOWN	DOWN	DOWN	DOWN	DOWN	DOWN	0	0	0	6	0	-6	-6
LOC101850758	XM_005109939	XP_005109996	2.01e-104	P56597	NDK5	NME5	8382	NA	NA	NA	DOWN	DOWN	DOWN	DOWN	DOWN	DOWN	0	0	0	6	0	-6	-6
LOC100533400	NM_001204683	NP_001191612	2.71e-74	P60880	SNP25	SNAP25	6616	NA	NA	NA	DOWN	DOWN	DOWN	DOWN	DOWN	DOWN	0	0	0	6	0	-6	-6
LOC101854290	XM_005109705	XP_005109762	0	P60891	PRPS1	PRPS1	5631	NA	NA	NA	DOWN	DOWN	DOWN	DOWN	DOWN	DOWN	0	0	0	6	0	-6	-6
LOC100533306	NM_001204604	NP_001191533	8e-129	P60953	CDC42	CDC42	998	NA	NA	NA	DOWN	DOWN	DOWN	DOWN	DOWN	DOWN	0	0	0	6	0	-6	-6
LOC101846729	XM_005096678	XP_005096735	9.24e-88	P60953	CDC42	CDC42	998	NA	NA	NA	DOWN	DOWN	DOWN	DOWN	DOWN	DOWN	0	0	0	6	0	-6	-6
LOC101848824	XM_013083967	XP_012939421	1.02e-55	P60953	CDC42	CDC42	998	NA	NA	NA	DOWN	DOWN	DOWN	DOWN	DOWN	DOWN	0	0	0	6	0	-6	-6
LOC101846002	XM_005099657	XP_005099714	2.87e-53	P60953	CDC42	CDC42	998	NA	NA	NA	DOWN	DOWN	DOWN	DOWN	DOWN	DOWN	0	0	0	6	0	-6	-6
LOC101850313	XM_013079805	XP_012935259	4.4e-68	P61204	ARF3	ARF3	377	NA	NA	NA	DOWN	DOWN	DOWN	DOWN	DOWN	DOWN	0	0	0	6	0	-6	-6
LOC101854686	XM_035973430	XP_035829323	6.53e-57	P61204	ARF3	ARF3	377	NA	NA	NA	DOWN	DOWN	DOWN	DOWN	DOWN	DOWN	0	0	0	6	0	-6	-6
LOC101856524	XM_005103801	XP_005103858	1.64e-33	P61204	ARF3	ARF3	377	NA	NA	NA	DOWN	DOWN	DOWN	DOWN	DOWN	DOWN	0	0	0	6	0	-6	-6
LOC101856524	XM_035971184	XP_035827077	1.31e-32	P61204	ARF3	ARF3	377	NA	NA	NA	DOWN	DOWN	DOWN	DOWN	DOWN	DOWN	0	0	0	6	0	-6	-6
LOC101857740	XM_005105362	XP_005105419	0	P61221	ABCE1	ABCE1	6059	NA	NA	NA	DOWN	DOWN	DOWN	DOWN	DOWN	DOWN	0	0	0	6	0	-6	-6
LOC101853690	XM_005096450	XP_005096507	1.27e-98	P62079	TSN5	TSPAN5	10098	NA	NA	NA	DOWN	DOWN	DOWN	DOWN	DOWN	DOWN	0	0	0	6	0	-6	-6
LOC101862437	XM_005105984	XP_005106041	1.69e-37	P62079	TSN5	TSPAN5	10098	NA	NA	NA	DOWN	DOWN	DOWN	DOWN	DOWN	DOWN	0	0	0	6	0	-6	-6
LOC101849116	XM_005094105	XP_005094162	1.32e-58	P62310	LSM3	LSM3	27258	NA	NA	NA	DOWN	DOWN	DOWN	DOWN	DOWN	DOWN	0	0	0	6	0	-6	-6
LOC101845454	XM_005093906	XP_005093963	1.62e-139	P62826	RAN	RAN	5901	NA	NA	NA	DOWN	DOWN	DOWN	DOWN	DOWN	DOWN	0	0	0	6	0	-6	-6
LOC101853182	XM_005103538	XP_005103595	7.97e-69	P62877	RBX1	RBX1	9978	NA	NA	NA	DOWN	DOWN	DOWN	DOWN	DOWN	DOWN	0	0	0	6	0	-6	-6
LOC101853182	XM_013085473	XP_012940927	9.33e-66	P62877	RBX1	RBX1	9978	NA	NA	NA	DOWN	DOWN	DOWN	DOWN	DOWN	DOWN	0	0	0	6	0	-6	-6
LOC101847413	XM_005093652	XP_005093709	1.69e-61	P63272	SPT4H	SUPT4H1	6827	NA	NA	NA	DOWN	DOWN	DOWN	DOWN	DOWN	DOWN	0	0	0	6	0	-6	-6
LOC101849489	XM_013087304	XP_012942758	2.82e-133	P78383	S35B1	SLC35B1	10237	NA	NA	NA	DOWN	DOWN	DOWN	DOWN	DOWN	DOWN	0	0	0	6	0	-6	-6
LOC101845051	XM_005111297	XP_005111354	2.4e-70	P82650	RT22	MRPS22	56945	NA	NA	NA	DOWN	DOWN	DOWN	DOWN	DOWN	DOWN	0	0	0	6	0	-6	-6
LOC101845051	XM_035973161	XP_035829054	2.4e-70	P82650	RT22	MRPS22	56945	NA	NA	NA	DOWN	DOWN	DOWN	DOWN	DOWN	DOWN	0	0	0	6	0	-6	-6
LOC106013595	XM_035973163	XP_035829056	1.68e-23	P82650	RT22	MRPS22	56945	NA	NA	NA	DOWN	DOWN	DOWN	DOWN	DOWN	DOWN	0	0	0	6	0	-6	-6
LOC101863403	XM_005090831	XP_005090888	3.03e-87	P82673	RT35	MRPS35	60488	NA	NA	NA	DOWN	DOWN	DOWN	DOWN	DOWN	DOWN	0	0	0	6	0	-6	-6
LOC101863184	XM_005097944	XP_005098001	6.52e-27	P82921	RT21	MRPS21	54460	NA	NA	NA	DOWN	DOWN	DOWN	DOWN	DOWN	DOWN	0	0	0	6	0	-6	-6
LOC101858595	XM_013087188	XP_012942642	9.58e-96	P82933	RT09	MRPS9	64965	NA	NA	NA	DOWN	DOWN	DOWN	DOWN	DOWN	DOWN	0	0	0	6	0	-6	-6
LOC101864589	XM_013090806	XP_012946260	1.23e-109	P84085	ARF5	ARF5	381	NA	NA	NA	DOWN	DOWN	DOWN	DOWN	DOWN	DOWN	0	0	0	6	0	-6	-6
LOC101846308	XM_005107965	XP_005108022	5.08e-104	Q00169	PIPNA	PITPNA	5306	NA	NA	NA	DOWN	DOWN	DOWN	DOWN	DOWN	DOWN	0	0	0	6	0	-6	-6
LOC101850764	XM_005089328	XP_005089385	0	Q02750	MP2K1	MAP2K1	5604	NA	NA	NA	DOWN	DOWN	DOWN	DOWN	DOWN	DOWN	0	0	0	6	0	-6	-6
LOC101856531	XM_005106648	XP_005106705	1.98e-60	Q03393	PTPS	PTS	5805	NA	NA	NA	DOWN	DOWN	DOWN	DOWN	DOWN	DOWN	0	0	0	6	0	-6	-6
LOC106013884	XM_013090702	XP_012946156	1.98e-60	Q03393	PTPS	PTS	5805	NA	NA	NA	DOWN	DOWN	DOWN	DOWN	DOWN	DOWN	0	0	0	6	0	-6	-6
LOC101855647	XM_035970182	XP_035826075	1.75e-138	Q06265	EXOS9	EXOSC9	5393	NA	NA	NA	DOWN	DOWN	DOWN	DOWN	DOWN	DOWN	0	0	0	6	0	-6	-6
LOC101860728	XM_005093975	XP_005094032	9.31e-173	Q12800	TFCP2	TFCP2	7024	NA	NA	NA	DOWN	DOWN	DOWN	DOWN	DOWN	DOWN	0	0	0	6	0	-6	-6
LOC101846145	XM_035970420	XP_035826313	8.6e-50	Q12955	ANK3	ANK3	288	NA	NA	NA	DOWN	DOWN	DOWN	DOWN	DOWN	DOWN	0	0	0	6	0	-6	-6
LOC101846145	XM_005100938	XP_005100995	8.6e-50	Q12955	ANK3	ANK3	288	NA	NA	NA	DOWN	DOWN	DOWN	DOWN	DOWN	DOWN	0	0	0	6	0	-6	-6
LOC101851329	XM_005092541	XP_005092598	1.14e-40	Q12955	ANK3	ANK3	288	NA	NA	NA	DOWN	DOWN	DOWN	DOWN	DOWN	DOWN	0	0	0	6	0	-6	-6
LOC101851329	XM_005092540	XP_005092597	1.14e-40	Q12955	ANK3	ANK3	288	NA	NA	NA	DOWN	DOWN	DOWN	DOWN	DOWN	DOWN	0	0	0	6	0	-6	-6
LOC101851329	XM_005092538	XP_005092595	1.14e-40	Q12955	ANK3	ANK3	288	NA	NA	NA	DOWN	DOWN	DOWN	DOWN	DOWN	DOWN	0	0	0	6	0	-6	-6
LOC101851329	XM_005092537	XP_005092594	1.14e-40	Q12955	ANK3	ANK3	288	NA	NA	NA	DOWN	DOWN	DOWN	DOWN	DOWN	DOWN	0	0	0	6	0	-6	-6
LOC101851329	XM_005092539	XP_005092596	1.14e-40	Q12955	ANK3	ANK3	288	NA	NA	NA	DOWN	DOWN	DOWN	DOWN	DOWN	DOWN	0	0	0	6	0	-6	-6
LOC101851329	XM_035968259	XP_035824152	1.78e-40	Q12955	ANK3	ANK3	288	NA	NA	NA	DOWN	DOWN	DOWN	DOWN	DOWN	DOWN	0	0	0	6	0	-6	-6
LOC101856953	XM_005092303	XP_005092360	4.83e-31	Q12955	ANK3	ANK3	288	NA	NA	NA	DOWN	DOWN	DOWN	DOWN	DOWN	DOWN	0	0	0	6	0	-6	-6
LOC101854897	XM_005107489	XP_005107546	1.38e-28	Q12955	ANK3	ANK3	288	NA	NA	NA	DOWN	DOWN	DOWN	DOWN	DOWN	DOWN	0	0	0	6	0	-6	-6
LOC101854897	XM_035972194	XP_035828087	1.38e-28	Q12955	ANK3	ANK3	288	NA	NA	NA	DOWN	DOWN	DOWN	DOWN	DOWN	DOWN	0	0	0	6	0	-6	-6
LOC101854897	XM_035972195	XP_035828088	1.38e-28	Q12955	ANK3	ANK3	288	NA	NA	NA	DOWN	DOWN	DOWN	DOWN	DOWN	DOWN	0	0	0	6	0	-6	-6
LOC101862335	XM_005093450	XP_005093507	2.84e-26	Q12955	ANK3	ANK3	288	NA	NA	NA	DOWN	DOWN	DOWN	DOWN	DOWN	DOWN	0	0	0	6	0	-6	-6
LOC106011746	XM_013082435	XP_012937889	1.39e-23	Q12955	ANK3	ANK3	288	NA	NA	NA	DOWN	DOWN	DOWN	DOWN	DOWN	DOWN	0	0	0	6	0	-6	-6
LOC101847110	XM_005098464	XP_005098521	3.03e-23	Q12955	ANK3	ANK3	288	NA	NA	NA	DOWN	DOWN	DOWN	DOWN	DOWN	DOWN	0	0	0	6	0	-6	-6
LOC101852015	XM_013081801	XP_012937255	2.11e-17	Q12955	ANK3	ANK3	288	NA	NA	NA	DOWN	DOWN	DOWN	DOWN	DOWN	DOWN	0	0	0	6	0	-6	-6
LOC106013489	XM_013089381	XP_012944835	2.65e-10	Q12955	ANK3	ANK3	288	NA	NA	NA	DOWN	DOWN	DOWN	DOWN	DOWN	DOWN	0	0	0	6	0	-6	-6
LOC101849903	XM_005091838	XP_005091895	5.16e-10	Q12955	ANK3	ANK3	288	NA	NA	NA	DOWN	DOWN	DOWN	DOWN	DOWN	DOWN	0	0	0	6	0	-6	-6
LOC101845802	XM_005108044	XP_005108101	9.23e-06	Q12955	ANK3	ANK3	288	NA	NA	NA	DOWN	DOWN	DOWN	DOWN	DOWN	DOWN	0	0	0	6	0	-6	-6
LOC101853440	XM_005091759	XP_005091816	1.54e-13	Q12983	BNIP3	BNIP3	664	NA	NA	NA	DOWN	DOWN	DOWN	DOWN	DOWN	DOWN	0	0	0	6	0	-6	-6
LOC100533293	XM_013081364	XP_012936818	0	Q13002	GRIK2	GRIK2	2898	NA	NA	NA	DOWN	DOWN	DOWN	DOWN	DOWN	DOWN	0	0	0	6	0	-6	-6
LOC100533316	NM_001204614	NP_001191543	0	Q13002	GRIK2	GRIK2	2898	NA	NA	NA	DOWN	DOWN	DOWN	DOWN	DOWN	DOWN	0	0	0	6	0	-6	-6
LOC100533316	NM_001204614-2	NP_001191543	0	Q13002	GRIK2	GRIK2	2898	NA	NA	NA	DOWN	DOWN	DOWN	DOWN	DOWN	DOWN	0	0	0	6	0	-6	-6
LOC100533315	NM_001204613	NP_001191542	1.35e-111	Q13002	GRIK2	GRIK2	2898	NA	NA	NA	DOWN	DOWN	DOWN	DOWN	DOWN	DOWN	0	0	0	6	0	-6	-6
LOC106011477	XM_013081354	XP_012936808	2.59e-50	Q13002	GRIK2	GRIK2	2898	NA	NA	NA	DOWN	DOWN	DOWN	DOWN	DOWN	DOWN	0	0	0	6	0	-6	-6
LOC118479154	XM_035973774	XP_035829667	1.33e-48	Q13002	GRIK2	GRIK2	2898	NA	NA	NA	DOWN	DOWN	DOWN	DOWN	DOWN	DOWN	0	0	0	6	0	-6	-6
LOC101847637	XM_013079282	XP_012934736	8.87e-20	Q13002	GRIK2	GRIK2	2898	NA	NA	NA	DOWN	DOWN	DOWN	DOWN	DOWN	DOWN	0	0	0	6	0	-6	-6
LOC106013982	XM_013090951	XP_012946405	6.42e-05	Q13023	AKAP6	AKAP6	9472	NA	NA	NA	DOWN	DOWN	DOWN	DOWN	DOWN	DOWN	0	0	0	6	0	-6	-6
LOC101859769	XM_005093086	XP_005093143	4.25e-54	Q13084	RM28	MRPL28	10573	NA	NA	NA	DOWN	DOWN	DOWN	DOWN	DOWN	DOWN	0	0	0	6	0	-6	-6
LOC101861025	XM_013079340	XP_012934794	0	Q13153	PAK1	PAK1	5058	NA	NA	NA	DOWN	DOWN	DOWN	DOWN	DOWN	DOWN	0	0	0	6	0	-6	-6
LOC101860814	XM_035969886	XP_035825779	1.4e-158	Q13153	PAK1	PAK1	5058	NA	NA	NA	DOWN	DOWN	DOWN	DOWN	DOWN	DOWN	0	0	0	6	0	-6	-6
LOC101860814	XM_013082739	XP_012938193	1.4e-158	Q13153	PAK1	PAK1	5058	NA	NA	NA	DOWN	DOWN	DOWN	DOWN	DOWN	DOWN	0	0	0	6	0	-6	-6
LOC101853475	XM_005103029	XP_005103086	1.37e-154	Q13454	TUSC3	TUSC3	7991	NA	NA	NA	DOWN	DOWN	DOWN	DOWN	DOWN	DOWN	0	0	0	6	0	-6	-6
LOC101861194	XM_005094070	XP_005094127	7.39e-155	Q13530	SERC3	SERINC3	10955	NA	NA	NA	DOWN	DOWN	DOWN	DOWN	DOWN	DOWN	0	0	0	6	0	-6	-6
LOC101861194	XM_005094069	XP_005094126	9.55e-154	Q13530	SERC3	SERINC3	10955	NA	NA	NA	DOWN	DOWN	DOWN	DOWN	DOWN	DOWN	0	0	0	6	0	-6	-6
LOC101861194	XM_005094068	XP_005094125	6.48e-153	Q13530	SERC3	SERINC3	10955	NA	NA	NA	DOWN	DOWN	DOWN	DOWN	DOWN	DOWN	0	0	0	6	0	-6	-6
LOC101861194	XM_005094067	XP_005094124	5.79e-151	Q13530	SERC3	SERINC3	10955	NA	NA	NA	DOWN	DOWN	DOWN	DOWN	DOWN	DOWN	0	0	0	6	0	-6	-6
LOC101861194	XM_005094065	XP_005094122	9.12e-151	Q13530	SERC3	SERINC3	10955	NA	NA	NA	DOWN	DOWN	DOWN	DOWN	DOWN	DOWN	0	0	0	6	0	-6	-6
LOC101861194	XM_005094066	XP_005094123	9.86e-151	Q13530	SERC3	SERINC3	10955	NA	NA	NA	DOWN	DOWN	DOWN	DOWN	DOWN	DOWN	0	0	0	6	0	-6	-6
LOC101860089	XM_005096389	XP_005096446	7.04e-104	Q13561	DCTN2	DCTN2	10540	NA	NA	NA	DOWN	DOWN	DOWN	DOWN	DOWN	DOWN	0	0	0	6	0	-6	-6
LOC101860089	XM_005096388	XP_005096445	7.04e-104	Q13561	DCTN2	DCTN2	10540	NA	NA	NA	DOWN	DOWN	DOWN	DOWN	DOWN	DOWN	0	0	0	6	0	-6	-6
LOC101856044	XM_005105617	XP_005105674	0	Q13616	CUL1	CUL1	8454	NA	NA	NA	DOWN	DOWN	DOWN	DOWN	DOWN	DOWN	0	0	0	6	0	-6	-6
LOC101856548	XM_013082869	XP_012938323	1.8e-91	Q13907	IDI1	IDI1	3422	NA	NA	NA	DOWN	DOWN	DOWN	DOWN	DOWN	DOWN	0	0	0	6	0	-6	-6
LOC101856548	XM_005089825	XP_005089882	1.8e-91	Q13907	IDI1	IDI1	3422	NA	NA	NA	DOWN	DOWN	DOWN	DOWN	DOWN	DOWN	0	0	0	6	0	-6	-6
LOC101856548	XM_005089824	XP_005089881	3.43e-90	Q13907	IDI1	IDI1	3422	NA	NA	NA	DOWN	DOWN	DOWN	DOWN	DOWN	DOWN	0	0	0	6	0	-6	-6
LOC101849082	XM_005107642	XP_005107699	8.38e-41	Q14257	RCN2	RCN2	5955	NA	NA	NA	DOWN	DOWN	DOWN	DOWN	DOWN	DOWN	0	0	0	6	0	-6	-6
LOC101857530	XM_005111936	XP_005111993	6.19e-22	Q14257	RCN2	RCN2	5955	NA	NA	NA	DOWN	DOWN	DOWN	DOWN	DOWN	DOWN	0	0	0	6	0	-6	-6
LOC101857530	XM_005111937	XP_005111994	6.19e-22	Q14257	RCN2	RCN2	5955	NA	NA	NA	DOWN	DOWN	DOWN	DOWN	DOWN	DOWN	0	0	0	6	0	-6	-6
LOC101848114	XM_005099920	XP_005099977	7.02e-155	Q14457	BECN1	BECN1	8678	NA	NA	NA	DOWN	DOWN	DOWN	DOWN	DOWN	DOWN	0	0	0	6	0	-6	-6
LOC101848114	XM_005099919	XP_005099976	7.02e-155	Q14457	BECN1	BECN1	8678	NA	NA	NA	DOWN	DOWN	DOWN	DOWN	DOWN	DOWN	0	0	0	6	0	-6	-6
LOC101851839	XM_005110769	XP_005110826	1.32e-113	Q15024	EXOS7	EXOSC7	23016	NA	NA	NA	DOWN	DOWN	DOWN	DOWN	DOWN	DOWN	0	0	0	6	0	-6	-6
LOC101849067	XM_005102050	XP_005102107	4.84e-49	Q15388	TOM20	TOMM20	9804	NA	NA	NA	DOWN	DOWN	DOWN	DOWN	DOWN	DOWN	0	0	0	6	0	-6	-6
LOC101860747	XM_013084205	XP_012939659	4.26e-123	Q15435	PP1R7	PPP1R7	5510	NA	NA	NA	DOWN	DOWN	DOWN	DOWN	DOWN	DOWN	0	0	0	6	0	-6	-6
LOC101863896	XM_005098030	XP_005098087	1.4e-27	Q15435	PP1R7	PPP1R7	5510	NA	NA	NA	DOWN	DOWN	DOWN	DOWN	DOWN	DOWN	0	0	0	6	0	-6	-6
LOC101861384	XM_005105815	XP_005105872	2.93e-11	Q15435	PP1R7	PPP1R7	5510	NA	NA	NA	DOWN	DOWN	DOWN	DOWN	DOWN	DOWN	0	0	0	6	0	-6	-6
LOC101846343	XM_013081326	XP_012936780	2.48e-09	Q15435	PP1R7	PPP1R7	5510	NA	NA	NA	DOWN	DOWN	DOWN	DOWN	DOWN	DOWN	0	0	0	6	0	-6	-6
LOC101856336	XM_013081217	XP_012936671	3.87e-26	Q15777	MPPD2	MPPED2	744	NA	NA	NA	DOWN	DOWN	DOWN	DOWN	DOWN	DOWN	0	0	0	6	0	-6	-6
LOC101856336	XM_005096112	XP_005096169	4.02e-26	Q15777	MPPD2	MPPED2	744	NA	NA	NA	DOWN	DOWN	DOWN	DOWN	DOWN	DOWN	0	0	0	6	0	-6	-6
LOC101862647	XM_035969705	XP_035825598	3.85e-56	Q16515	ASIC2	ASIC2	40	NA	NA	NA	DOWN	DOWN	DOWN	DOWN	DOWN	DOWN	0	0	0	6	0	-6	-6
LOC101857070	XM_005110951	XP_005111008	1.71e-48	Q16515	ASIC2	ASIC2	40	NA	NA	NA	DOWN	DOWN	DOWN	DOWN	DOWN	DOWN	0	0	0	6	0	-6	-6
LOC101860010	XM_005094770	XP_005094827	1.15e-63	Q16667	CDKN3	CDKN3	1033	NA	NA	NA	DOWN	DOWN	DOWN	DOWN	DOWN	DOWN	0	0	0	6	0	-6	-6
LOC101860010	XM_035968833	XP_035824726	1.15e-63	Q16667	CDKN3	CDKN3	1033	NA	NA	NA	DOWN	DOWN	DOWN	DOWN	DOWN	DOWN	0	0	0	6	0	-6	-6
LOC101846346	XM_005097004	XP_005097061	3.65e-102	Q16795	NDUA9	NDUFA9	4704	NA	NA	NA	DOWN	DOWN	DOWN	DOWN	DOWN	DOWN	0	0	0	6	0	-6	-6
LOC101849110	XM_005091215	XP_005091272	1.7e-70	Q53HC5	KLH26	KLHL26	55295	NA	NA	NA	DOWN	DOWN	DOWN	DOWN	DOWN	DOWN	0	0	0	6	0	-6	-6
LOC101864436	XM_005112840	XP_005112897	1.13e-179	Q53HC9	EIPR1	TSSC1	7260	NA	NA	NA	DOWN	DOWN	DOWN	DOWN	DOWN	DOWN	0	0	0	6	0	-6	-6
LOC101850099	XM_005102766	XP_005102823	5.18e-43	Q53RE8	ANR39	ANKRD39	51239	NA	NA	NA	DOWN	DOWN	DOWN	DOWN	DOWN	DOWN	0	0	0	6	0	-6	-6
LOC101845725	XM_005109495	XP_005109552	3.93e-63	Q5J8M3	EMC4	EMC4	51234	NA	NA	NA	DOWN	DOWN	DOWN	DOWN	DOWN	DOWN	0	0	0	6	0	-6	-6
LOC101859074	XM_013089677	XP_012945131	0	Q5JWR5	DOP1	DOPEY1	23033	NA	NA	NA	DOWN	DOWN	DOWN	DOWN	DOWN	DOWN	0	0	0	6	0	-6	-6
LOC101854147	XM_013079175	XP_012934629	2.25e-78	Q5T653	RM02	MRPL2	51069	NA	NA	NA	DOWN	DOWN	DOWN	DOWN	DOWN	DOWN	0	0	0	6	0	-6	-6
LOC101854147	XM_035968155	XP_035824048	2.25e-78	Q5T653	RM02	MRPL2	51069	NA	NA	NA	DOWN	DOWN	DOWN	DOWN	DOWN	DOWN	0	0	0	6	0	-6	-6
LOC101854147	XM_005092202	XP_005092259	2.25e-78	Q5T653	RM02	MRPL2	51069	NA	NA	NA	DOWN	DOWN	DOWN	DOWN	DOWN	DOWN	0	0	0	6	0	-6	-6
LOC101855726	XM_035969827	XP_035825720	1.15e-47	Q5VZL5	ZMYM4	ZMYM4	9202	NA	NA	NA	DOWN	DOWN	DOWN	DOWN	DOWN	DOWN	0	0	0	6	0	-6	-6
LOC101845246	XM_005100159	XP_005100216	9.28e-89	Q5W111	SPRY7	SPRYD7	57213	NA	NA	NA	DOWN	DOWN	DOWN	DOWN	DOWN	DOWN	0	0	0	6	0	-6	-6
LOC101847363	XM_005105752	XP_005105809	1.07e-07	Q69YG0	TMM42	TMEM42	131616	NA	NA	NA	DOWN	DOWN	DOWN	DOWN	DOWN	DOWN	0	0	0	6	0	-6	-6
LOC101847363	XM_005105753	XP_005105810	1.07e-07	Q69YG0	TMM42	TMEM42	131616	NA	NA	NA	DOWN	DOWN	DOWN	DOWN	DOWN	DOWN	0	0	0	6	0	-6	-6
LOC101855851	XM_005091951	XP_005092008	2.8e-68	Q6I9Y2	THOC7	THOC7	80145	NA	NA	NA	DOWN	DOWN	DOWN	DOWN	DOWN	DOWN	0	0	0	6	0	-6	-6
LOC101858248	XM_005092479	XP_005092536	2.25e-89	Q6IAN0	DRS7B	DHRS7B	25979	NA	NA	NA	DOWN	DOWN	DOWN	DOWN	DOWN	DOWN	0	0	0	6	0	-6	-6
LOC101858248	XM_035968235	XP_035824128	2.25e-89	Q6IAN0	DRS7B	DHRS7B	25979	NA	NA	NA	DOWN	DOWN	DOWN	DOWN	DOWN	DOWN	0	0	0	6	0	-6	-6
LOC101858248	XM_005092481	XP_005092538	2.25e-89	Q6IAN0	DRS7B	DHRS7B	25979	NA	NA	NA	DOWN	DOWN	DOWN	DOWN	DOWN	DOWN	0	0	0	6	0	-6	-6
LOC101858248	XM_035968236	XP_035824129	2.25e-89	Q6IAN0	DRS7B	DHRS7B	25979	NA	NA	NA	DOWN	DOWN	DOWN	DOWN	DOWN	DOWN	0	0	0	6	0	-6	-6
LOC101864534	XM_013084782	XP_012940236	5.96e-09	Q6IAN0	DRS7B	DHRS7B	25979	NA	NA	NA	DOWN	DOWN	DOWN	DOWN	DOWN	DOWN	0	0	0	6	0	-6	-6
LOC101864534	XM_013084781	XP_012940235	5.96e-09	Q6IAN0	DRS7B	DHRS7B	25979	NA	NA	NA	DOWN	DOWN	DOWN	DOWN	DOWN	DOWN	0	0	0	6	0	-6	-6
LOC101864534	XM_005102204	XP_005102261	5.96e-09	Q6IAN0	DRS7B	DHRS7B	25979	NA	NA	NA	DOWN	DOWN	DOWN	DOWN	DOWN	DOWN	0	0	0	6	0	-6	-6
LOC101853443	XM_005092199	XP_005092256	4.01e-153	Q6IBS0	TWF2	TWF2	11344	NA	NA	NA	DOWN	DOWN	DOWN	DOWN	DOWN	DOWN	0	0	0	6	0	-6	-6
LOC101853000	XM_035969823	XP_035825716	1.22e-144	Q6NUP7	PP4R4	PPP4R4	57718	NA	NA	NA	DOWN	DOWN	DOWN	DOWN	DOWN	DOWN	0	0	0	6	0	-6	-6
LOC101851385	XM_013087429	XP_012942883	1.37e-141	Q6NUP7	PP4R4	PPP4R4	57718	NA	NA	NA	DOWN	DOWN	DOWN	DOWN	DOWN	DOWN	0	0	0	6	0	-6	-6
LOC101851385	XM_013087436	XP_012942890	3.33e-141	Q6NUP7	PP4R4	PPP4R4	57718	NA	NA	NA	DOWN	DOWN	DOWN	DOWN	DOWN	DOWN	0	0	0	6	0	-6	-6
LOC101851385	XM_013087433	XP_012942887	3.87e-141	Q6NUP7	PP4R4	PPP4R4	57718	NA	NA	NA	DOWN	DOWN	DOWN	DOWN	DOWN	DOWN	0	0	0	6	0	-6	-6
LOC101860599	XM_005107351	XP_005107408	2.64e-31	Q6NXT1	ANR54	ANKRD54	129138	NA	NA	NA	DOWN	DOWN	DOWN	DOWN	DOWN	DOWN	0	0	0	6	0	-6	-6
LOC101860599	XM_013087509	XP_012942963	1.34e-28	Q6NXT1	ANR54	ANKRD54	129138	NA	NA	NA	DOWN	DOWN	DOWN	DOWN	DOWN	DOWN	0	0	0	6	0	-6	-6
LOC106012135	XM_035970512	XP_035826405	1.3e-58	Q6PI78	TMM65	TMEM65	157378	NA	NA	NA	DOWN	DOWN	DOWN	DOWN	DOWN	DOWN	0	0	0	6	0	-6	-6
LOC101858591	XM_013090177	XP_012945631	0	Q7Z4S6	KI21A	KIF21A	55605	NA	NA	NA	DOWN	DOWN	DOWN	DOWN	DOWN	DOWN	0	0	0	6	0	-6	-6
LOC101846392	XM_035973118	XP_035829011	6.67e-176	Q7Z4S6	KI21A	KIF21A	55605	NA	NA	NA	DOWN	DOWN	DOWN	DOWN	DOWN	DOWN	0	0	0	6	0	-6	-6
LOC101864106	XM_005110978	XP_005111035	1.61e-126	Q7Z695	ADCK2	ADCK2	90956	NA	NA	NA	DOWN	DOWN	DOWN	DOWN	DOWN	DOWN	0	0	0	6	0	-6	-6
LOC101854761	XM_005088810	XP_005088867	5.82e-90	Q7Z6M1	RABEK	RABEPK	10244	NA	NA	NA	DOWN	DOWN	DOWN	DOWN	DOWN	DOWN	0	0	0	6	0	-6	-6
LOC101854761	XM_005088809	XP_005088866	5.82e-90	Q7Z6M1	RABEK	RABEPK	10244	NA	NA	NA	DOWN	DOWN	DOWN	DOWN	DOWN	DOWN	0	0	0	6	0	-6	-6
LOC101854761	XM_005088808	XP_005088865	5.82e-90	Q7Z6M1	RABEK	RABEPK	10244	NA	NA	NA	DOWN	DOWN	DOWN	DOWN	DOWN	DOWN	0	0	0	6	0	-6	-6
LOC101851790	XM_005092794	XP_005092851	9.06e-32	Q86VD9	PIGZ	PIGZ	80235	NA	NA	NA	DOWN	DOWN	DOWN	DOWN	DOWN	DOWN	0	0	0	6	0	-6	-6
LOC101858620	XM_013080931	XP_012936385	2.14e-127	Q86W56	PARG	BPHL	670	NA	NA	NA	DOWN	DOWN	DOWN	DOWN	DOWN	DOWN	0	0	0	6	0	-6	-6
LOC101853227	XM_013080339	XP_012935793	7.58e-08	Q86W56	PARG	BPHL	670	NA	NA	NA	DOWN	DOWN	DOWN	DOWN	DOWN	DOWN	0	0	0	6	0	-6	-6
LOC118477146	XM_035968788	XP_035824681	8.02e-05	Q86W56	PARG	BPHL	670	NA	NA	NA	DOWN	DOWN	DOWN	DOWN	DOWN	DOWN	0	0	0	6	0	-6	-6
LOC101852777	XM_005101899	XP_005101956	1.2e-94	Q86WA6	BPHL	BPHL	670	NA	NA	NA	DOWN	DOWN	DOWN	DOWN	DOWN	DOWN	0	0	0	6	0	-6	-6
LOC101849611	XM_013081845	XP_012937299	1.45e-08	Q86Y13	DZIP3	DZIP3	9666	NA	NA	NA	DOWN	DOWN	DOWN	DOWN	DOWN	DOWN	0	0	0	6	0	-6	-6
LOC101845784	XM_013084937	XP_012940391	8.61e-128	Q8IV38	ANKY2	ANKMY2	57037	NA	NA	NA	DOWN	DOWN	DOWN	DOWN	DOWN	DOWN	0	0	0	6	0	-6	-6
LOC101861211	XM_005100230	XP_005100287	3.96e-91	Q8N1G4	LRC47	LRRC47	57470	NA	NA	NA	DOWN	DOWN	DOWN	DOWN	DOWN	DOWN	0	0	0	6	0	-6	-6
LOC106011779	XM_013082599	XP_012938053	3.53e-05	Q8N475	FSTL5	FSTL5	56884	NA	NA	NA	DOWN	DOWN	DOWN	DOWN	DOWN	DOWN	0	0	0	6	0	-6	-6
LOC101859795	XM_013084538	XP_012939992	0	Q8N766	EMC1	EMC1	23065	NA	NA	NA	DOWN	DOWN	DOWN	DOWN	DOWN	DOWN	0	0	0	6	0	-6	-6
LOC101845248	XM_013084168	XP_012939622	5.7e-44	Q8NC67	NETO2	NETO2	81831	NA	NA	NA	DOWN	DOWN	DOWN	DOWN	DOWN	DOWN	0	0	0	6	0	-6	-6
LOC106012222	XM_013084470	XP_012939924	1.86e-11	Q8NC67	NETO2	NETO2	81831	NA	NA	NA	DOWN	DOWN	DOWN	DOWN	DOWN	DOWN	0	0	0	6	0	-6	-6
LOC101859400	XM_035969390	XP_035825283	2.66e-143	Q8NDI1	EHBP1	EHBP1	23301	NA	NA	NA	DOWN	DOWN	DOWN	DOWN	DOWN	DOWN	0	0	0	6	0	-6	-6
LOC106013444	XM_013089236	XP_012944690	2.87e-56	Q8NDI1	EHBP1	EHBP1	23301	NA	NA	NA	DOWN	DOWN	DOWN	DOWN	DOWN	DOWN	0	0	0	6	0	-6	-6
LOC101851617	XM_005111506	XP_005111563	4.92e-142	Q8WU76	SCFD2	SCFD2	152579	NA	NA	NA	DOWN	DOWN	DOWN	DOWN	DOWN	DOWN	0	0	0	6	0	-6	-6
LOC101851617	XM_005111505	XP_005111562	1.36e-141	Q8WU76	SCFD2	SCFD2	152579	NA	NA	NA	DOWN	DOWN	DOWN	DOWN	DOWN	DOWN	0	0	0	6	0	-6	-6
LOC101846063	XM_005094799	XP_005094856	1e-114	Q8WVY7	UBCP1	UBLCP1	134510	NA	NA	NA	DOWN	DOWN	DOWN	DOWN	DOWN	DOWN	0	0	0	6	0	-6	-6
LOC101851658	XM_005103275	XP_005103332	0	Q92562	FIG4	FIG4	9896	NA	NA	NA	DOWN	DOWN	DOWN	DOWN	DOWN	DOWN	0	0	0	6	0	-6	-6
LOC101851658	XM_005103277	XP_005103334	0	Q92562	FIG4	FIG4	9896	NA	NA	NA	DOWN	DOWN	DOWN	DOWN	DOWN	DOWN	0	0	0	6	0	-6	-6
LOC101860126	XM_005109040	XP_005109097	1.33e-140	Q92783	STAM1	STAM	8027	NA	NA	NA	DOWN	DOWN	DOWN	DOWN	DOWN	DOWN	0	0	0	6	0	-6	-6
LOC101849554	XM_005103695	XP_005103752	1.77e-35	Q92843	B2CL2	BCL2L2	599	NA	NA	NA	DOWN	DOWN	DOWN	DOWN	DOWN	DOWN	0	0	0	6	0	-6	-6
LOC101861121	XM_005097324	XP_005097381	4.37e-23	Q969E8	TSR2	TSR2	90121	NA	NA	NA	DOWN	DOWN	DOWN	DOWN	DOWN	DOWN	0	0	0	6	0	-6	-6
LOC101861121	XM_013081939	XP_012937393	1.87e-17	Q969E8	TSR2	TSR2	90121	NA	NA	NA	DOWN	DOWN	DOWN	DOWN	DOWN	DOWN	0	0	0	6	0	-6	-6
LOC101854269	XM_035971262	XP_035827155	0	Q96A23	CPNE4	CPNE4	131034	NA	NA	NA	DOWN	DOWN	DOWN	DOWN	DOWN	DOWN	0	0	0	6	0	-6	-6
LOC101854269	XM_035971261	XP_035827154	0	Q96A23	CPNE4	CPNE4	131034	NA	NA	NA	DOWN	DOWN	DOWN	DOWN	DOWN	DOWN	0	0	0	6	0	-6	-6
LOC101854269	XM_005104138	XP_005104195	0	Q96A23	CPNE4	CPNE4	131034	NA	NA	NA	DOWN	DOWN	DOWN	DOWN	DOWN	DOWN	0	0	0	6	0	-6	-6
LOC101854269	XM_005104139	XP_005104196	0	Q96A23	CPNE4	CPNE4	131034	NA	NA	NA	DOWN	DOWN	DOWN	DOWN	DOWN	DOWN	0	0	0	6	0	-6	-6
LOC101861539	XM_005108111	XP_005108168	4.6e-84	Q96A58	RERG	RERG	85004	NA	NA	NA	DOWN	DOWN	DOWN	DOWN	DOWN	DOWN	0	0	0	6	0	-6	-6
LOC101861539	XM_005108110	XP_005108167	4.6e-84	Q96A58	RERG	RERG	85004	NA	NA	NA	DOWN	DOWN	DOWN	DOWN	DOWN	DOWN	0	0	0	6	0	-6	-6
LOC101862407	XM_005096577	XP_005096634	3.75e-50	Q96A58	RERG	RERG	85004	NA	NA	NA	DOWN	DOWN	DOWN	DOWN	DOWN	DOWN	0	0	0	6	0	-6	-6
LOC101855853	XM_013079238	XP_012934692	5.86e-48	Q96A58	RERG	RERG	85004	NA	NA	NA	DOWN	DOWN	DOWN	DOWN	DOWN	DOWN	0	0	0	6	0	-6	-6
LOC101855737	XM_013085211	XP_012940665	1.56e-32	Q96A58	RERG	RERG	85004	NA	NA	NA	DOWN	DOWN	DOWN	DOWN	DOWN	DOWN	0	0	0	6	0	-6	-6
LOC101855737	XM_005103039	XP_005103096	1.56e-32	Q96A58	RERG	RERG	85004	NA	NA	NA	DOWN	DOWN	DOWN	DOWN	DOWN	DOWN	0	0	0	6	0	-6	-6
LOC101859341	XM_005102096	XP_005102153	1.39e-19	Q96B45	BORC7	C10orf32	119032	NA	NA	NA	DOWN	DOWN	DOWN	DOWN	DOWN	DOWN	0	0	0	6	0	-6	-6
LOC101855379	XM_005109624	XP_005109681	1.31e-107	Q96BW1	UPP	UPRT	139596	NA	NA	NA	DOWN	DOWN	DOWN	DOWN	DOWN	DOWN	0	0	0	6	0	-6	-6
LOC101862441	XM_005106414	XP_005106471	2.08e-113	Q96DZ1	ERLEC	ERLEC1	27248	NA	NA	NA	DOWN	DOWN	DOWN	DOWN	DOWN	DOWN	0	0	0	6	0	-6	-6
LOC101852619	XM_013081262	XP_012936716	1.64e-150	Q96EY1	DNJA3	DNAJA3	9093	NA	NA	NA	DOWN	DOWN	DOWN	DOWN	DOWN	DOWN	0	0	0	6	0	-6	-6
LOC106013599	XM_013089771	XP_012945225	1.37e-15	Q96EY1	DNJA3	DNAJA3	9093	NA	NA	NA	DOWN	DOWN	DOWN	DOWN	DOWN	DOWN	0	0	0	6	0	-6	-6
LOC101862250	XM_013080278	XP_012935732	3.56e-21	Q96F85	CNRP1	CNRIP1	25927	NA	NA	NA	DOWN	DOWN	DOWN	DOWN	DOWN	DOWN	0	0	0	6	0	-6	-6
LOC101862250	XM_035968755	XP_035824648	3.56e-21	Q96F85	CNRP1	CNRIP1	25927	NA	NA	NA	DOWN	DOWN	DOWN	DOWN	DOWN	DOWN	0	0	0	6	0	-6	-6
LOC101856127	XM_005107246	XP_005107303	1.8e-134	Q96G21	IMP4	IMP4	92856	NA	NA	NA	DOWN	DOWN	DOWN	DOWN	DOWN	DOWN	0	0	0	6	0	-6	-6
LOC101860273	XM_013086178	XP_012941632	6.34e-125	Q96G74	OTUD5	OTUD5	55593	NA	NA	NA	DOWN	DOWN	DOWN	DOWN	DOWN	DOWN	0	0	0	6	0	-6	-6
LOC101849670	XM_005113551	XP_005113608	2.54e-31	Q96G74	OTUD5	OTUD5	55593	NA	NA	NA	DOWN	DOWN	DOWN	DOWN	DOWN	DOWN	0	0	0	6	0	-6	-6
LOC106013361	XM_013088878	XP_012944332	1.48e-06	Q96I45	TM141	TMEM141	85014	NA	NA	NA	DOWN	DOWN	DOWN	DOWN	DOWN	DOWN	0	0	0	6	0	-6	-6
LOC106013361	XM_013088877	XP_012944331	1.48e-06	Q96I45	TM141	TMEM141	85014	NA	NA	NA	DOWN	DOWN	DOWN	DOWN	DOWN	DOWN	0	0	0	6	0	-6	-6
LOC106013361	XM_035972745	XP_035828638	1.48e-06	Q96I45	TM141	TMEM141	85014	NA	NA	NA	DOWN	DOWN	DOWN	DOWN	DOWN	DOWN	0	0	0	6	0	-6	-6
LOC106013361	XM_035972746	XP_035828639	1.48e-06	Q96I45	TM141	TMEM141	85014	NA	NA	NA	DOWN	DOWN	DOWN	DOWN	DOWN	DOWN	0	0	0	6	0	-6	-6
LOC106013361	XM_013088879	XP_012944333	1.48e-06	Q96I45	TM141	TMEM141	85014	NA	NA	NA	DOWN	DOWN	DOWN	DOWN	DOWN	DOWN	0	0	0	6	0	-6	-6
LOC101852446	XM_005111832	XP_005111889	2.2e-102	Q96MH6	TMM68	TMEM68	137695	NA	NA	NA	DOWN	DOWN	DOWN	DOWN	DOWN	DOWN	0	0	0	6	0	-6	-6
LOC101852446	XM_005111833	XP_005111890	2.2e-102	Q96MH6	TMM68	TMEM68	137695	NA	NA	NA	DOWN	DOWN	DOWN	DOWN	DOWN	DOWN	0	0	0	6	0	-6	-6
LOC101863528	XM_013085759	XP_012941213	5.75e-53	Q96MS3	GL1D1	GLT1D1	144423	NA	NA	NA	DOWN	DOWN	DOWN	DOWN	DOWN	DOWN	0	0	0	6	0	-6	-6
LOC101846564	XM_005093468	XP_005093525	3.58e-81	Q96NC0	ZMAT2	ZMAT2	153527	NA	NA	NA	DOWN	DOWN	DOWN	DOWN	DOWN	DOWN	0	0	0	6	0	-6	-6
LOC106011823	XM_013082820	XP_012938274	6.67e-10	Q96PX8	SLIK1	SLITRK1	114798	NA	NA	NA	DOWN	DOWN	DOWN	DOWN	DOWN	DOWN	0	0	0	6	0	-6	-6
LOC101850511	XM_013088105	XP_012943559	6.59e-08	Q96PX8	SLIK1	SLITRK1	114798	NA	NA	NA	DOWN	DOWN	DOWN	DOWN	DOWN	DOWN	0	0	0	6	0	-6	-6
LOC101860786	XM_005112988	XP_005113045	5.51e-72	Q96QG7	MTMR9	MTMR9	66036	NA	NA	NA	DOWN	DOWN	DOWN	DOWN	DOWN	DOWN	0	0	0	6	0	-6	-6
LOC101861482	XM_035973480	XP_035829373	1.46e-56	Q96SL1	DIRC2	DIRC2	84925	NA	NA	NA	DOWN	DOWN	DOWN	DOWN	DOWN	DOWN	0	0	0	6	0	-6	-6
LOC101855395	XM_013086972	XP_012942426	6.38e-49	Q96SL1	DIRC2	DIRC2	84925	NA	NA	NA	DOWN	DOWN	DOWN	DOWN	DOWN	DOWN	0	0	0	6	0	-6	-6
LOC106013920	XM_013090792	XP_012946246	1.27e-23	Q96SL1	DIRC2	DIRC2	84925	NA	NA	NA	DOWN	DOWN	DOWN	DOWN	DOWN	DOWN	0	0	0	6	0	-6	-6
LOC106014128	XM_013091188	XP_012946642	6.78e-19	Q96SL1	DIRC2	DIRC2	84925	NA	NA	NA	DOWN	DOWN	DOWN	DOWN	DOWN	DOWN	0	0	0	6	0	-6	-6
LOC101860961	XM_005093532	XP_005093589	6.5e-06	Q96SL1	DIRC2	DIRC2	84925	NA	NA	NA	DOWN	DOWN	DOWN	DOWN	DOWN	DOWN	0	0	0	6	0	-6	-6
LOC101855501	XM_005101309	XP_005101366	6.1e-07	Q96T17	MA7D2	MAP7D2	256714	NA	NA	NA	DOWN	DOWN	DOWN	DOWN	DOWN	DOWN	0	0	0	6	0	-6	-6
LOC101855501	XM_035970516	XP_035826409	6.19e-07	Q96T17	MA7D2	MAP7D2	256714	NA	NA	NA	DOWN	DOWN	DOWN	DOWN	DOWN	DOWN	0	0	0	6	0	-6	-6
LOC101855501	XM_005101317	XP_005101374	6.32e-07	Q96T17	MA7D2	MAP7D2	256714	NA	NA	NA	DOWN	DOWN	DOWN	DOWN	DOWN	DOWN	0	0	0	6	0	-6	-6
LOC101855501	XM_005101322	XP_005101379	6.42e-07	Q96T17	MA7D2	MAP7D2	256714	NA	NA	NA	DOWN	DOWN	DOWN	DOWN	DOWN	DOWN	0	0	0	6	0	-6	-6
LOC101855501	XM_035970517	XP_035826410	6.49e-07	Q96T17	MA7D2	MAP7D2	256714	NA	NA	NA	DOWN	DOWN	DOWN	DOWN	DOWN	DOWN	0	0	0	6	0	-6	-6
LOC101855501	XM_035970518	XP_035826411	6.77e-07	Q96T17	MA7D2	MAP7D2	256714	NA	NA	NA	DOWN	DOWN	DOWN	DOWN	DOWN	DOWN	0	0	0	6	0	-6	-6
LOC101855501	XM_035970519	XP_035826412	7.45e-07	Q96T17	MA7D2	MAP7D2	256714	NA	NA	NA	DOWN	DOWN	DOWN	DOWN	DOWN	DOWN	0	0	0	6	0	-6	-6
LOC101855501	XM_013084208	XP_012939662	7.76e-07	Q96T17	MA7D2	MAP7D2	256714	NA	NA	NA	DOWN	DOWN	DOWN	DOWN	DOWN	DOWN	0	0	0	6	0	-6	-6
LOC101855501	XM_013084207	XP_012939661	7.89e-07	Q96T17	MA7D2	MAP7D2	256714	NA	NA	NA	DOWN	DOWN	DOWN	DOWN	DOWN	DOWN	0	0	0	6	0	-6	-6
LOC101855501	XM_005101321	XP_005101378	2.14e-06	Q96T17	MA7D2	MAP7D2	256714	NA	NA	NA	DOWN	DOWN	DOWN	DOWN	DOWN	DOWN	0	0	0	6	0	-6	-6
LOC101861044	XM_013082821	XP_012938275	1.78e-15	Q99435	NELL2	NELL2	4753	NA	NA	NA	DOWN	DOWN	DOWN	DOWN	DOWN	DOWN	0	0	0	6	0	-6	-6
LOC101854706	XM_005095177	XP_005095234	1.76e-138	Q99436	PSB7	PSMB7	5695	NA	NA	NA	DOWN	DOWN	DOWN	DOWN	DOWN	DOWN	0	0	0	6	0	-6	-6
LOC101851509	XM_005101893	XP_005101950	3.81e-53	Q99627	CSN8	COPS8	10920	NA	NA	NA	DOWN	DOWN	DOWN	DOWN	DOWN	DOWN	0	0	0	6	0	-6	-6
LOC101853379	XM_005095925	XP_005095982	1.75e-85	Q99653	CHP1	CHP1	11261	NA	NA	NA	DOWN	DOWN	DOWN	DOWN	DOWN	DOWN	0	0	0	6	0	-6	-6
LOC101846039	XM_005110665	XP_005110722	9.88e-74	Q99848	EBP2	EBNA1BP2	10969	NA	NA	NA	DOWN	DOWN	DOWN	DOWN	DOWN	DOWN	0	0	0	6	0	-6	-6
LOC101858956	XM_005104242	XP_005104299	1.48e-83	Q9BPW8	NIPS1	NIPSNAP1	8508	NA	NA	NA	DOWN	DOWN	DOWN	DOWN	DOWN	DOWN	0	0	0	6	0	-6	-6
LOC101851864	XM_005097725	XP_005097782	3.34e-45	Q9BQ75	CMS1	CMSS1	84319	NA	NA	NA	DOWN	DOWN	DOWN	DOWN	DOWN	DOWN	0	0	0	6	0	-6	-6
LOC101858683	XM_005090982	XP_005091039	0	Q9BQE3	TBA1C	TUBA1C	84790	NA	NA	NA	DOWN	DOWN	DOWN	DOWN	DOWN	DOWN	0	0	0	6	0	-6	-6
LOC101849490	XM_005107305	XP_005107362	0	Q9BQE3	TBA1C	TUBA1C	84790	NA	NA	NA	DOWN	DOWN	DOWN	DOWN	DOWN	DOWN	0	0	0	6	0	-6	-6
LOC101846755	XM_005104887	XP_005104944	2.17e-72	Q9BRG1	VPS25	VPS25	84313	NA	NA	NA	DOWN	DOWN	DOWN	DOWN	DOWN	DOWN	0	0	0	6	0	-6	-6
LOC101848812	XM_035969326	XP_035825219	9.44e-28	Q9BRP1	PDD2L	PDCD2L	84306	NA	NA	NA	DOWN	DOWN	DOWN	DOWN	DOWN	DOWN	0	0	0	6	0	-6	-6
LOC101853615	XM_013081599	XP_012937053	4.24e-15	Q9BRP1	PDD2L	PDCD2L	84306	NA	NA	NA	DOWN	DOWN	DOWN	DOWN	DOWN	DOWN	0	0	0	6	0	-6	-6
LOC101854536	XM_005110617	XP_005110674	4e-56	Q9BSD7	NTPCR	NTPCR	84284	NA	NA	NA	DOWN	DOWN	DOWN	DOWN	DOWN	DOWN	0	0	0	6	0	-6	-6
LOC101854536	XM_035972944	XP_035828837	9.16e-56	Q9BSD7	NTPCR	NTPCR	84284	NA	NA	NA	DOWN	DOWN	DOWN	DOWN	DOWN	DOWN	0	0	0	6	0	-6	-6
LOC101854536	XM_005110619	XP_005110676	2.28e-46	Q9BSD7	NTPCR	NTPCR	84284	NA	NA	NA	DOWN	DOWN	DOWN	DOWN	DOWN	DOWN	0	0	0	6	0	-6	-6
LOC101864177	XM_005108037	XP_005108094	0	Q9BT78	CSN4	COPS4	51138	NA	NA	NA	DOWN	DOWN	DOWN	DOWN	DOWN	DOWN	0	0	0	6	0	-6	-6
LOC101859311	XM_005092912	XP_005092969	7.16e-69	Q9BW83	IFT27	IFT27	11020	NA	NA	NA	DOWN	DOWN	DOWN	DOWN	DOWN	DOWN	0	0	0	6	0	-6	-6
LOC101857396	XM_005093696	XP_005093753	5.45e-116	Q9BWU0	NADAP	SLC4A1AP	22950	NA	NA	NA	DOWN	DOWN	DOWN	DOWN	DOWN	DOWN	0	0	0	6	0	-6	-6
LOC101857396	XM_035968571	XP_035824464	1.07e-60	Q9BWU0	NADAP	SLC4A1AP	22950	NA	NA	NA	DOWN	DOWN	DOWN	DOWN	DOWN	DOWN	0	0	0	6	0	-6	-6
LOC101851925	XM_035968197	XP_035824090	1.25e-16	Q9BYD6	RM01	MRPL1	65008	NA	NA	NA	DOWN	DOWN	DOWN	DOWN	DOWN	DOWN	0	0	0	6	0	-6	-6
LOC101851925	XM_013079245	XP_012934699	1.34e-16	Q9BYD6	RM01	MRPL1	65008	NA	NA	NA	DOWN	DOWN	DOWN	DOWN	DOWN	DOWN	0	0	0	6	0	-6	-6
LOC101851925	XM_035968198	XP_035824091	1.44e-16	Q9BYD6	RM01	MRPL1	65008	NA	NA	NA	DOWN	DOWN	DOWN	DOWN	DOWN	DOWN	0	0	0	6	0	-6	-6
LOC101848773	XM_005107048	XP_005107105	8.29e-30	Q9BYG3	MK67I	MKI67IP	84365	NA	NA	NA	DOWN	DOWN	DOWN	DOWN	DOWN	DOWN	0	0	0	6	0	-6	-6
LOC106011061	XM_013079366	XP_012934820	1.43e-29	Q9BZE1	RM37	MRPL37	51253	NA	NA	NA	DOWN	DOWN	DOWN	DOWN	DOWN	DOWN	0	0	0	6	0	-6	-6
LOC101850451	XM_005111739	XP_005111796	6.08e-21	Q9BZE1	RM37	MRPL37	51253	NA	NA	NA	DOWN	DOWN	DOWN	DOWN	DOWN	DOWN	0	0	0	6	0	-6	-6
LOC101857003	XM_013091011	XP_012946465	2.43e-162	Q9GZS3	WDR61	WDR61	80349	NA	NA	NA	DOWN	DOWN	DOWN	DOWN	DOWN	DOWN	0	0	0	6	0	-6	-6
LOC101859990	XM_005090466	XP_005090523	3.63e-100	Q9H0I3	CC113	CCDC113	29070	NA	NA	NA	DOWN	DOWN	DOWN	DOWN	DOWN	DOWN	0	0	0	6	0	-6	-6
LOC101860996	XM_013086824	XP_012942278	2.16e-122	Q9H1D9	RPC6	POLR3F	10621	NA	NA	NA	DOWN	DOWN	DOWN	DOWN	DOWN	DOWN	0	0	0	6	0	-6	-6
LOC101860996	XM_013086823	XP_012942277	4.33e-120	Q9H1D9	RPC6	POLR3F	10621	NA	NA	NA	DOWN	DOWN	DOWN	DOWN	DOWN	DOWN	0	0	0	6	0	-6	-6
LOC101859576	XM_005101667	XP_005101724	1.25e-33	Q9H2C2	ARV1	ARV1	64801	NA	NA	NA	DOWN	DOWN	DOWN	DOWN	DOWN	DOWN	0	0	0	6	0	-6	-6
LOC101845366	XM_013089488	XP_012944942	0	Q9H2U1	DHX36	DHX36	170506	NA	NA	NA	DOWN	DOWN	DOWN	DOWN	DOWN	DOWN	0	0	0	6	0	-6	-6
LOC101845366	XM_013089489	XP_012944943	0	Q9H2U1	DHX36	DHX36	170506	NA	NA	NA	DOWN	DOWN	DOWN	DOWN	DOWN	DOWN	0	0	0	6	0	-6	-6
LOC118477484	XM_035969030	XP_035824923	6.43e-38	Q9H598	VIAAT	SLC32A1	140679	NA	NA	NA	DOWN	DOWN	DOWN	DOWN	DOWN	DOWN	0	0	0	6	0	-6	-6
LOC101857379	XM_005090186	XP_005090243	1.48e-77	Q9H5J4	ELOV6	ELOVL6	79071	NA	NA	NA	DOWN	DOWN	DOWN	DOWN	DOWN	DOWN	0	0	0	6	0	-6	-6
LOC101863442	XM_035970283	XP_035826176	3.98e-42	Q9H773	DCTP1	DCTPP1	79077	NA	NA	NA	DOWN	DOWN	DOWN	DOWN	DOWN	DOWN	0	0	0	6	0	-6	-6
LOC101859368	XM_013089471	XP_012944925	6.62e-66	Q9H7B4	SMYD3	SMYD3	64754	NA	NA	NA	DOWN	DOWN	DOWN	DOWN	DOWN	DOWN	0	0	0	6	0	-6	-6
LOC106012477	XM_035971144	XP_035827037	1.13e-06	Q9H7V2	SYNG1	SYNDIG1	79953	NA	NA	NA	DOWN	DOWN	DOWN	DOWN	DOWN	DOWN	0	0	0	6	0	-6	-6
LOC101859168	XM_035969518	XP_035825411	0	Q9H845	ACAD9	ACAD9	28976	NA	NA	NA	DOWN	DOWN	DOWN	DOWN	DOWN	DOWN	0	0	0	6	0	-6	-6
LOC101859168	XM_005097314	XP_005097371	0	Q9H845	ACAD9	ACAD9	28976	NA	NA	NA	DOWN	DOWN	DOWN	DOWN	DOWN	DOWN	0	0	0	6	0	-6	-6
LOC101850124	XM_005088882	XP_005088939	7.91e-89	Q9H977	WDR54	WDR54	84058	NA	NA	NA	DOWN	DOWN	DOWN	DOWN	DOWN	DOWN	0	0	0	6	0	-6	-6
LOC101861759	XM_035971847	XP_035827740	2.56e-91	Q9HA64	KT3K	FN3KRP	79672	NA	NA	NA	DOWN	DOWN	DOWN	DOWN	DOWN	DOWN	0	0	0	6	0	-6	-6
LOC101863519	XM_005101946	XP_005102003	4.38e-56	Q9HAF1	EAF6	MEAF6	64769	NA	NA	NA	DOWN	DOWN	DOWN	DOWN	DOWN	DOWN	0	0	0	6	0	-6	-6
LOC101863519	XM_013084618	XP_012940072	9.91e-51	Q9HAF1	EAF6	MEAF6	64769	NA	NA	NA	DOWN	DOWN	DOWN	DOWN	DOWN	DOWN	0	0	0	6	0	-6	-6
LOC101846501	XM_035969321	XP_035825214	5.94e-21	Q9HAW0	BRF2	BRF2	55290	NA	NA	NA	DOWN	DOWN	DOWN	DOWN	DOWN	DOWN	0	0	0	6	0	-6	-6
LOC101846306	XM_013087739	XP_012943193	9.74e-61	Q9HBL8	NMRL1	NMRAL1	57407	NA	NA	NA	DOWN	DOWN	DOWN	DOWN	DOWN	DOWN	0	0	0	6	0	-6	-6
LOC101853776	XM_035968970	XP_035824863	3.02e-53	Q9HBL8	NMRL1	NMRAL1	57407	NA	NA	NA	DOWN	DOWN	DOWN	DOWN	DOWN	DOWN	0	0	0	6	0	-6	-6
LOC101860193	XM_013086693	XP_012942147	2.36e-08	Q9HBL8	NMRL1	NMRAL1	57407	NA	NA	NA	DOWN	DOWN	DOWN	DOWN	DOWN	DOWN	0	0	0	6	0	-6	-6
LOC101854533	XM_005109958	XP_005110015	1.54e-125	Q9HC38	GLOD4	GLOD4	51031	NA	NA	NA	DOWN	DOWN	DOWN	DOWN	DOWN	DOWN	0	0	0	6	0	-6	-6
LOC101850345	XM_035970683	XP_035826576	3.83e-56	Q9NP64	NO40	ZCCHC17	51538	NA	NA	NA	DOWN	DOWN	DOWN	DOWN	DOWN	DOWN	0	0	0	6	0	-6	-6
LOC101850708	XM_005095503	XP_005095560	2.11e-101	Q9NP79	VTA1	VTA1	51534	NA	NA	NA	DOWN	DOWN	DOWN	DOWN	DOWN	DOWN	0	0	0	6	0	-6	-6
LOC101847453	XM_005107887	XP_005107944	4.79e-56	Q9NPA8	ENY2	ENY2	56943	NA	NA	NA	DOWN	DOWN	DOWN	DOWN	DOWN	DOWN	0	0	0	6	0	-6	-6
LOC101847695	XM_005110909	XP_005110966	1.97e-52	Q9NPJ1	MKKS	MKKS	8195	NA	NA	NA	DOWN	DOWN	DOWN	DOWN	DOWN	DOWN	0	0	0	6	0	-6	-6
LOC101858947	XM_013083898	XP_012939352	3.45e-141	Q9NQ66	PLCB1	PLCB1	23236	NA	NA	NA	DOWN	DOWN	DOWN	DOWN	DOWN	DOWN	0	0	0	6	0	-6	-6
LOC106013509	XM_013089434	XP_012944888	1.05e-56	Q9NQ66	PLCB1	PLCB1	23236	NA	NA	NA	DOWN	DOWN	DOWN	DOWN	DOWN	DOWN	0	0	0	6	0	-6	-6
LOC101846984	XM_005107207	XP_005107264	0	Q9NRR4	RNC	DROSHA	29102	NA	NA	NA	DOWN	DOWN	DOWN	DOWN	DOWN	DOWN	0	0	0	6	0	-6	-6
LOC101862084	XM_005111790	XP_005111847	1.72e-05	Q9NUL3	STAU2	STAU2	27067	NA	NA	NA	DOWN	DOWN	DOWN	DOWN	DOWN	DOWN	0	0	0	6	0	-6	-6
LOC101849220	XM_005101623	XP_005101680	8.13e-147	Q9NUQ9	CYRIB	FAM49B	51571	NA	NA	NA	DOWN	DOWN	DOWN	DOWN	DOWN	DOWN	0	0	0	6	0	-6	-6
LOC101849220	XM_035970588	XP_035826481	8.13e-147	Q9NUQ9	CYRIB	FAM49B	51571	NA	NA	NA	DOWN	DOWN	DOWN	DOWN	DOWN	DOWN	0	0	0	6	0	-6	-6
LOC101850692	XM_005112498	XP_005112555	7.68e-11	Q9NVX7	KBTB4	KBTBD4	55709	NA	NA	NA	DOWN	DOWN	DOWN	DOWN	DOWN	DOWN	0	0	0	6	0	-6	-6
LOC101853074	XM_005094738	XP_005094795	5.36e-59	Q9NWS0	PIHD1	PIH1D1	55011	NA	NA	NA	DOWN	DOWN	DOWN	DOWN	DOWN	DOWN	0	0	0	6	0	-6	-6
LOC101846875	XM_005096161	XP_005096218	1.4e-23	Q9NX40	OCAD1	OCIAD1	54940	NA	NA	NA	DOWN	DOWN	DOWN	DOWN	DOWN	DOWN	0	0	0	6	0	-6	-6
LOC101858954	XM_005103731	XP_005103788	3.14e-147	Q9NX74	DUS2L	DUS2L	54920	NA	NA	NA	DOWN	DOWN	DOWN	DOWN	DOWN	DOWN	0	0	0	6	0	-6	-6
LOC101862808	XM_005101349	XP_005101406	2.62e-125	Q9NZQ0	DJC27	DNAJC27	51277	NA	NA	NA	DOWN	DOWN	DOWN	DOWN	DOWN	DOWN	0	0	0	6	0	-6	-6
LOC101854500	XM_005099107	XP_005099164	1.63e-43	Q9NZQ0	DJC27	DNAJC27	51277	NA	NA	NA	DOWN	DOWN	DOWN	DOWN	DOWN	DOWN	0	0	0	6	0	-6	-6
LOC101847107	XM_005097701	XP_005097758	8.75e-90	Q9P015	RM15	MRPL15	29088	NA	NA	NA	DOWN	DOWN	DOWN	DOWN	DOWN	DOWN	0	0	0	6	0	-6	-6
LOC101862749	XM_005105645	XP_005105702	5.79e-65	Q9P0N9	TBCD7	TBC1D7	51256	NA	NA	NA	DOWN	DOWN	DOWN	DOWN	DOWN	DOWN	0	0	0	6	0	-6	-6
LOC101861158	XM_005108626	XP_005108683	6.77e-33	Q9P0T7	TMEM9	TMEM9	252839	NA	NA	NA	DOWN	DOWN	DOWN	DOWN	DOWN	DOWN	0	0	0	6	0	-6	-6
LOC101861158	XM_005108623	XP_005108680	1.83e-31	Q9P0T7	TMEM9	TMEM9	252839	NA	NA	NA	DOWN	DOWN	DOWN	DOWN	DOWN	DOWN	0	0	0	6	0	-6	-6
LOC101861158	XM_005108624	XP_005108681	2.68e-31	Q9P0T7	TMEM9	TMEM9	252839	NA	NA	NA	DOWN	DOWN	DOWN	DOWN	DOWN	DOWN	0	0	0	6	0	-6	-6
LOC101856011	XM_005094317	XP_005094374	3.54e-46	Q9P287	BCCIP	BCCIP	56647	NA	NA	NA	DOWN	DOWN	DOWN	DOWN	DOWN	DOWN	0	0	0	6	0	-6	-6
LOC101853189	XM_005106545	XP_005106602	0	Q9P2E2	KIF17	KIF17	57576	NA	NA	NA	DOWN	DOWN	DOWN	DOWN	DOWN	DOWN	0	0	0	6	0	-6	-6
LOC101853189	XM_005106546	XP_005106603	0	Q9P2E2	KIF17	KIF17	57576	NA	NA	NA	DOWN	DOWN	DOWN	DOWN	DOWN	DOWN	0	0	0	6	0	-6	-6
LOC101853189	XM_035971937	XP_035827830	0	Q9P2E2	KIF17	KIF17	57576	NA	NA	NA	DOWN	DOWN	DOWN	DOWN	DOWN	DOWN	0	0	0	6	0	-6	-6
LOC101860735	XM_005096570	XP_005096627	1.19e-141	Q9UBD5	ORC3	ORC3	23595	NA	NA	NA	DOWN	DOWN	DOWN	DOWN	DOWN	DOWN	0	0	0	6	0	-6	-6
LOC101850681	XM_035972963	XP_035828856	1.87e-42	Q9UBI4	STML1	STOML1	9399	NA	NA	NA	DOWN	DOWN	DOWN	DOWN	DOWN	DOWN	0	0	0	6	0	-6	-6
LOC101847167	XM_035973538	XP_035829431	1.98e-93	Q9UBW8	CSN7A	COPS7A	50813	NA	NA	NA	DOWN	DOWN	DOWN	DOWN	DOWN	DOWN	0	0	0	6	0	-6	-6
LOC101847167	XM_035973537	XP_035829430	2.73e-88	Q9UBW8	CSN7A	COPS7A	50813	NA	NA	NA	DOWN	DOWN	DOWN	DOWN	DOWN	DOWN	0	0	0	6	0	-6	-6
LOC101855189	XM_035969893	XP_035825786	0	Q9UG63	ABCF2	ABCF2	10061	NA	NA	NA	DOWN	DOWN	DOWN	DOWN	DOWN	DOWN	0	0	0	6	0	-6	-6
LOC101862662	XM_013085084	XP_012940538	0	Q9UGN5	PARP2	PARP2	10038	NA	NA	NA	DOWN	DOWN	DOWN	DOWN	DOWN	DOWN	0	0	0	6	0	-6	-6
LOC101845434	XM_005111217	XP_005111274	3.62e-76	Q9UHA3	RLP24	RSL24D1	51187	NA	NA	NA	DOWN	DOWN	DOWN	DOWN	DOWN	DOWN	0	0	0	6	0	-6	-6
LOC101850468	XM_005095077	XP_005095134	0	Q9UHB9	SRP68	SRP68	6730	NA	NA	NA	DOWN	DOWN	DOWN	DOWN	DOWN	DOWN	0	0	0	6	0	-6	-6
LOC101857317	XM_013079473	XP_012934927	6.58e-174	Q9UHI5	LAT2	SLC7A8	23428	NA	NA	NA	DOWN	DOWN	DOWN	DOWN	DOWN	DOWN	0	0	0	6	0	-6	-6
LOC101862550	XM_035973531	XP_035829424	6.58e-174	Q9UHI5	LAT2	SLC7A8	23428	NA	NA	NA	DOWN	DOWN	DOWN	DOWN	DOWN	DOWN	0	0	0	6	0	-6	-6
LOC101855183	XM_013081497	XP_012936951	1.63e-102	Q9UHI5	LAT2	SLC7A8	23428	NA	NA	NA	DOWN	DOWN	DOWN	DOWN	DOWN	DOWN	0	0	0	6	0	-6	-6
LOC101848363	XM_005101112	XP_005101169	1.06e-99	Q9UHI5	LAT2	SLC7A8	23428	NA	NA	NA	DOWN	DOWN	DOWN	DOWN	DOWN	DOWN	0	0	0	6	0	-6	-6
LOC101858402	XM_013081304	XP_012936758	2.61e-17	Q9UHI5	LAT2	SLC7A8	23428	NA	NA	NA	DOWN	DOWN	DOWN	DOWN	DOWN	DOWN	0	0	0	6	0	-6	-6
LOC101854442	XM_005108343	XP_005108400	9.35e-28	Q9UIL1	SCOC	SCOC	60592	NA	NA	NA	DOWN	DOWN	DOWN	DOWN	DOWN	DOWN	0	0	0	6	0	-6	-6
LOC101854442	XM_035972405	XP_035828298	9.35e-28	Q9UIL1	SCOC	SCOC	60592	NA	NA	NA	DOWN	DOWN	DOWN	DOWN	DOWN	DOWN	0	0	0	6	0	-6	-6
LOC101864549	XM_005107792	XP_005107849	2.86e-12	Q9UK28	TM59L	TMEM59L	25789	NA	NA	NA	DOWN	DOWN	DOWN	DOWN	DOWN	DOWN	0	0	0	6	0	-6	-6
LOC101848944	XM_013079143	XP_012934597	1.44e-17	Q9UKC9	FBXL2	FBXL2	25827	NA	NA	NA	DOWN	DOWN	DOWN	DOWN	DOWN	DOWN	0	0	0	6	0	-6	-6
LOC101848944	XM_005092181	XP_005092238	1.44e-17	Q9UKC9	FBXL2	FBXL2	25827	NA	NA	NA	DOWN	DOWN	DOWN	DOWN	DOWN	DOWN	0	0	0	6	0	-6	-6
LOC101858681	XM_013086384	XP_012941838	1.13e-98	Q9ULB1	NRX1A	NRXN1	9378	NA	NA	NA	DOWN	DOWN	DOWN	DOWN	DOWN	DOWN	0	0	0	6	0	-6	-6
LOC101858907	XM_013086389	XP_012941843	3.18e-86	Q9ULB1	NRX1A	NRXN1	9378	NA	NA	NA	DOWN	DOWN	DOWN	DOWN	DOWN	DOWN	0	0	0	6	0	-6	-6
LOC101861086	XM_005111367	XP_005111424	1.77e-92	Q9ULC4	MCTS1	MCTS1	28985	NA	NA	NA	DOWN	DOWN	DOWN	DOWN	DOWN	DOWN	0	0	0	6	0	-6	-6
LOC101861086	XM_013089796	XP_012945250	1.17e-89	Q9ULC4	MCTS1	MCTS1	28985	NA	NA	NA	DOWN	DOWN	DOWN	DOWN	DOWN	DOWN	0	0	0	6	0	-6	-6
LOC101851720	XM_013080307	XP_012935761	0	Q9UNS2	CSN3	COPS3	8533	NA	NA	NA	DOWN	DOWN	DOWN	DOWN	DOWN	DOWN	0	0	0	6	0	-6	-6
LOC106013516	XM_013089462	XP_012944916	1.07e-36	Q9UPU3	SORC3	SORCS3	22986	NA	NA	NA	DOWN	DOWN	DOWN	DOWN	DOWN	DOWN	0	0	0	6	0	-6	-6
LOC101857857	XM_005113439	XP_005113496	1.22e-11	Q9UPU3	SORC3	SORCS3	22986	NA	NA	NA	DOWN	DOWN	DOWN	DOWN	DOWN	DOWN	0	0	0	6	0	-6	-6
LOC101849046	XM_013081747	XP_012937201	5.18e-173	Q9Y2K2	SIK3	SIK3	23387	NA	NA	NA	DOWN	DOWN	DOWN	DOWN	DOWN	DOWN	0	0	0	6	0	-6	-6
LOC101851593	XM_013086157	XP_012941611	1.19e-29	Q9Y3D5	RT18C	MRPS18C	51023	NA	NA	NA	DOWN	DOWN	DOWN	DOWN	DOWN	DOWN	0	0	0	6	0	-6	-6
LOC101862090	XM_005091182	XP_005091239	1.66e-30	Q9Y3D9	RT23	MRPS23	51649	NA	NA	NA	DOWN	DOWN	DOWN	DOWN	DOWN	DOWN	0	0	0	6	0	-6	-6
LOC106014169	XM_013091246	XP_012946700	5.76e-31	Q9Y4G6	TLN2	TLN2	83660	NA	NA	NA	DOWN	DOWN	DOWN	DOWN	DOWN	DOWN	0	0	0	6	0	-6	-6
LOC101859023	XM_005100740	XP_005100797	0	Q9Y4W6	AFG32	AFG3L2	10939	NA	NA	NA	DOWN	DOWN	DOWN	DOWN	DOWN	DOWN	0	0	0	6	0	-6	-6
LOC101849301	XM_013084564	XP_012940018	2.37e-139	Q9Y512	SAM50	SAMM50	25813	NA	NA	NA	DOWN	DOWN	DOWN	DOWN	DOWN	DOWN	0	0	0	6	0	-6	-6
LOC101846435	XM_005102831	XP_005102888	5.53e-151	Q9Y570	PPME1	PPME1	51400	NA	NA	NA	DOWN	DOWN	DOWN	DOWN	DOWN	DOWN	0	0	0	6	0	-6	-6
LOC101846435	XM_035970942	XP_035826835	1.43e-105	Q9Y570	PPME1	PPME1	51400	NA	NA	NA	DOWN	DOWN	DOWN	DOWN	DOWN	DOWN	0	0	0	6	0	-6	-6
LOC101847888	XM_005102577	XP_005102634	0	Q9Y5B9	SP16H	SUPT16H	11198	NA	NA	NA	DOWN	DOWN	DOWN	DOWN	DOWN	DOWN	0	0	0	6	0	-6	-6
LOC101857523	XM_013089356	XP_012944810	9.99e-25	Q9Y5J9	TIM8B	TIMM8B	26521	NA	NA	NA	DOWN	DOWN	DOWN	DOWN	DOWN	DOWN	0	0	0	6	0	-6	-6
LOC101856103	XM_005100812	XP_005100869	1.02e-115	Q9Y5K8	VATD	ATP6V1D	51382	NA	NA	NA	DOWN	DOWN	DOWN	DOWN	DOWN	DOWN	0	0	0	6	0	-6	-6
LOC101858980	XM_005089176	XP_005089233	6.73e-113	Q9Y5U4	INSI2	INSIG2	51141	NA	NA	NA	DOWN	DOWN	DOWN	DOWN	DOWN	DOWN	0	0	0	6	0	-6	-6
LOC101858980	XM_005089177	XP_005089234	1.89e-111	Q9Y5U4	INSI2	INSIG2	51141	NA	NA	NA	DOWN	DOWN	DOWN	DOWN	DOWN	DOWN	0	0	0	6	0	-6	-6
LOC101847554	XM_005091209	XP_005091266	1.51e-139	Q9Y6A4	CFA20	C16orf80	29105	NA	NA	NA	DOWN	DOWN	DOWN	DOWN	DOWN	DOWN	0	0	0	6	0	-6	-6
LOC101846957	XM_005097007	XP_005097064	9.95e-33	Q9Y6H1	CHCH2	CHCHD2	51142	NA	NA	NA	DOWN	DOWN	DOWN	DOWN	DOWN	DOWN	0	0	0	6	0	-6	-6
NA	NA	NA	NA	NA	NA	NEUROD6	63974	NA	NA	NA	DOWN	DOWN	DOWN	DOWN	DOWN	DOWN	0	0	0	6	0	-6	-6
NA	NA	NA	NA	NA	NA	PPEF1	5475	NA	NA	NA	DOWN	DOWN	DOWN	DOWN	DOWN	DOWN	0	0	0	6	0	-6	-6
NA	NA	NA	NA	NA	NA	PCYOX1L	78991	NA	NA	NA	DOWN	DOWN	DOWN	DOWN	DOWN	DOWN	0	0	0	6	0	-6	-6
NA	NA	NA	NA	NA	NA	NREP	9315	NA	NA	NA	DOWN	DOWN	DOWN	DOWN	DOWN	DOWN	0	0	0	6	0	-6	-6
NA	NA	NA	NA	NA	NA	KCNF1	3754	NA	NA	NA	DOWN	DOWN	DOWN	DOWN	DOWN	DOWN	0	0	0	6	0	-6	-6
NA	NA	NA	NA	NA	NA	NRN1	51299	NA	NA	NA	DOWN	DOWN	DOWN	DOWN	DOWN	DOWN	0	0	0	6	0	-6	-6
NA	NA	NA	NA	NA	NA	PPP2R2B	5521	NA	NA	NA	DOWN	DOWN	DOWN	DOWN	DOWN	DOWN	0	0	0	6	0	-6	-6
NA	NA	NA	NA	NA	NA	NCALD	83988	NA	NA	NA	DOWN	DOWN	DOWN	DOWN	DOWN	DOWN	0	0	0	6	0	-6	-6
NA	NA	NA	NA	NA	NA	MIR7-3HG	284424	NA	NA	NA	DOWN	DOWN	DOWN	DOWN	DOWN	DOWN	0	0	0	6	0	-6	-6
NA	NA	NA	NA	NA	NA	ADC	113451	NA	NA	NA	DOWN	DOWN	DOWN	DOWN	DOWN	DOWN	0	0	0	6	0	-6	-6
NA	NA	NA	NA	NA	NA	RGS4	5999	NA	NA	NA	DOWN	DOWN	DOWN	DOWN	DOWN	DOWN	0	0	0	6	0	-6	-6
NA	NA	NA	NA	NA	NA	C2CD2L	9854	NA	NA	NA	DOWN	DOWN	DOWN	DOWN	DOWN	DOWN	0	0	0	6	0	-6	-6
NA	NA	NA	NA	NA	NA	BEND5	79656	NA	NA	NA	DOWN	DOWN	DOWN	DOWN	DOWN	DOWN	0	0	0	6	0	-6	-6
NA	NA	NA	NA	NA	NA	ATRN	8455	NA	NA	NA	DOWN	DOWN	DOWN	DOWN	DOWN	DOWN	0	0	0	6	0	-6	-6
NA	NA	NA	NA	NA	NA	ZCCHC12	170261	NA	NA	NA	DOWN	DOWN	DOWN	DOWN	DOWN	DOWN	0	0	0	6	0	-6	-6
NA	NA	NA	NA	NA	NA	SCG3	29106	NA	NA	NA	DOWN	DOWN	DOWN	DOWN	DOWN	DOWN	0	0	0	6	0	-6	-6
NA	NA	NA	NA	NA	NA	GSTA4	2941	NA	NA	NA	DOWN	DOWN	DOWN	DOWN	DOWN	DOWN	0	0	0	6	0	-6	-6
NA	NA	NA	NA	NA	NA	SNCA	6622	NA	NA	NA	DOWN	DOWN	DOWN	DOWN	DOWN	DOWN	0	0	0	6	0	-6	-6
NA	NA	NA	NA	NA	NA	CHML	1122	NA	NA	NA	DOWN	DOWN	DOWN	DOWN	DOWN	DOWN	0	0	0	6	0	-6	-6
NA	NA	NA	NA	NA	NA	STX1A	6804	NA	NA	NA	DOWN	DOWN	DOWN	DOWN	DOWN	DOWN	0	0	0	6	0	-6	-6
NA	NA	NA	NA	NA	NA	EMC9	51016	NA	NA	NA	DOWN	DOWN	DOWN	DOWN	DOWN	DOWN	0	0	0	6	0	-6	-6
NA	NA	NA	NA	NA	NA	NAP1L5	266812	NA	NA	NA	DOWN	DOWN	DOWN	DOWN	DOWN	DOWN	0	0	0	6	0	-6	-6
NA	NA	NA	NA	NA	NA	STK32C	282974	NA	NA	NA	DOWN	DOWN	DOWN	DOWN	DOWN	DOWN	0	0	0	6	0	-6	-6
NA	NA	NA	NA	NA	NA	RUNDC1	146923	NA	NA	NA	DOWN	DOWN	DOWN	DOWN	DOWN	DOWN	0	0	0	6	0	-6	-6
NA	NA	NA	NA	NA	NA	VIP	7432	NA	NA	NA	DOWN	DOWN	DOWN	DOWN	DOWN	DOWN	0	0	0	6	0	-6	-6
NA	NA	NA	NA	NA	NA	AP3M2	10947	NA	NA	NA	DOWN	DOWN	DOWN	DOWN	DOWN	DOWN	0	0	0	6	0	-6	-6
NA	NA	NA	NA	NA	NA	HMP19	51617	NA	NA	NA	DOWN	DOWN	DOWN	DOWN	DOWN	DOWN	0	0	0	6	0	-6	-6
NA	NA	NA	NA	NA	NA	ALDH1A1	216	NA	NA	NA	DOWN	DOWN	DOWN	DOWN	DOWN	DOWN	0	0	0	6	0	-6	-6
NA	NA	NA	NA	NA	NA	GAD2	2572	NA	NA	NA	DOWN	DOWN	DOWN	DOWN	DOWN	DOWN	0	0	0	6	0	-6	-6
NA	NA	NA	NA	NA	NA	HABP4	22927	NA	NA	NA	DOWN	DOWN	DOWN	DOWN	DOWN	DOWN	0	0	0	6	0	-6	-6
NA	NA	NA	NA	NA	NA	GNG3	2785	NA	NA	NA	DOWN	DOWN	DOWN	DOWN	DOWN	DOWN	0	0	0	6	0	-6	-6
NA	NA	NA	NA	NA	NA	NDN	4692	NA	NA	NA	DOWN	DOWN	DOWN	DOWN	DOWN	DOWN	0	0	0	6	0	-6	-6
NA	NA	NA	NA	NA	NA	HRASLS	57110	NA	NA	NA	DOWN	DOWN	DOWN	DOWN	DOWN	DOWN	0	0	0	6	0	-6	-6
NA	NA	NA	NA	NA	NA	PMM1	5372	NA	NA	NA	DOWN	DOWN	DOWN	DOWN	DOWN	DOWN	0	0	0	6	0	-6	-6
NA	NA	NA	NA	NA	NA	DDX25	29118	NA	NA	NA	DOWN	DOWN	DOWN	DOWN	DOWN	DOWN	0	0	0	6	0	-6	-6
NA	NA	NA	NA	NA	NA	ARHGEF9	23229	NA	NA	NA	DOWN	DOWN	DOWN	DOWN	DOWN	DOWN	0	0	0	6	0	-6	-6
NA	NA	NA	NA	NA	NA	CACNG3	10368	NA	NA	NA	DOWN	DOWN	DOWN	DOWN	DOWN	DOWN	0	0	0	6	0	-6	-6
NA	NA	NA	NA	NA	NA	MEF2C	4208	NA	NA	NA	DOWN	DOWN	DOWN	DOWN	DOWN	DOWN	0	0	0	6	0	-6	-6
NA	NA	NA	NA	NA	NA	PSEN2	5664	NA	NA	NA	DOWN	DOWN	DOWN	DOWN	DOWN	DOWN	0	0	0	6	0	-6	-6
NA	NA	NA	NA	NA	NA	CHGB	1114	NA	NA	NA	DOWN	DOWN	DOWN	DOWN	DOWN	DOWN	0	0	0	6	0	-6	-6
NA	NA	NA	NA	NA	NA	GABRD	2563	NA	NA	NA	DOWN	DOWN	DOWN	DOWN	DOWN	DOWN	0	0	0	6	0	-6	-6
NA	NA	NA	NA	NA	NA	WSB2	55884	NA	NA	NA	DOWN	DOWN	DOWN	DOWN	DOWN	DOWN	0	0	0	6	0	-6	-6
NA	NA	NA	NA	NA	NA	FNDC5	252995	NA	NA	NA	DOWN	DOWN	DOWN	DOWN	DOWN	DOWN	0	0	0	6	0	-6	-6
NA	NA	NA	NA	NA	NA	TMEM14B	81853	NA	NA	NA	DOWN	DOWN	DOWN	DOWN	DOWN	DOWN	0	0	0	6	0	-6	-6
NA	NA	NA	NA	NA	NA	BZW2	28969	NA	NA	NA	DOWN	DOWN	DOWN	DOWN	DOWN	DOWN	0	0	0	6	0	-6	-6
NA	NA	NA	NA	NA	NA	WBP11	51729	NA	NA	NA	DOWN	DOWN	DOWN	DOWN	DOWN	DOWN	0	0	0	6	0	-6	-6
NA	NA	NA	NA	NA	NA	PPM1E	22843	NA	NA	NA	DOWN	DOWN	DOWN	DOWN	DOWN	DOWN	0	0	0	6	0	-6	-6
NA	NA	NA	NA	NA	NA	ARPC5L	81873	NA	NA	NA	DOWN	DOWN	DOWN	DOWN	DOWN	DOWN	0	0	0	6	0	-6	-6
NA	NA	NA	NA	NA	NA	NDRG4	65009	NA	NA	NA	DOWN	DOWN	DOWN	DOWN	DOWN	DOWN	0	0	0	6	0	-6	-6
NA	NA	NA	NA	NA	NA	PDHA1	5160	NA	NA	NA	DOWN	DOWN	DOWN	DOWN	DOWN	DOWN	0	0	0	6	0	-6	-6
NA	NA	NA	NA	NA	NA	ZNF512	84450	NA	NA	NA	DOWN	DOWN	DOWN	DOWN	DOWN	DOWN	0	0	0	6	0	-6	-6
NA	NA	NA	NA	NA	NA	FNDC4	64838	NA	NA	NA	DOWN	DOWN	DOWN	DOWN	DOWN	DOWN	0	0	0	6	0	-6	-6
NA	NA	NA	NA	NA	NA	TMEM200A	114801	NA	NA	NA	DOWN	DOWN	DOWN	DOWN	DOWN	DOWN	0	0	0	6	0	-6	-6
NA	NA	NA	NA	NA	NA	PGAM1	5223	NA	NA	NA	DOWN	DOWN	DOWN	DOWN	DOWN	DOWN	0	0	0	6	0	-6	-6
NA	NA	NA	NA	NA	NA	ATP2A2	488	NA	NA	NA	DOWN	DOWN	DOWN	DOWN	DOWN	DOWN	0	0	0	6	0	-6	-6
NA	NA	NA	NA	NA	NA	AQP11	282679	NA	NA	NA	DOWN	DOWN	DOWN	DOWN	DOWN	DOWN	0	0	0	6	0	-6	-6
NA	NA	NA	NA	NA	NA	ZNF510	22869	NA	NA	NA	DOWN	DOWN	DOWN	DOWN	DOWN	DOWN	0	0	0	6	0	-6	-6
NA	NA	NA	NA	NA	NA	MKRN2	23609	NA	NA	NA	DOWN	DOWN	DOWN	DOWN	DOWN	DOWN	0	0	0	6	0	-6	-6
NA	NA	NA	NA	NA	NA	SNX10	29887	NA	NA	NA	DOWN	DOWN	DOWN	DOWN	DOWN	DOWN	0	0	0	6	0	-6	-6
NA	NA	NA	NA	NA	NA	DCUN1D5	84259	NA	NA	NA	DOWN	DOWN	DOWN	DOWN	DOWN	DOWN	0	0	0	6	0	-6	-6
NA	NA	NA	NA	NA	NA	PID1	55022	NA	NA	NA	DOWN	DOWN	DOWN	DOWN	DOWN	DOWN	0	0	0	6	0	-6	-6
NA	NA	NA	NA	NA	NA	PCP4	5121	NA	NA	NA	DOWN	DOWN	DOWN	DOWN	DOWN	DOWN	0	0	0	6	0	-6	-6
NA	NA	NA	NA	NA	NA	GAP43	2596	NA	NA	NA	DOWN	DOWN	DOWN	DOWN	DOWN	DOWN	0	0	0	6	0	-6	-6
NA	NA	NA	NA	NA	NA	EID2B	126272	NA	NA	NA	DOWN	DOWN	DOWN	DOWN	DOWN	DOWN	0	0	0	6	0	-6	-6
NA	NA	NA	NA	NA	NA	UBE2V2	7336	NA	NA	NA	DOWN	DOWN	DOWN	DOWN	DOWN	DOWN	0	0	0	6	0	-6	-6
NA	NA	NA	NA	NA	NA	ICAM5	7087	NA	NA	NA	DOWN	DOWN	DOWN	DOWN	DOWN	DOWN	0	0	0	6	0	-6	-6
NA	NA	NA	NA	NA	NA	FXYD6	53826	NA	NA	NA	DOWN	DOWN	DOWN	DOWN	DOWN	DOWN	0	0	0	6	0	-6	-6
NA	NA	NA	NA	NA	NA	TIGD7	91151	NA	NA	NA	DOWN	DOWN	DOWN	DOWN	DOWN	DOWN	0	0	0	6	0	-6	-6
NA	NA	NA	NA	NA	NA	FGF12	2257	NA	NA	NA	DOWN	DOWN	DOWN	DOWN	DOWN	DOWN	0	0	0	6	0	-6	-6
NA	NA	NA	NA	NA	NA	SMAP2	64744	NA	NA	NA	DOWN	DOWN	DOWN	DOWN	DOWN	DOWN	0	0	0	6	0	-6	-6
NA	NA	NA	NA	NA	NA	C15orf57	90416	NA	NA	NA	DOWN	DOWN	DOWN	DOWN	DOWN	DOWN	0	0	0	6	0	-6	-6
NA	NA	NA	NA	NA	NA	ANO3	63982	NA	NA	NA	DOWN	DOWN	DOWN	DOWN	DOWN	DOWN	0	0	0	6	0	-6	-6
NA	NA	NA	NA	NA	NA	STAT4	6775	NA	NA	NA	DOWN	DOWN	DOWN	DOWN	DOWN	DOWN	0	0	0	6	0	-6	-6
NA	NA	NA	NA	NA	NA	PCDH10	57575	NA	NA	NA	DOWN	DOWN	DOWN	DOWN	DOWN	DOWN	0	0	0	6	0	-6	-6
NA	NA	NA	NA	NA	NA	RNF34	80196	NA	NA	NA	DOWN	DOWN	DOWN	DOWN	DOWN	DOWN	0	0	0	6	0	-6	-6
NA	NA	NA	NA	NA	NA	TCEAL7	56849	NA	NA	NA	DOWN	DOWN	DOWN	DOWN	DOWN	DOWN	0	0	0	6	0	-6	-6
NA	NA	NA	NA	NA	NA	C2orf47	79568	NA	NA	NA	DOWN	DOWN	DOWN	DOWN	DOWN	DOWN	0	0	0	6	0	-6	-6
NA	NA	NA	NA	NA	NA	MAPK6	5597	NA	NA	NA	DOWN	DOWN	DOWN	DOWN	DOWN	DOWN	0	0	0	6	0	-6	-6
NA	NA	NA	NA	NA	NA	STARD3NL	83930	NA	NA	NA	DOWN	DOWN	DOWN	DOWN	DOWN	DOWN	0	0	0	6	0	-6	-6
NA	NA	NA	NA	NA	NA	FAM174A	345757	NA	NA	NA	DOWN	DOWN	DOWN	DOWN	DOWN	DOWN	0	0	0	6	0	-6	-6
NA	NA	NA	NA	NA	NA	NKAIN2	154215	NA	NA	NA	DOWN	DOWN	DOWN	DOWN	DOWN	DOWN	0	0	0	6	0	-6	-6
NA	NA	NA	NA	NA	NA	TMEFF2	23671	NA	NA	NA	DOWN	DOWN	DOWN	DOWN	DOWN	DOWN	0	0	0	6	0	-6	-6
NA	NA	NA	NA	NA	NA	PAK3	5063	NA	NA	NA	DOWN	DOWN	DOWN	DOWN	DOWN	DOWN	0	0	0	6	0	-6	-6
NA	NA	NA	NA	NA	NA	GABRG2	2566	NA	NA	NA	DOWN	DOWN	DOWN	DOWN	DOWN	DOWN	0	0	0	6	0	-6	-6
NA	NA	NA	NA	NA	NA	VDAC1	7416	NA	NA	NA	DOWN	DOWN	DOWN	DOWN	DOWN	DOWN	0	0	0	6	0	-6	-6
NA	NA	NA	NA	NA	NA	CDH9	1007	NA	NA	NA	DOWN	DOWN	DOWN	DOWN	DOWN	DOWN	0	0	0	6	0	-6	-6
NA	NA	NA	NA	NA	NA	WNT10B	7480	NA	NA	NA	DOWN	DOWN	DOWN	DOWN	DOWN	DOWN	0	0	0	6	0	-6	-6
NA	NA	NA	NA	NA	NA	MBLAC2	153364	NA	NA	NA	DOWN	DOWN	DOWN	DOWN	DOWN	DOWN	0	0	0	6	0	-6	-6
NA	NA	NA	NA	NA	NA	PNMAL1	55228	NA	NA	NA	DOWN	DOWN	DOWN	DOWN	DOWN	DOWN	0	0	0	6	0	-6	-6
NA	NA	NA	NA	NA	NA	RMDN3	55177	NA	NA	NA	DOWN	DOWN	DOWN	DOWN	DOWN	DOWN	0	0	0	6	0	-6	-6
NA	NA	NA	NA	NA	NA	ATP6V1G2	534	NA	NA	NA	DOWN	DOWN	DOWN	DOWN	DOWN	DOWN	0	0	0	6	0	-6	-6
NA	NA	NA	NA	NA	NA	C14orf2	9556	NA	NA	NA	DOWN	DOWN	DOWN	DOWN	DOWN	DOWN	0	0	0	6	0	-6	-6
NA	NA	NA	NA	NA	NA	CITED1	4435	NA	NA	NA	DOWN	DOWN	DOWN	DOWN	DOWN	DOWN	0	0	0	6	0	-6	-6
NA	NA	NA	NA	NA	NA	RWDD2A	112611	NA	NA	NA	DOWN	DOWN	DOWN	DOWN	DOWN	DOWN	0	0	0	6	0	-6	-6
NA	NA	NA	NA	NA	NA	DYNC1LI1	51143	NA	NA	NA	DOWN	DOWN	DOWN	DOWN	DOWN	DOWN	0	0	0	6	0	-6	-6
NA	NA	NA	NA	NA	NA	ZNF25	219749	NA	NA	NA	DOWN	DOWN	DOWN	DOWN	DOWN	DOWN	0	0	0	6	0	-6	-6
NA	NA	NA	NA	NA	NA	REEP1	65055	NA	NA	NA	DOWN	DOWN	DOWN	DOWN	DOWN	DOWN	0	0	0	6	0	-6	-6
NA	NA	NA	NA	NA	NA	TMEM132D	121256	NA	NA	NA	DOWN	DOWN	DOWN	DOWN	DOWN	DOWN	0	0	0	6	0	-6	-6
NA	NA	NA	NA	NA	NA	ASPHD1	253982	NA	NA	NA	DOWN	DOWN	DOWN	DOWN	DOWN	DOWN	0	0	0	6	0	-6	-6
NA	NA	NA	NA	NA	NA	PGRMC1	10857	NA	NA	NA	DOWN	DOWN	DOWN	DOWN	DOWN	DOWN	0	0	0	6	0	-6	-6
NA	NA	NA	NA	NA	NA	PGBD5	79605	NA	NA	NA	DOWN	DOWN	DOWN	DOWN	DOWN	DOWN	0	0	0	6	0	-6	-6
NA	NA	NA	NA	NA	NA	VIPR1	7433	NA	NA	NA	DOWN	DOWN	DOWN	DOWN	DOWN	DOWN	0	0	0	6	0	-6	-6
NA	NA	NA	NA	NA	NA	SYT13	57586	NA	NA	NA	DOWN	DOWN	DOWN	DOWN	DOWN	DOWN	0	0	0	6	0	-6	-6
NA	NA	NA	NA	NA	NA	APOO	79135	NA	NA	NA	DOWN	DOWN	DOWN	DOWN	DOWN	DOWN	0	0	0	6	0	-6	-6
NA	NA	NA	NA	NA	NA	CSRNP2	81566	NA	NA	NA	DOWN	DOWN	DOWN	DOWN	DOWN	DOWN	0	0	0	6	0	-6	-6
NA	NA	NA	NA	NA	NA	UCHL1	7345	NA	NA	NA	DOWN	DOWN	DOWN	DOWN	DOWN	DOWN	0	0	0	6	0	-6	-6
NA	NA	NA	NA	NA	NA	VAMP2	6844	NA	NA	NA	DOWN	DOWN	DOWN	DOWN	DOWN	DOWN	0	0	0	6	0	-6	-6
NA	NA	NA	NA	NA	NA	SPRED2	200734	NA	NA	NA	DOWN	DOWN	DOWN	DOWN	DOWN	DOWN	0	0	0	6	0	-6	-6
NA	NA	NA	NA	NA	NA	ABHD10	55347	NA	NA	NA	DOWN	DOWN	DOWN	DOWN	DOWN	DOWN	0	0	0	6	0	-6	-6
NA	NA	NA	NA	NA	NA	FAM216A	29902	NA	NA	NA	DOWN	DOWN	DOWN	DOWN	DOWN	DOWN	0	0	0	6	0	-6	-6
NA	NA	NA	NA	NA	NA	ADIPOR1	51094	NA	NA	NA	DOWN	DOWN	DOWN	DOWN	DOWN	DOWN	0	0	0	6	0	-6	-6
NA	NA	NA	NA	NA	NA	ENC1	8507	NA	NA	NA	DOWN	DOWN	DOWN	DOWN	DOWN	DOWN	0	0	0	6	0	-6	-6
NA	NA	NA	NA	NA	NA	TUBA4A	7277	NA	NA	NA	DOWN	DOWN	DOWN	DOWN	DOWN	DOWN	0	0	0	6	0	-6	-6
NA	NA	NA	NA	NA	NA	RTN3	10313	NA	NA	NA	DOWN	DOWN	DOWN	DOWN	DOWN	DOWN	0	0	0	6	0	-6	-6
NA	NA	NA	NA	NA	NA	RUNDC3B	154661	NA	NA	NA	DOWN	DOWN	DOWN	DOWN	DOWN	DOWN	0	0	0	6	0	-6	-6
NA	NA	NA	NA	NA	NA	ZNF627	199692	NA	NA	NA	DOWN	DOWN	DOWN	DOWN	DOWN	DOWN	0	0	0	6	0	-6	-6
NA	NA	NA	NA	NA	NA	YPEL1	29799	NA	NA	NA	DOWN	DOWN	DOWN	DOWN	DOWN	DOWN	0	0	0	6	0	-6	-6
NA	NA	NA	NA	NA	NA	BASP1	10409	NA	NA	NA	DOWN	DOWN	DOWN	DOWN	DOWN	DOWN	0	0	0	6	0	-6	-6
NA	NA	NA	NA	NA	NA	UBL5	59286	NA	NA	NA	DOWN	DOWN	DOWN	DOWN	DOWN	DOWN	0	0	0	6	0	-6	-6
NA	NA	NA	NA	NA	NA	TUBB4A	10382	NA	NA	NA	DOWN	DOWN	DOWN	DOWN	DOWN	DOWN	0	0	0	6	0	-6	-6
NA	NA	NA	NA	NA	NA	RAB11A	8766	NA	NA	NA	DOWN	DOWN	DOWN	DOWN	DOWN	DOWN	0	0	0	6	0	-6	-6
NA	NA	NA	NA	NA	NA	SYT12	91683	NA	NA	NA	DOWN	DOWN	DOWN	DOWN	DOWN	DOWN	0	0	0	6	0	-6	-6
NA	NA	NA	NA	NA	NA	KBTBD11	9920	NA	NA	NA	DOWN	DOWN	DOWN	DOWN	DOWN	DOWN	0	0	0	6	0	-6	-6
NA	NA	NA	NA	NA	NA	ENO2	2026	NA	NA	NA	DOWN	DOWN	DOWN	DOWN	DOWN	DOWN	0	0	0	6	0	-6	-6
NA	NA	NA	NA	NA	NA	NAP1L3	4675	NA	NA	NA	DOWN	DOWN	DOWN	DOWN	DOWN	DOWN	0	0	0	6	0	-6	-6
NA	NA	NA	NA	NA	NA	CDH10	1008	NA	NA	NA	DOWN	DOWN	DOWN	DOWN	DOWN	DOWN	0	0	0	6	0	-6	-6
NA	NA	NA	NA	NA	NA	NECAB2	54550	NA	NA	NA	DOWN	DOWN	DOWN	DOWN	DOWN	DOWN	0	0	0	6	0	-6	-6
NA	NA	NA	NA	NA	NA	NAP1L2	4674	NA	NA	NA	DOWN	DOWN	DOWN	DOWN	DOWN	DOWN	0	0	0	6	0	-6	-6
NA	NA	NA	NA	NA	NA	MAPRE2	10982	NA	NA	NA	DOWN	DOWN	DOWN	DOWN	DOWN	DOWN	0	0	0	6	0	-6	-6
NA	NA	NA	NA	NA	NA	SLITRK4	139065	NA	NA	NA	DOWN	DOWN	DOWN	DOWN	DOWN	DOWN	0	0	0	6	0	-6	-6
NA	NA	NA	NA	NA	NA	USP13	8975	NA	NA	NA	DOWN	DOWN	DOWN	DOWN	DOWN	DOWN	0	0	0	6	0	-6	-6
NA	NA	NA	NA	NA	NA	DYNLT3	6990	NA	NA	NA	DOWN	DOWN	DOWN	DOWN	DOWN	DOWN	0	0	0	6	0	-6	-6
NA	NA	NA	NA	NA	NA	EHD3	30845	NA	NA	NA	DOWN	DOWN	DOWN	DOWN	DOWN	DOWN	0	0	0	6	0	-6	-6
NA	NA	NA	NA	NA	NA	INA	9118	NA	NA	NA	DOWN	DOWN	DOWN	DOWN	DOWN	DOWN	0	0	0	6	0	-6	-6
LOC101853332	XM_035971085	XP_035826978	0	P68400	CSK21	CSNK2A1	1457	NA	NA	NA	DOWN	DOWN	DOWN	DOWN	DOWN	NA	0	0	0	5	0	-5	-5
LOC101853332	XM_005103461	XP_005103518	0	P68400	CSK21	CSNK2A1	1457	NA	NA	NA	DOWN	DOWN	DOWN	DOWN	DOWN	NA	0	0	0	5	0	-5	-5
LOC101853332	XM_005103463	XP_005103520	0	P68400	CSK21	CSNK2A1	1457	NA	NA	NA	DOWN	DOWN	DOWN	DOWN	DOWN	NA	0	0	0	5	0	-5	-5
LOC101853332	XM_005103462	XP_005103519	0	P68400	CSK21	CSNK2A1	1457	NA	NA	NA	DOWN	DOWN	DOWN	DOWN	DOWN	NA	0	0	0	5	0	-5	-5
LOC101846657	XM_005100601	XP_005100658	1.36e-42	Q9UBL0	ARP21	ARPP21	10777	NA	NA	NA	DOWN	DOWN	DOWN	DOWN	DOWN	NA	0	0	0	5	0	-5	-5
LOC101846657	XM_005100599	XP_005100656	1.49e-42	Q9UBL0	ARP21	ARPP21	10777	NA	NA	NA	DOWN	DOWN	DOWN	DOWN	DOWN	NA	0	0	0	5	0	-5	-5
NA	NA	NA	NA	NA	NA	CNIH3	149111	NA	NA	NA	DOWN	DOWN	DOWN	DOWN	DOWN	NA	0	0	0	5	0	-5	-5
NA	NA	NA	NA	NA	NA	MSANTD3	91283	NA	NA	NA	DOWN	DOWN	DOWN	DOWN	DOWN	NA	0	0	0	5	0	-5	-5
LOC101854730	XM_013084430	XP_012939884	1.02e-90	A0AV02	S12A8	SLC12A8	84561	NA	NA	NA	DOWN	DOWN	NA	DOWN	DOWN	DOWN	0	0	0	5	0	-5	-5
LOC106012216	XM_013084420	XP_012939874	3.02e-31	A0AV02	S12A8	SLC12A8	84561	NA	NA	NA	DOWN	DOWN	NA	DOWN	DOWN	DOWN	0	0	0	5	0	-5	-5
LOC101848267	XM_005113547	XP_005113604	2.2e-25	A0AV02	S12A8	SLC12A8	84561	NA	NA	NA	DOWN	DOWN	NA	DOWN	DOWN	DOWN	0	0	0	5	0	-5	-5
LOC101847505	XM_005101792	XP_005101849	2.2e-28	A2RU67	F234B	KIAA1467	57613	NA	NA	NA	DOWN	DOWN	NA	DOWN	DOWN	DOWN	0	0	0	5	0	-5	-5
LOC101847505	XM_005101793	XP_005101850	2.2e-28	A2RU67	F234B	KIAA1467	57613	NA	NA	NA	DOWN	DOWN	NA	DOWN	DOWN	DOWN	0	0	0	5	0	-5	-5
LOC101847505	XM_035970640	XP_035826533	2.2e-28	A2RU67	F234B	KIAA1467	57613	NA	NA	NA	DOWN	DOWN	NA	DOWN	DOWN	DOWN	0	0	0	5	0	-5	-5
LOC101853255	XM_005105863	XP_005105920	1.13e-27	A2RU67	F234B	KIAA1467	57613	NA	NA	NA	DOWN	DOWN	NA	DOWN	DOWN	DOWN	0	0	0	5	0	-5	-5
LOC118478952	XM_035973490	XP_035829383	7.57e-09	A5PLN7	F149A	FAM149A	25854	NA	NA	NA	DOWN	DOWN	NA	DOWN	DOWN	DOWN	0	0	0	5	0	-5	-5
LOC101863201	XM_005103328	XP_005103385	8.22e-25	A6NNX1	RIAD1	RIIAD1	284485	NA	NA	NA	DOWN	DOWN	NA	DOWN	DOWN	DOWN	0	0	0	5	0	-5	-5
LOC101861862	XM_013090345	XP_012945799	1.2e-30	A7XYQ1	SOBP	SOBP	55084	NA	NA	NA	DOWN	DOWN	NA	DOWN	DOWN	DOWN	0	0	0	5	0	-5	-5
LOC101863985	XM_013082988	XP_012938442	1.16e-30	A8MT70	ZBBX	ZBBX	79740	NA	NA	NA	DOWN	DOWN	NA	DOWN	DOWN	DOWN	0	0	0	5	0	-5	-5
LOC101856429	XM_035969934	XP_035825827	0	A8MWY0	ELAP2	KIAA1324L	222223	NA	NA	NA	DOWN	DOWN	NA	DOWN	DOWN	DOWN	0	0	0	5	0	-5	-5
LOC101849081	XM_005107383	XP_005107440	1.03e-19	O00124	UBXN8	UBXN8	7993	NA	NA	NA	DOWN	DOWN	NA	DOWN	DOWN	DOWN	0	0	0	5	0	-5	-5
LOC101859736	XM_005108617	XP_005108674	2.75e-05	O00194	RB27B	RAB27B	5874	NA	NA	NA	DOWN	DOWN	NA	DOWN	DOWN	DOWN	0	0	0	5	0	-5	-5
LOC101845653	XM_035972610	XP_035828503	0	O00410	IPO5	IPO5	3843	NA	NA	NA	DOWN	DOWN	NA	DOWN	DOWN	DOWN	0	0	0	5	0	-5	-5
LOC106014148	XM_013091220	XP_012946674	9.44e-08	O00442	RTCA	RTCA	8634	NA	NA	NA	DOWN	DOWN	NA	DOWN	DOWN	DOWN	0	0	0	5	0	-5	-5
LOC106013810	XM_013090495	XP_012945949	3.86e-09	O14490	DLGP1	DLGAP1	9229	NA	NA	NA	DOWN	DOWN	NA	DOWN	DOWN	DOWN	0	0	0	5	0	-5	-5
LOC101850355	XM_005105850	XP_005105907	2.83e-32	O14530	TXND9	TXNDC9	10190	NA	NA	NA	DOWN	DOWN	NA	DOWN	DOWN	DOWN	0	0	0	5	0	-5	-5
LOC101850176	XM_035970055	XP_035825948	1.04e-70	O14653	GOSR2	GOSR2	9570	NA	NA	NA	DOWN	DOWN	NA	DOWN	DOWN	DOWN	0	0	0	5	0	-5	-5
LOC101861624	XM_013089482	XP_012944936	2.28e-55	O14653	GOSR2	GOSR2	9570	NA	NA	NA	DOWN	DOWN	NA	DOWN	DOWN	DOWN	0	0	0	5	0	-5	-5
LOC101854353	XM_005104482	XP_005104539	3.6e-95	O14656	TOR1A	TOR1A	1861	NA	NA	NA	DOWN	DOWN	NA	DOWN	DOWN	DOWN	0	0	0	5	0	-5	-5
LOC101862329	XM_005092235	XP_005092292	4.25e-145	O14832	PAHX	PHYH	5264	NA	NA	NA	DOWN	DOWN	NA	DOWN	DOWN	DOWN	0	0	0	5	0	-5	-5
LOC101851151	XM_005108921	XP_005108978	1.09e-09	O14832	PAHX	PHYH	5264	NA	NA	NA	DOWN	DOWN	NA	DOWN	DOWN	DOWN	0	0	0	5	0	-5	-5
LOC101864081	XM_005103832	XP_005103889	2.27e-09	O14832	PAHX	PHYH	5264	NA	NA	NA	DOWN	DOWN	NA	DOWN	DOWN	DOWN	0	0	0	5	0	-5	-5
LOC106011375	XM_013080755	XP_012936209	4.63e-09	O14832	PAHX	PHYH	5264	NA	NA	NA	DOWN	DOWN	NA	DOWN	DOWN	DOWN	0	0	0	5	0	-5	-5
LOC101846929	XM_005111224	XP_005111281	6.34e-09	O14832	PAHX	PHYH	5264	NA	NA	NA	DOWN	DOWN	NA	DOWN	DOWN	DOWN	0	0	0	5	0	-5	-5
LOC101857920	XM_013090378	XP_012945832	5e-08	O14832	PAHX	PHYH	5264	NA	NA	NA	DOWN	DOWN	NA	DOWN	DOWN	DOWN	0	0	0	5	0	-5	-5
LOC101859458	XM_005090901	XP_005090958	9.77e-08	O14832	PAHX	PHYH	5264	NA	NA	NA	DOWN	DOWN	NA	DOWN	DOWN	DOWN	0	0	0	5	0	-5	-5
LOC101856038	XM_005103385	XP_005103442	0	O15033	AREL1	AREL1	9870	NA	NA	NA	DOWN	DOWN	NA	DOWN	DOWN	DOWN	0	0	0	5	0	-5	-5
LOC101856038	XM_005103386	XP_005103443	0	O15033	AREL1	AREL1	9870	NA	NA	NA	DOWN	DOWN	NA	DOWN	DOWN	DOWN	0	0	0	5	0	-5	-5
LOC101856038	XM_035971070	XP_035826963	0	O15033	AREL1	AREL1	9870	NA	NA	NA	DOWN	DOWN	NA	DOWN	DOWN	DOWN	0	0	0	5	0	-5	-5
LOC106014218	XM_013091452	XP_012946906	4.43e-12	O15072	ATS3	ADAMTS3	9508	NA	NA	NA	DOWN	DOWN	NA	DOWN	DOWN	DOWN	0	0	0	5	0	-5	-5
LOC101863659	XM_005095217	XP_005095274	4.79e-154	O15213	WDR46	WDR46	9277	NA	NA	NA	DOWN	DOWN	NA	DOWN	DOWN	DOWN	0	0	0	5	0	-5	-5
LOC101856679	XM_005105185	XP_005105242	1.44e-28	O15347	HMGB3	HMGB3	3149	NA	NA	NA	DOWN	DOWN	NA	DOWN	DOWN	DOWN	0	0	0	5	0	-5	-5
LOC101853876	XM_013086373	XP_012941827	3.33e-36	O15405	TOX3	TOX3	27324	NA	NA	NA	DOWN	DOWN	NA	DOWN	DOWN	DOWN	0	0	0	5	0	-5	-5
LOC101845599	XM_005112927	XP_005112984	1.9e-57	O43251	RFOX2	RBFOX2	23543	NA	NA	NA	DOWN	DOWN	NA	DOWN	DOWN	DOWN	0	0	0	5	0	-5	-5
LOC101845599	XM_005112923	XP_005112980	4.45e-57	O43251	RFOX2	RBFOX2	23543	NA	NA	NA	DOWN	DOWN	NA	DOWN	DOWN	DOWN	0	0	0	5	0	-5	-5
LOC101845599	XM_035973597	XP_035829490	4.45e-57	O43251	RFOX2	RBFOX2	23543	NA	NA	NA	DOWN	DOWN	NA	DOWN	DOWN	DOWN	0	0	0	5	0	-5	-5
LOC101848931	XM_035968777	XP_035824670	0	O43314	VIP2	PPIP5K2	23262	NA	NA	NA	DOWN	DOWN	NA	DOWN	DOWN	DOWN	0	0	0	5	0	-5	-5
LOC101861437	XM_013082186	XP_012937640	0	O43426	SYNJ1	SYNJ1	8867	NA	NA	NA	DOWN	DOWN	NA	DOWN	DOWN	DOWN	0	0	0	5	0	-5	-5
LOC101862890	XM_005106416	XP_005106473	1.39e-107	O43427	FIBP	FIBP	9158	NA	NA	NA	DOWN	DOWN	NA	DOWN	DOWN	DOWN	0	0	0	5	0	-5	-5
LOC101849162	XM_005109423	XP_005109480	8.12e-128	O43462	MBTP2	MBTPS2	51360	NA	NA	NA	DOWN	DOWN	NA	DOWN	DOWN	DOWN	0	0	0	5	0	-5	-5
LOC101849222	XM_005102499	XP_005102556	3.43e-24	O43464	HTRA2	HTRA2	27429	NA	NA	NA	DOWN	DOWN	NA	DOWN	DOWN	DOWN	0	0	0	5	0	-5	-5
LOC101854612	XM_005112097	XP_005112154	8.76e-82	O43513	MED7	MED7	9443	NA	NA	NA	DOWN	DOWN	NA	DOWN	DOWN	DOWN	0	0	0	5	0	-5	-5
LOC101854612	XM_035973382	XP_035829275	2.99e-60	O43513	MED7	MED7	9443	NA	NA	NA	DOWN	DOWN	NA	DOWN	DOWN	DOWN	0	0	0	5	0	-5	-5
LOC101849709	XM_013085383	XP_012940837	4.04e-57	O43583	DENR	DENR	8562	NA	NA	NA	DOWN	DOWN	NA	DOWN	DOWN	DOWN	0	0	0	5	0	-5	-5
LOC101854160	XM_005096362	XP_005096419	1.66e-101	O60260	PRKN	PARK2	5071	NA	NA	NA	DOWN	DOWN	NA	DOWN	DOWN	DOWN	0	0	0	5	0	-5	-5
LOC101845412	XM_005103675	XP_005103732	8.86e-93	O60294	TYW4	LCMT2	9836	NA	NA	NA	DOWN	DOWN	NA	DOWN	DOWN	DOWN	0	0	0	5	0	-5	-5
LOC101858446	XM_035972735	XP_035828628	0	O60313	OPA1	OPA1	4976	NA	NA	NA	DOWN	DOWN	NA	DOWN	DOWN	DOWN	0	0	0	5	0	-5	-5
LOC101858446	XM_035972734	XP_035828627	0	O60313	OPA1	OPA1	4976	NA	NA	NA	DOWN	DOWN	NA	DOWN	DOWN	DOWN	0	0	0	5	0	-5	-5
LOC101858446	XM_035972736	XP_035828629	0	O60313	OPA1	OPA1	4976	NA	NA	NA	DOWN	DOWN	NA	DOWN	DOWN	DOWN	0	0	0	5	0	-5	-5
LOC101858969	XM_035972425	XP_035828318	0	O60488	ACSL4	ACSL4	2182	NA	NA	NA	DOWN	DOWN	NA	DOWN	DOWN	DOWN	0	0	0	5	0	-5	-5
LOC101857745	XM_013087777	XP_012943231	8.45e-97	O60573	IF4E2	EIF4E2	9470	NA	NA	NA	DOWN	DOWN	NA	DOWN	DOWN	DOWN	0	0	0	5	0	-5	-5
LOC101847380	XM_005110099	XP_005110156	5.32e-80	O75391	SPAG7	SPAG7	9552	NA	NA	NA	DOWN	DOWN	NA	DOWN	DOWN	DOWN	0	0	0	5	0	-5	-5
LOC118478100	XM_035971047	XP_035826940	1.15e-38	O75443	TECTA	TECTA	7007	NA	NA	NA	DOWN	DOWN	NA	DOWN	DOWN	DOWN	0	0	0	5	0	-5	-5
LOC101848185	XM_035968761	XP_035824654	1.27e-28	O75443	TECTA	TECTA	7007	NA	NA	NA	DOWN	DOWN	NA	DOWN	DOWN	DOWN	0	0	0	5	0	-5	-5
LOC101861129	XM_005100403	XP_005100460	4.21e-122	O75478	TAD2A	TADA2A	6871	NA	NA	NA	DOWN	DOWN	NA	DOWN	DOWN	DOWN	0	0	0	5	0	-5	-5
LOC101861129	XM_013083648	XP_012939102	4.21e-122	O75478	TAD2A	TADA2A	6871	NA	NA	NA	DOWN	DOWN	NA	DOWN	DOWN	DOWN	0	0	0	5	0	-5	-5
LOC101857460	XM_005112109	XP_005112166	6.72e-32	O75752	B3GL1	B3GALNT1	8706	NA	NA	NA	DOWN	DOWN	NA	DOWN	DOWN	DOWN	0	0	0	5	0	-5	-5
LOC101848891	XM_005101280	XP_005101337	4.12e-65	O75832	PSD10	PSMD10	5716	NA	NA	NA	DOWN	DOWN	NA	DOWN	DOWN	DOWN	0	0	0	5	0	-5	-5
LOC101848891	XM_035970508	XP_035826401	4.53e-37	O75832	PSD10	PSMD10	5716	NA	NA	NA	DOWN	DOWN	NA	DOWN	DOWN	DOWN	0	0	0	5	0	-5	-5
LOC101862828	XM_005107360	XP_005107417	2.03e-20	O75832	PSD10	PSMD10	5716	NA	NA	NA	DOWN	DOWN	NA	DOWN	DOWN	DOWN	0	0	0	5	0	-5	-5
LOC106012230	XM_035970637	XP_035826530	1.41e-18	O75832	PSD10	PSMD10	5716	NA	NA	NA	DOWN	DOWN	NA	DOWN	DOWN	DOWN	0	0	0	5	0	-5	-5
LOC101853498	XM_005109270	XP_005109327	5.72e-91	O75934	SPF27	BCAS2	10286	NA	NA	NA	DOWN	DOWN	NA	DOWN	DOWN	DOWN	0	0	0	5	0	-5	-5
LOC101847953	XM_005097100	XP_005097157	4.4e-92	O75937	DNJC8	DNAJC8	22826	NA	NA	NA	DOWN	DOWN	NA	DOWN	DOWN	DOWN	0	0	0	5	0	-5	-5
LOC101863326	XM_035968211	XP_035824104	8.4e-47	O76021	RL1D1	RSL1D1	26156	NA	NA	NA	DOWN	DOWN	NA	DOWN	DOWN	DOWN	0	0	0	5	0	-5	-5
LOC101863326	XM_013079260	XP_012934714	8.4e-47	O76021	RL1D1	RSL1D1	26156	NA	NA	NA	DOWN	DOWN	NA	DOWN	DOWN	DOWN	0	0	0	5	0	-5	-5
LOC101863326	XM_013079263	XP_012934717	8.4e-47	O76021	RL1D1	RSL1D1	26156	NA	NA	NA	DOWN	DOWN	NA	DOWN	DOWN	DOWN	0	0	0	5	0	-5	-5
LOC101863326	XM_013079261	XP_012934715	8.4e-47	O76021	RL1D1	RSL1D1	26156	NA	NA	NA	DOWN	DOWN	NA	DOWN	DOWN	DOWN	0	0	0	5	0	-5	-5
LOC101847865	XM_013080639	XP_012936093	2.17e-57	O94779	CNTN5	CNTN5	53942	NA	NA	NA	DOWN	DOWN	NA	DOWN	DOWN	DOWN	0	0	0	5	0	-5	-5
LOC101862461	XM_013089597	XP_012945051	5.17e-23	O94779	CNTN5	CNTN5	53942	NA	NA	NA	DOWN	DOWN	NA	DOWN	DOWN	DOWN	0	0	0	5	0	-5	-5
LOC101854587	XM_005103289	XP_005103346	1.68e-154	O94826	TOM70	TOMM70A	9868	NA	NA	NA	DOWN	DOWN	NA	DOWN	DOWN	DOWN	0	0	0	5	0	-5	-5
LOC101845886	XM_005110344	XP_005110401	3.26e-20	O95429	BAG4	BAG4	9530	NA	NA	NA	DOWN	DOWN	NA	DOWN	DOWN	DOWN	0	0	0	5	0	-5	-5
LOC101855913	XM_005089354	XP_005089411	0	O95461	LARG1	LARGE	9215	NA	NA	NA	DOWN	DOWN	NA	DOWN	DOWN	DOWN	0	0	0	5	0	-5	-5
LOC101862642	XM_005096578	XP_005096635	8.99e-144	O95847	UCP4	SLC25A27	9481	NA	NA	NA	DOWN	DOWN	NA	DOWN	DOWN	DOWN	0	0	0	5	0	-5	-5
LOC101852603	XM_005092370	XP_005092427	1.66e-57	O96015	DNAL4	DNAL4	10126	NA	NA	NA	DOWN	DOWN	NA	DOWN	DOWN	DOWN	0	0	0	5	0	-5	-5
LOC106012122	XM_013083992	XP_012939446	1.33e-05	P05413	FABPH	FABP3	2170	NA	NA	NA	DOWN	DOWN	NA	DOWN	DOWN	DOWN	0	0	0	5	0	-5	-5
LOC101859591	XM_005106056	XP_005106113	0	P07954	FUMH	FH	2271	NA	NA	NA	DOWN	DOWN	NA	DOWN	DOWN	DOWN	0	0	0	5	0	-5	-5
LOC101849584	XM_005090497	XP_005090554	2.64e-37	P0C024	NUDT7	NUDT7	283927	NA	NA	NA	DOWN	DOWN	NA	DOWN	DOWN	DOWN	0	0	0	5	0	-5	-5
LOC101849584	XM_035971565	XP_035827458	2.64e-37	P0C024	NUDT7	NUDT7	283927	NA	NA	NA	DOWN	DOWN	NA	DOWN	DOWN	DOWN	0	0	0	5	0	-5	-5
LOC101854708	XM_005095855	XP_005095912	0	P11586	C1TC	MTHFD1	4522	NA	NA	NA	DOWN	DOWN	NA	DOWN	DOWN	DOWN	0	0	0	5	0	-5	-5
LOC101857391	XM_005092993	XP_005093050	0	P13637	AT1A3	ATP1A3	478	NA	NA	NA	DOWN	DOWN	NA	DOWN	DOWN	DOWN	0	0	0	5	0	-5	-5
C-APL-B	XM_013086707	XP_012942161	5.44e-132	P17612	KAPCA	PRKACA	5566	NA	NA	NA	DOWN	DOWN	NA	DOWN	DOWN	DOWN	0	0	0	5	0	-5	-5
C-APL-B	NM_001204545	NP_001191474	7.12e-120	P17612	KAPCA	PRKACA	5566	NA	NA	NA	DOWN	DOWN	NA	DOWN	DOWN	DOWN	0	0	0	5	0	-5	-5
LOC101855800	XM_005101056	XP_005101113	0	P17980	PRS6A	PSMC3	5702	NA	NA	NA	DOWN	DOWN	NA	DOWN	DOWN	DOWN	0	0	0	5	0	-5	-5
LOC101848088	XM_005112157	XP_005112214	1.44e-32	P18405	S5A1	SRD5A1	6715	NA	NA	NA	DOWN	DOWN	NA	DOWN	DOWN	DOWN	0	0	0	5	0	-5	-5
LOC101848088	XM_013090270	XP_012945724	1.2e-29	P18405	S5A1	SRD5A1	6715	NA	NA	NA	DOWN	DOWN	NA	DOWN	DOWN	DOWN	0	0	0	5	0	-5	-5
LOC101862349	XM_005098536	XP_005098593	2.23e-05	P18405	S5A1	SRD5A1	6715	NA	NA	NA	DOWN	DOWN	NA	DOWN	DOWN	DOWN	0	0	0	5	0	-5	-5
LOC101851480	XM_005093489	XP_005093546	1.98e-17	P18859	ATP5J	ATP5J	522	NA	NA	NA	DOWN	DOWN	NA	DOWN	DOWN	DOWN	0	0	0	5	0	-5	-5
LOC101851480	XM_005093490	XP_005093547	1.98e-17	P18859	ATP5J	ATP5J	522	NA	NA	NA	DOWN	DOWN	NA	DOWN	DOWN	DOWN	0	0	0	5	0	-5	-5
LOC101858315	XM_005089094	XP_005089151	2.82e-127	P20226	TBP	TBP	6908	NA	NA	NA	DOWN	DOWN	NA	DOWN	DOWN	DOWN	0	0	0	5	0	-5	-5
LOC101860539	XM_013079600	XP_012935054	8.4e-36	P20340	RAB6A	RAB6A	5870	NA	NA	NA	DOWN	DOWN	NA	DOWN	DOWN	DOWN	0	0	0	5	0	-5	-5
LOC101850535	XM_005091743	XP_005091800	0	P21281	VATB2	ATP6V1B2	526	NA	NA	NA	DOWN	DOWN	NA	DOWN	DOWN	DOWN	0	0	0	5	0	-5	-5
LOC106011337	XM_013080570	XP_012936024	6.45e-10	P21554	CNR1	CNR1	1268	NA	NA	NA	DOWN	DOWN	NA	DOWN	DOWN	DOWN	0	0	0	5	0	-5	-5
LOC101857735	XM_005103644	XP_005103701	1.07e-07	P21918	DRD5	DRD5	1816	NA	NA	NA	DOWN	DOWN	NA	DOWN	DOWN	DOWN	0	0	0	5	0	-5	-5
LOC101857265	XM_005103642	XP_005103699	1.05e-06	P21918	DRD5	DRD5	1816	NA	NA	NA	DOWN	DOWN	NA	DOWN	DOWN	DOWN	0	0	0	5	0	-5	-5
LOC101850640	XM_005095755	XP_005095812	3.03e-156	P22304	IDS	IDS	3423	NA	NA	NA	DOWN	DOWN	NA	DOWN	DOWN	DOWN	0	0	0	5	0	-5	-5
LOC101849981	XM_005090150	XP_005090207	3.55e-177	P22830	HEMH	FECH	2235	NA	NA	NA	DOWN	DOWN	NA	DOWN	DOWN	DOWN	0	0	0	5	0	-5	-5
LOC100533288	NM_001204590	NP_001191519	1.12e-99	P23416	GLRA2	GLRA2	2742	NA	NA	NA	DOWN	DOWN	NA	DOWN	DOWN	DOWN	0	0	0	5	0	-5	-5
LOC101848153	XM_005110184	XP_005110241	6.88e-82	P23416	GLRA2	GLRA2	2742	NA	NA	NA	DOWN	DOWN	NA	DOWN	DOWN	DOWN	0	0	0	5	0	-5	-5
LOC101859788	XM_035970178	XP_035826071	2.85e-71	P23416	GLRA2	GLRA2	2742	NA	NA	NA	DOWN	DOWN	NA	DOWN	DOWN	DOWN	0	0	0	5	0	-5	-5
LOC100533331	XM_035972841	XP_035828734	4.09e-43	P23763	VAMP1	VAMP1	6843	NA	NA	NA	DOWN	DOWN	NA	DOWN	DOWN	DOWN	0	0	0	5	0	-5	-5
LOC100533331	XM_035972843	XP_035828736	4.66e-43	P23763	VAMP1	VAMP1	6843	NA	NA	NA	DOWN	DOWN	NA	DOWN	DOWN	DOWN	0	0	0	5	0	-5	-5
LOC101861951	XM_005098280	XP_005098337	1.97e-15	P23763	VAMP1	VAMP1	6843	NA	NA	NA	DOWN	DOWN	NA	DOWN	DOWN	DOWN	0	0	0	5	0	-5	-5
LOC101856364	XM_013085696	XP_012941150	1.37e-42	P24539	AT5F1	ATP5F1	515	NA	NA	NA	DOWN	DOWN	NA	DOWN	DOWN	DOWN	0	0	0	5	0	-5	-5
LOC101849062	XM_005101199	XP_005101256	4.88e-116	P27695	APEX1	APEX1	328	NA	NA	NA	DOWN	DOWN	NA	DOWN	DOWN	DOWN	0	0	0	5	0	-5	-5
LOC101849062	XM_005101200	XP_005101257	4.88e-116	P27695	APEX1	APEX1	328	NA	NA	NA	DOWN	DOWN	NA	DOWN	DOWN	DOWN	0	0	0	5	0	-5	-5
LOC101849062	XM_035970494	XP_035826387	4.88e-116	P27695	APEX1	APEX1	328	NA	NA	NA	DOWN	DOWN	NA	DOWN	DOWN	DOWN	0	0	0	5	0	-5	-5
5-HT2	NM_001245992	NP_001232921	2.24e-48	P28223	5HT2A	HTR2A	3356	NA	NA	NA	DOWN	DOWN	NA	DOWN	DOWN	DOWN	0	0	0	5	0	-5	-5
5-HT2	NM_001245992-2	NP_001232921	2.24e-48	P28223	5HT2A	HTR2A	3356	NA	NA	NA	DOWN	DOWN	NA	DOWN	DOWN	DOWN	0	0	0	5	0	-5	-5
LOC101852160	XM_013079975	XP_012935429	5.41e-25	P28223	5HT2A	HTR2A	3356	NA	NA	NA	DOWN	DOWN	NA	DOWN	DOWN	DOWN	0	0	0	5	0	-5	-5
LOC118478868	XM_035973252	XP_035829145	2.1e-05	P28223	5HT2A	HTR2A	3356	NA	NA	NA	DOWN	DOWN	NA	DOWN	DOWN	DOWN	0	0	0	5	0	-5	-5
LOC106012140	XM_013084119	XP_012939573	1.03e-08	P29323	EPHB2	EPHB2	2048	NA	NA	NA	DOWN	DOWN	NA	DOWN	DOWN	DOWN	0	0	0	5	0	-5	-5
LOC101849270	XM_013090874	XP_012946328	4.4e-54	P31629	ZEP2	HIVEP2	3097	NA	NA	NA	DOWN	DOWN	NA	DOWN	DOWN	DOWN	0	0	0	5	0	-5	-5
LOC101845285	XM_013081144	XP_012936598	2.99e-05	P31629	ZEP2	HIVEP2	3097	NA	NA	NA	DOWN	DOWN	NA	DOWN	DOWN	DOWN	0	0	0	5	0	-5	-5
LOC101849111	XM_013091125	XP_012946579	7.19e-48	P32418	NAC1	SLC8A1	6546	NA	NA	NA	DOWN	DOWN	NA	DOWN	DOWN	DOWN	0	0	0	5	0	-5	-5
LOC101857559	XM_005096725	XP_005096782	0	P33991	MCM4	MCM4	4173	NA	NA	NA	DOWN	DOWN	NA	DOWN	DOWN	DOWN	0	0	0	5	0	-5	-5
LOC101857559	XM_035969305	XP_035825198	0	P33991	MCM4	MCM4	4173	NA	NA	NA	DOWN	DOWN	NA	DOWN	DOWN	DOWN	0	0	0	5	0	-5	-5
LOC101852861	XM_005101042	XP_005101099	1.02e-17	P35244	RFA3	RPA3	6119	NA	NA	NA	DOWN	DOWN	NA	DOWN	DOWN	DOWN	0	0	0	5	0	-5	-5
LOC101848390	XM_005110441	XP_005110498	2.56e-68	P36543	VATE1	ATP6V1E1	529	NA	NA	NA	DOWN	DOWN	NA	DOWN	DOWN	DOWN	0	0	0	5	0	-5	-5
LOC101855868	XM_035969615	XP_035825508	4.07e-45	P39086	GRIK1	GRIK1	2897	NA	NA	NA	DOWN	DOWN	NA	DOWN	DOWN	DOWN	0	0	0	5	0	-5	-5
LOC118477239	XM_035968227	XP_035824120	6.42e-44	P39086	GRIK1	GRIK1	2897	NA	NA	NA	DOWN	DOWN	NA	DOWN	DOWN	DOWN	0	0	0	5	0	-5	-5
LOC101845282	XM_005111063	XP_005111120	2.89e-71	P40123	CAP2	CAP2	10486	NA	NA	NA	DOWN	DOWN	NA	DOWN	DOWN	DOWN	0	0	0	5	0	-5	-5
LOC101851064	XM_005104464	XP_005104521	0	P40938	RFC3	RFC3	5983	NA	NA	NA	DOWN	DOWN	NA	DOWN	DOWN	DOWN	0	0	0	5	0	-5	-5
LOC101860698	XM_005110069	XP_005110126	0	P41252	SYIC	IARS	3376	NA	NA	NA	DOWN	DOWN	NA	DOWN	DOWN	DOWN	0	0	0	5	0	-5	-5
LOC101860698	XM_005110072	XP_005110129	0	P41252	SYIC	IARS	3376	NA	NA	NA	DOWN	DOWN	NA	DOWN	DOWN	DOWN	0	0	0	5	0	-5	-5
LOC101860698	XM_005110070	XP_005110127	0	P41252	SYIC	IARS	3376	NA	NA	NA	DOWN	DOWN	NA	DOWN	DOWN	DOWN	0	0	0	5	0	-5	-5
LOC100533292	XM_013089585	XP_012945039	5.58e-166	P42261	GRIA1	GRIA1	2890	NA	NA	NA	DOWN	DOWN	NA	DOWN	DOWN	DOWN	0	0	0	5	0	-5	-5
LOC101846842	XM_013088746	XP_012944200	1.85e-26	P42566	EPS15	EPS15	2060	NA	NA	NA	DOWN	DOWN	NA	DOWN	DOWN	DOWN	0	0	0	5	0	-5	-5
LOC100533396	NM_001204681	NP_001191610	0	P48058	GRIA4	GRIA4	2893	NA	NA	NA	DOWN	DOWN	NA	DOWN	DOWN	DOWN	0	0	0	5	0	-5	-5
LOC101861597	XM_013085031	XP_012940485	1.33e-37	P48058	GRIA4	GRIA4	2893	NA	NA	NA	DOWN	DOWN	NA	DOWN	DOWN	DOWN	0	0	0	5	0	-5	-5
LOC118477263	XM_035968349	XP_035824242	1.08e-07	P48058	GRIA4	GRIA4	2893	NA	NA	NA	DOWN	DOWN	NA	DOWN	DOWN	DOWN	0	0	0	5	0	-5	-5
LOC106011637	XM_035969519	XP_035825412	4.47e-14	P48169	GBRA4	GABRA4	2557	NA	NA	NA	DOWN	DOWN	NA	DOWN	DOWN	DOWN	0	0	0	5	0	-5	-5
LOC106012362	XM_013085141	XP_012940595	4.94e-06	P48169	GBRA4	GABRA4	2557	NA	NA	NA	DOWN	DOWN	NA	DOWN	DOWN	DOWN	0	0	0	5	0	-5	-5
LOC101856706	XM_035970970	XP_035826863	6.93e-06	P48169	GBRA4	GABRA4	2557	NA	NA	NA	DOWN	DOWN	NA	DOWN	DOWN	DOWN	0	0	0	5	0	-5	-5
LOC101847431	XM_035970399	XP_035826292	0	P49802	RGS7	RGS7	6000	NA	NA	NA	DOWN	DOWN	NA	DOWN	DOWN	DOWN	0	0	0	5	0	-5	-5
LOC101854412	XM_005098412	XP_005098469	9.9e-121	P49802	RGS7	RGS7	6000	NA	NA	NA	DOWN	DOWN	NA	DOWN	DOWN	DOWN	0	0	0	5	0	-5	-5
LOC101854412	XM_013082573	XP_012938027	1.09e-120	P49802	RGS7	RGS7	6000	NA	NA	NA	DOWN	DOWN	NA	DOWN	DOWN	DOWN	0	0	0	5	0	-5	-5
LOC101854412	XM_035969777	XP_035825670	1.24e-120	P49802	RGS7	RGS7	6000	NA	NA	NA	DOWN	DOWN	NA	DOWN	DOWN	DOWN	0	0	0	5	0	-5	-5
LOC118478186	XM_035971236	XP_035827129	1.02e-39	P50549	ETV1	ETV1	2115	NA	NA	NA	DOWN	DOWN	NA	DOWN	DOWN	DOWN	0	0	0	5	0	-5	-5
LOC101861684	XM_005106761	XP_005106818	1.18e-99	P51513	NOVA1	NOVA1	4857	NA	NA	NA	DOWN	DOWN	NA	DOWN	DOWN	DOWN	0	0	0	5	0	-5	-5
LOC101861684	XM_005106760	XP_005106817	7.4e-98	P51513	NOVA1	NOVA1	4857	NA	NA	NA	DOWN	DOWN	NA	DOWN	DOWN	DOWN	0	0	0	5	0	-5	-5
LOC101861684	XM_005106759	XP_005106816	1.16e-97	P51513	NOVA1	NOVA1	4857	NA	NA	NA	DOWN	DOWN	NA	DOWN	DOWN	DOWN	0	0	0	5	0	-5	-5
LOC101861684	XM_005106758	XP_005106815	1.13e-95	P51513	NOVA1	NOVA1	4857	NA	NA	NA	DOWN	DOWN	NA	DOWN	DOWN	DOWN	0	0	0	5	0	-5	-5
LOC101861684	XM_005106764	XP_005106821	3.7e-94	P51513	NOVA1	NOVA1	4857	NA	NA	NA	DOWN	DOWN	NA	DOWN	DOWN	DOWN	0	0	0	5	0	-5	-5
LOC101861684	XM_035972002	XP_035827895	3.7e-94	P51513	NOVA1	NOVA1	4857	NA	NA	NA	DOWN	DOWN	NA	DOWN	DOWN	DOWN	0	0	0	5	0	-5	-5
LOC101861684	XM_035972003	XP_035827896	3.7e-94	P51513	NOVA1	NOVA1	4857	NA	NA	NA	DOWN	DOWN	NA	DOWN	DOWN	DOWN	0	0	0	5	0	-5	-5
LOC101861684	XM_005106765	XP_005106822	4.08e-94	P51513	NOVA1	NOVA1	4857	NA	NA	NA	DOWN	DOWN	NA	DOWN	DOWN	DOWN	0	0	0	5	0	-5	-5
LOC101853362	XM_005090082	XP_005090139	5.23e-34	P51784	UBP11	USP11	8237	NA	NA	NA	DOWN	DOWN	NA	DOWN	DOWN	DOWN	0	0	0	5	0	-5	-5
LOC101848992	XM_005106180	XP_005106237	2.4e-143	P51955	NEK2	NEK2	4751	NA	NA	NA	DOWN	DOWN	NA	DOWN	DOWN	DOWN	0	0	0	5	0	-5	-5
LOC101848992	XM_005106179	XP_005106236	2.4e-143	P51955	NEK2	NEK2	4751	NA	NA	NA	DOWN	DOWN	NA	DOWN	DOWN	DOWN	0	0	0	5	0	-5	-5
LOC101848992	XM_005106178	XP_005106235	4.67e-142	P51955	NEK2	NEK2	4751	NA	NA	NA	DOWN	DOWN	NA	DOWN	DOWN	DOWN	0	0	0	5	0	-5	-5
LOC101850734	XM_005102322	XP_005102379	5.25e-163	P52429	DGKE	DGKE	8526	NA	NA	NA	DOWN	DOWN	NA	DOWN	DOWN	DOWN	0	0	0	5	0	-5	-5
LOC101850734	XM_035970793	XP_035826686	5.25e-163	P52429	DGKE	DGKE	8526	NA	NA	NA	DOWN	DOWN	NA	DOWN	DOWN	DOWN	0	0	0	5	0	-5	-5
LOC101848152	XM_005110016	XP_005110073	0	P53396	ACLY	ACLY	47	NA	NA	NA	DOWN	DOWN	NA	DOWN	DOWN	DOWN	0	0	0	5	0	-5	-5
LOC101848152	XM_013088950	XP_012944404	0	P53396	ACLY	ACLY	47	NA	NA	NA	DOWN	DOWN	NA	DOWN	DOWN	DOWN	0	0	0	5	0	-5	-5
jnk	NM_001204618	NP_001191547	0	P53779	MK10	MAPK10	5602	NA	NA	NA	DOWN	DOWN	NA	DOWN	DOWN	DOWN	0	0	0	5	0	-5	-5
LOC101853867	XM_035970895	XP_035826788	1.8e-130	P54619	AAKG1	PRKAG1	5571	NA	NA	NA	DOWN	DOWN	NA	DOWN	DOWN	DOWN	0	0	0	5	0	-5	-5
LOC101852551	XM_035970572	XP_035826465	1.6e-14	P55286	CADH8	CDH8	1006	NA	NA	NA	DOWN	DOWN	NA	DOWN	DOWN	DOWN	0	0	0	5	0	-5	-5
LOC101860489	XM_005094423	XP_005094480	9.26e-68	P55769	NH2L1	NHP2L1	4809	NA	NA	NA	DOWN	DOWN	NA	DOWN	DOWN	DOWN	0	0	0	5	0	-5	-5
LOC101863621	XM_005109747	XP_005109804	0	P55809	SCOT1	OXCT1	5019	NA	NA	NA	DOWN	DOWN	NA	DOWN	DOWN	DOWN	0	0	0	5	0	-5	-5
LOC101858999	XM_005094145	XP_005094202	2.53e-46	P56556	NDUA6	NDUFA6	4700	NA	NA	NA	DOWN	DOWN	NA	DOWN	DOWN	DOWN	0	0	0	5	0	-5	-5
LOC101857240	XM_005094664	XP_005094721	8.74e-62	P56559	ARL4C	ARL4C	10123	NA	NA	NA	DOWN	DOWN	NA	DOWN	DOWN	DOWN	0	0	0	5	0	-5	-5
LOC101859567	XM_005097065	XP_005097122	2.4e-100	P56589	PEX3	PEX3	8504	NA	NA	NA	DOWN	DOWN	NA	DOWN	DOWN	DOWN	0	0	0	5	0	-5	-5
LOC101859129	XM_005107508	XP_005107565	6.46e-134	P56817	BACE1	BACE1	23621	NA	NA	NA	DOWN	DOWN	NA	DOWN	DOWN	DOWN	0	0	0	5	0	-5	-5
LOC101858349	XM_005102718	XP_005102775	2.76e-101	P61599	NAA20	NAA20	51126	NA	NA	NA	DOWN	DOWN	NA	DOWN	DOWN	DOWN	0	0	0	5	0	-5	-5
LOC101858349	XM_005102717	XP_005102774	2.76e-101	P61599	NAA20	NAA20	51126	NA	NA	NA	DOWN	DOWN	NA	DOWN	DOWN	DOWN	0	0	0	5	0	-5	-5
LOC101857192	XM_013084800	XP_012940254	2.54e-61	P61758	PFD3	VBP1	7411	NA	NA	NA	DOWN	DOWN	NA	DOWN	DOWN	DOWN	0	0	0	5	0	-5	-5
LOC106012296	XM_013084801	XP_012940255	3.73e-42	P61758	PFD3	VBP1	7411	NA	NA	NA	DOWN	DOWN	NA	DOWN	DOWN	DOWN	0	0	0	5	0	-5	-5
LOC101848779	XM_005108571	XP_005108628	8.77e-38	P62072	TIM10	TIMM10	26519	NA	NA	NA	DOWN	DOWN	NA	DOWN	DOWN	DOWN	0	0	0	5	0	-5	-5
LOC101854298	XM_005089347	XP_005089404	1.72e-93	P63208	SKP1	SKP1	6500	NA	NA	NA	DOWN	DOWN	NA	DOWN	DOWN	DOWN	0	0	0	5	0	-5	-5
LOC101845275	XM_005109150	XP_005109207	5.53e-49	P82663	RT25	MRPS25	64432	NA	NA	NA	DOWN	DOWN	NA	DOWN	DOWN	DOWN	0	0	0	5	0	-5	-5
LOC101845275	XM_013088495	XP_012943949	5.53e-49	P82663	RT25	MRPS25	64432	NA	NA	NA	DOWN	DOWN	NA	DOWN	DOWN	DOWN	0	0	0	5	0	-5	-5
LOC100856792	XM_005100801	XP_005100858	1.19e-45	P82664	RT10	MRPS10	55173	NA	NA	NA	DOWN	DOWN	NA	DOWN	DOWN	DOWN	0	0	0	5	0	-5	-5
LOC100856792	XM_005100800	XP_005100857	2.27e-45	P82664	RT10	MRPS10	55173	NA	NA	NA	DOWN	DOWN	NA	DOWN	DOWN	DOWN	0	0	0	5	0	-5	-5
LOC100856792	XM_013083904	XP_012939358	1.06e-21	P82664	RT10	MRPS10	55173	NA	NA	NA	DOWN	DOWN	NA	DOWN	DOWN	DOWN	0	0	0	5	0	-5	-5
LOC101856587	XM_013084846	XP_012940300	0	P98155	VLDLR	VLDLR	7436	NA	NA	NA	DOWN	DOWN	NA	DOWN	DOWN	DOWN	0	0	0	5	0	-5	-5
LOC101856587	XM_013084847	XP_012940301	0	P98155	VLDLR	VLDLR	7436	NA	NA	NA	DOWN	DOWN	NA	DOWN	DOWN	DOWN	0	0	0	5	0	-5	-5
LOC101847589	XM_013083218	XP_012938672	1.33e-158	Q00325	MPCP	SLC25A3	5250	NA	NA	NA	DOWN	DOWN	NA	DOWN	DOWN	DOWN	0	0	0	5	0	-5	-5
LOC101854716	XM_035969654	XP_035825547	2.11e-158	Q00325	MPCP	SLC25A3	5250	NA	NA	NA	DOWN	DOWN	NA	DOWN	DOWN	DOWN	0	0	0	5	0	-5	-5
LOC101854716	XM_013082240	XP_012937694	2.28e-158	Q00325	MPCP	SLC25A3	5250	NA	NA	NA	DOWN	DOWN	NA	DOWN	DOWN	DOWN	0	0	0	5	0	-5	-5
LOC101861489	XM_005113149	XP_005113206	2.93e-76	Q02742	GCNT1	GCNT1	2650	NA	NA	NA	DOWN	DOWN	NA	DOWN	DOWN	DOWN	0	0	0	5	0	-5	-5
LOC101864011	XM_035971925	XP_035827818	4.2e-69	Q02742	GCNT1	GCNT1	2650	NA	NA	NA	DOWN	DOWN	NA	DOWN	DOWN	DOWN	0	0	0	5	0	-5	-5
LOC101845752	XM_013091324	XP_012946778	2.13e-66	Q02742	GCNT1	GCNT1	2650	NA	NA	NA	DOWN	DOWN	NA	DOWN	DOWN	DOWN	0	0	0	5	0	-5	-5
LOC101854351	XM_013085475	XP_012940929	0	Q04671	P	OCA2	4948	NA	NA	NA	DOWN	DOWN	NA	DOWN	DOWN	DOWN	0	0	0	5	0	-5	-5
LOC101848865	XM_013090460	XP_012945914	3.6e-124	Q05084	ICA69	ICA1	3382	NA	NA	NA	DOWN	DOWN	NA	DOWN	DOWN	DOWN	0	0	0	5	0	-5	-5
LOC100533384	XM_013082074	XP_012937528	8.27e-101	Q12926	ELAV2	ELAVL2	1993	NA	NA	NA	DOWN	DOWN	NA	DOWN	DOWN	DOWN	0	0	0	5	0	-5	-5
LOC100533384	XM_013082075	XP_012937529	8.27e-101	Q12926	ELAV2	ELAVL2	1993	NA	NA	NA	DOWN	DOWN	NA	DOWN	DOWN	DOWN	0	0	0	5	0	-5	-5
LOC100533384	XM_013082073	XP_012937527	5.6e-100	Q12926	ELAV2	ELAVL2	1993	NA	NA	NA	DOWN	DOWN	NA	DOWN	DOWN	DOWN	0	0	0	5	0	-5	-5
LOC100533384	XM_035969577	XP_035825470	5.6e-100	Q12926	ELAV2	ELAVL2	1993	NA	NA	NA	DOWN	DOWN	NA	DOWN	DOWN	DOWN	0	0	0	5	0	-5	-5
LOC100533384	XM_035969576	XP_035825469	5.6e-100	Q12926	ELAV2	ELAVL2	1993	NA	NA	NA	DOWN	DOWN	NA	DOWN	DOWN	DOWN	0	0	0	5	0	-5	-5
LOC100533384	XM_013082072	XP_012937526	5.6e-100	Q12926	ELAV2	ELAVL2	1993	NA	NA	NA	DOWN	DOWN	NA	DOWN	DOWN	DOWN	0	0	0	5	0	-5	-5
LOC100533384	NM_001204672	NP_001191601	5.6e-100	Q12926	ELAV2	ELAVL2	1993	NA	NA	NA	DOWN	DOWN	NA	DOWN	DOWN	DOWN	0	0	0	5	0	-5	-5
LOC101848131	XM_005103689	XP_005103746	3.48e-58	Q12981	SEC20	BNIP1	662	NA	NA	NA	DOWN	DOWN	NA	DOWN	DOWN	DOWN	0	0	0	5	0	-5	-5
LOC101857102	XM_013081071	XP_012936525	1.7e-43	Q13155	AIMP2	AIMP2	7965	NA	NA	NA	DOWN	DOWN	NA	DOWN	DOWN	DOWN	0	0	0	5	0	-5	-5
LOC101857102	XM_005095789	XP_005095846	1.7e-43	Q13155	AIMP2	AIMP2	7965	NA	NA	NA	DOWN	DOWN	NA	DOWN	DOWN	DOWN	0	0	0	5	0	-5	-5
LOC101857102	XM_005095788	XP_005095845	1.7e-43	Q13155	AIMP2	AIMP2	7965	NA	NA	NA	DOWN	DOWN	NA	DOWN	DOWN	DOWN	0	0	0	5	0	-5	-5
LOC101850457	XM_005112497	XP_005112554	9.57e-84	Q13257	MD2L1	MAD2L1	4085	NA	NA	NA	DOWN	DOWN	NA	DOWN	DOWN	DOWN	0	0	0	5	0	-5	-5
LOC101850457	XM_013090469	XP_012945923	6.34e-55	Q13257	MD2L1	MAD2L1	4085	NA	NA	NA	DOWN	DOWN	NA	DOWN	DOWN	DOWN	0	0	0	5	0	-5	-5
LOC101848607	XM_013087408	XP_012942862	1.07e-38	Q13268	DHRS2	DHRS2	10202	NA	NA	NA	DOWN	DOWN	NA	DOWN	DOWN	DOWN	0	0	0	5	0	-5	-5
LOC101861073	XM_005107862	XP_005107919	2.27e-37	Q13268	DHRS2	DHRS2	10202	NA	NA	NA	DOWN	DOWN	NA	DOWN	DOWN	DOWN	0	0	0	5	0	-5	-5
LOC101861987	XM_005108539	XP_005108596	4.99e-34	Q13268	DHRS2	DHRS2	10202	NA	NA	NA	DOWN	DOWN	NA	DOWN	DOWN	DOWN	0	0	0	5	0	-5	-5
LOC106013591	XM_013089754	XP_012945208	3.49e-32	Q13268	DHRS2	DHRS2	10202	NA	NA	NA	DOWN	DOWN	NA	DOWN	DOWN	DOWN	0	0	0	5	0	-5	-5
LOC101848378	XM_005107213	XP_005107270	7.16e-32	Q13268	DHRS2	DHRS2	10202	NA	NA	NA	DOWN	DOWN	NA	DOWN	DOWN	DOWN	0	0	0	5	0	-5	-5
LOC101861768	XM_005108538	XP_005108595	1.57e-30	Q13268	DHRS2	DHRS2	10202	NA	NA	NA	DOWN	DOWN	NA	DOWN	DOWN	DOWN	0	0	0	5	0	-5	-5
LOC101859317	XM_005094500	XP_005094557	2.7e-30	Q13268	DHRS2	DHRS2	10202	NA	NA	NA	DOWN	DOWN	NA	DOWN	DOWN	DOWN	0	0	0	5	0	-5	-5
LOC101859088	XM_005094499	XP_005094556	1.86e-29	Q13268	DHRS2	DHRS2	10202	NA	NA	NA	DOWN	DOWN	NA	DOWN	DOWN	DOWN	0	0	0	5	0	-5	-5
LOC101845152	XM_013079554	XP_012935008	9.03e-26	Q13268	DHRS2	DHRS2	10202	NA	NA	NA	DOWN	DOWN	NA	DOWN	DOWN	DOWN	0	0	0	5	0	-5	-5
LOC101861236	XM_005108537	XP_005108594	1.21e-25	Q13268	DHRS2	DHRS2	10202	NA	NA	NA	DOWN	DOWN	NA	DOWN	DOWN	DOWN	0	0	0	5	0	-5	-5
LOC101856699	XM_035972900	XP_035828793	4.22e-17	Q13268	DHRS2	DHRS2	10202	NA	NA	NA	DOWN	DOWN	NA	DOWN	DOWN	DOWN	0	0	0	5	0	-5	-5
LOC101857259	XM_005102172	XP_005102229	4.15e-14	Q13268	DHRS2	DHRS2	10202	NA	NA	NA	DOWN	DOWN	NA	DOWN	DOWN	DOWN	0	0	0	5	0	-5	-5
LOC101853835	XM_005113497	XP_005113554	7.14e-12	Q13509	TBB3	TUBB3	10381	NA	NA	NA	DOWN	DOWN	NA	DOWN	DOWN	DOWN	0	0	0	5	0	-5	-5
LOC101858155	XM_005090895	XP_005090952	1.64e-62	Q13526	PIN1	PIN1	5300	NA	NA	NA	DOWN	DOWN	NA	DOWN	DOWN	DOWN	0	0	0	5	0	-5	-5
LOC100856794	NM_001253762	NP_001240691	2.37e-84	Q13639	5HT4R	HTR4	3360	NA	NA	NA	DOWN	DOWN	NA	DOWN	DOWN	DOWN	0	0	0	5	0	-5	-5
LOC101852112	XM_005105249	XP_005105306	5.5e-58	Q13639	5HT4R	HTR4	3360	NA	NA	NA	DOWN	DOWN	NA	DOWN	DOWN	DOWN	0	0	0	5	0	-5	-5
LOC101851758	XM_005105247	XP_005105304	5.08e-54	Q13639	5HT4R	HTR4	3360	NA	NA	NA	DOWN	DOWN	NA	DOWN	DOWN	DOWN	0	0	0	5	0	-5	-5
LOC118477384	XM_035968710	XP_035824603	2.07e-23	Q13639	5HT4R	HTR4	3360	NA	NA	NA	DOWN	DOWN	NA	DOWN	DOWN	DOWN	0	0	0	5	0	-5	-5
LOC101850980	XM_005105243	XP_005105300	2.68e-21	Q13639	5HT4R	HTR4	3360	NA	NA	NA	DOWN	DOWN	NA	DOWN	DOWN	DOWN	0	0	0	5	0	-5	-5
LOC101858294	XM_013086341	XP_012941795	2.04e-20	Q13639	5HT4R	HTR4	3360	NA	NA	NA	DOWN	DOWN	NA	DOWN	DOWN	DOWN	0	0	0	5	0	-5	-5
LOC101849365	XM_013080861	XP_012936315	5.84e-18	Q13639	5HT4R	HTR4	3360	NA	NA	NA	DOWN	DOWN	NA	DOWN	DOWN	DOWN	0	0	0	5	0	-5	-5
LOC101849121	XM_005095408	XP_005095465	1.21e-16	Q13639	5HT4R	HTR4	3360	NA	NA	NA	DOWN	DOWN	NA	DOWN	DOWN	DOWN	0	0	0	5	0	-5	-5
LOC101862430	XM_005103662	XP_005103719	1.95e-15	Q13639	5HT4R	HTR4	3360	NA	NA	NA	DOWN	DOWN	NA	DOWN	DOWN	DOWN	0	0	0	5	0	-5	-5
LOC101848452	XM_035971370	XP_035827263	1.07e-112	Q14192	FHL2	FHL2	2274	NA	NA	NA	DOWN	DOWN	NA	DOWN	DOWN	DOWN	0	0	0	5	0	-5	-5
LOC101848452	XM_035971371	XP_035827264	1.07e-112	Q14192	FHL2	FHL2	2274	NA	NA	NA	DOWN	DOWN	NA	DOWN	DOWN	DOWN	0	0	0	5	0	-5	-5
LOC101845206	XM_005089956	XP_005090013	5.13e-50	Q14206	RCAN2	RCAN2	10231	NA	NA	NA	DOWN	DOWN	NA	DOWN	DOWN	DOWN	0	0	0	5	0	-5	-5
LOC101846245	XM_035972145	XP_035828038	2.49e-174	Q14240	IF4A2	EIF4A2	1974	NA	NA	NA	DOWN	DOWN	NA	DOWN	DOWN	DOWN	0	0	0	5	0	-5	-5
LOC101846359	XM_013083873	XP_012939327	1.38e-41	Q14444	CAPR1	CAPRIN1	4076	NA	NA	NA	DOWN	DOWN	NA	DOWN	DOWN	DOWN	0	0	0	5	0	-5	-5
LOC101859370	XM_005089560	XP_005089617	2.01e-19	Q14657	LAGE3	LAGE3	8270	NA	NA	NA	DOWN	DOWN	NA	DOWN	DOWN	DOWN	0	0	0	5	0	-5	-5
LOC101847602	XM_005104972	XP_005105029	9.43e-81	Q14691	PSF1	GINS1	9837	NA	NA	NA	DOWN	DOWN	NA	DOWN	DOWN	DOWN	0	0	0	5	0	-5	-5
LOC101856733	XM_005097396	XP_005097453	3.34e-28	Q14722	KCAB1	KCNAB1	7881	NA	NA	NA	DOWN	DOWN	NA	DOWN	DOWN	DOWN	0	0	0	5	0	-5	-5
LOC101858300	XM_005107592	XP_005107649	2.15e-154	Q14832	GRM3	GRM3	2913	NA	NA	NA	DOWN	DOWN	NA	DOWN	DOWN	DOWN	0	0	0	5	0	-5	-5
LOC101850490	XM_013084867	XP_012940321	3.56e-48	Q14832	GRM3	GRM3	2913	NA	NA	NA	DOWN	DOWN	NA	DOWN	DOWN	DOWN	0	0	0	5	0	-5	-5
LOC118478489	XM_035972187	XP_035828080	5.54e-15	Q14832	GRM3	GRM3	2913	NA	NA	NA	DOWN	DOWN	NA	DOWN	DOWN	DOWN	0	0	0	5	0	-5	-5
LOC101859463	XM_005092397	XP_005092454	5.18e-94	Q14894	CRYM	CRYM	1428	NA	NA	NA	DOWN	DOWN	NA	DOWN	DOWN	DOWN	0	0	0	5	0	-5	-5
LOC101849519	XM_005113182	XP_005113239	1.05e-53	Q15056	IF4H	EIF4H	7458	NA	NA	NA	DOWN	DOWN	NA	DOWN	DOWN	DOWN	0	0	0	5	0	-5	-5
LOC101854951	XM_035970047	XP_035825940	1.15e-79	Q15256	PTPRR	PTPRR	5801	NA	NA	NA	DOWN	DOWN	NA	DOWN	DOWN	DOWN	0	0	0	5	0	-5	-5
LOC106011372	XM_013080748	XP_012936202	3.38e-34	Q15506	SP17	SPA17	53340	NA	NA	NA	DOWN	DOWN	NA	DOWN	DOWN	DOWN	0	0	0	5	0	-5	-5
LOC101857255	XM_013083155	XP_012938609	2.01e-25	Q15649	ZNHI3	ZNHIT3	9326	NA	NA	NA	DOWN	DOWN	NA	DOWN	DOWN	DOWN	0	0	0	5	0	-5	-5
LOC101845119	XM_005104268	XP_005104325	3.59e-08	Q15761	NPY5R	NPY5R	4889	NA	NA	NA	DOWN	DOWN	NA	DOWN	DOWN	DOWN	0	0	0	5	0	-5	-5
LOC101845489	XM_005106251	XP_005106308	0	Q16531	DDB1	DDB1	1642	NA	NA	NA	DOWN	DOWN	NA	DOWN	DOWN	DOWN	0	0	0	5	0	-5	-5
LOC101845489	XM_013086928	XP_012942382	0	Q16531	DDB1	DDB1	1642	NA	NA	NA	DOWN	DOWN	NA	DOWN	DOWN	DOWN	0	0	0	5	0	-5	-5
LOC101852061	XM_005089335	XP_005089392	2.55e-127	Q16566	KCC4	CAMK4	814	NA	NA	NA	DOWN	DOWN	NA	DOWN	DOWN	DOWN	0	0	0	5	0	-5	-5
LOC101854865	XM_005098414	XP_005098471	2.93e-91	Q16763	UBE2S	UBE2S	27338	NA	NA	NA	DOWN	DOWN	NA	DOWN	DOWN	DOWN	0	0	0	5	0	-5	-5
LOC101863738	XM_005096232	XP_005096289	8.95e-123	Q16775	GLO2	HAGH	3029	NA	NA	NA	DOWN	DOWN	NA	DOWN	DOWN	DOWN	0	0	0	5	0	-5	-5
LOC101854922	XM_035973565	XP_035829458	1.11e-110	Q16891	MIC60	IMMT	10989	NA	NA	NA	DOWN	DOWN	NA	DOWN	DOWN	DOWN	0	0	0	5	0	-5	-5
LOC101854922	XM_035973563	XP_035829456	4.43e-108	Q16891	MIC60	IMMT	10989	NA	NA	NA	DOWN	DOWN	NA	DOWN	DOWN	DOWN	0	0	0	5	0	-5	-5
LOC101854922	XM_013090657	XP_012946111	2.45e-100	Q16891	MIC60	IMMT	10989	NA	NA	NA	DOWN	DOWN	NA	DOWN	DOWN	DOWN	0	0	0	5	0	-5	-5
LOC101854922	XM_035973558	XP_035829451	7.4e-100	Q16891	MIC60	IMMT	10989	NA	NA	NA	DOWN	DOWN	NA	DOWN	DOWN	DOWN	0	0	0	5	0	-5	-5
LOC101854922	XM_005091340	XP_005091397	1.54e-99	Q16891	MIC60	IMMT	10989	NA	NA	NA	DOWN	DOWN	NA	DOWN	DOWN	DOWN	0	0	0	5	0	-5	-5
LOC101854922	XM_035973555	XP_035829448	1.59e-99	Q16891	MIC60	IMMT	10989	NA	NA	NA	DOWN	DOWN	NA	DOWN	DOWN	DOWN	0	0	0	5	0	-5	-5
LOC101849576	XM_005089699	XP_005089756	4.63e-35	Q17RS7	GEN	GEN1	348654	NA	NA	NA	DOWN	DOWN	NA	DOWN	DOWN	DOWN	0	0	0	5	0	-5	-5
LOC101856051	XM_013087916	XP_012943370	1.61e-87	Q2M329	CCD96	CCDC96	257236	NA	NA	NA	DOWN	DOWN	NA	DOWN	DOWN	DOWN	0	0	0	5	0	-5	-5
LOC101859534	XM_005112291	XP_005112348	1.48e-103	Q32P41	TRM5	TRMT5	57570	NA	NA	NA	DOWN	DOWN	NA	DOWN	DOWN	DOWN	0	0	0	5	0	-5	-5
LOC101853661	XM_013084717	XP_012940171	4.02e-21	Q3T8J9	GON4L	GON4L	54856	NA	NA	NA	DOWN	DOWN	NA	DOWN	DOWN	DOWN	0	0	0	5	0	-5	-5
LOC101853661	XM_005090166	XP_005090223	4.63e-21	Q3T8J9	GON4L	GON4L	54856	NA	NA	NA	DOWN	DOWN	NA	DOWN	DOWN	DOWN	0	0	0	5	0	-5	-5
LOC101853661	XM_013084705	XP_012940159	4.63e-21	Q3T8J9	GON4L	GON4L	54856	NA	NA	NA	DOWN	DOWN	NA	DOWN	DOWN	DOWN	0	0	0	5	0	-5	-5
LOC101863372	XM_013087008	XP_012942462	1.03e-99	Q3ZCQ8	TIM50	TIMM50	92609	NA	NA	NA	DOWN	DOWN	NA	DOWN	DOWN	DOWN	0	0	0	5	0	-5	-5
LOC101860425	XM_035970931	XP_035826824	2.91e-84	Q49AR2	CE022	C5orf22	55322	NA	NA	NA	DOWN	DOWN	NA	DOWN	DOWN	DOWN	0	0	0	5	0	-5	-5
LOC101860425	XM_035970932	XP_035826825	1.52e-53	Q49AR2	CE022	C5orf22	55322	NA	NA	NA	DOWN	DOWN	NA	DOWN	DOWN	DOWN	0	0	0	5	0	-5	-5
LOC101859568	XM_005097668	XP_005097725	1.37e-09	Q49AR2	CE022	C5orf22	55322	NA	NA	NA	DOWN	DOWN	NA	DOWN	DOWN	DOWN	0	0	0	5	0	-5	-5
LOC118478692	XM_035972784	XP_035828677	1.36e-07	Q49AR2	CE022	C5orf22	55322	NA	NA	NA	DOWN	DOWN	NA	DOWN	DOWN	DOWN	0	0	0	5	0	-5	-5
LOC101859025	XM_005101927	XP_005101984	0	Q4G0F5	VP26B	VPS26B	112936	NA	NA	NA	DOWN	DOWN	NA	DOWN	DOWN	DOWN	0	0	0	5	0	-5	-5
LOC101860015	XM_035969546	XP_035825439	7.68e-91	Q58WW2	DCAF6	DCAF6	55827	NA	NA	NA	DOWN	DOWN	NA	DOWN	DOWN	DOWN	0	0	0	5	0	-5	-5
LOC101860015	XM_005097409	XP_005097466	1.04e-90	Q58WW2	DCAF6	DCAF6	55827	NA	NA	NA	DOWN	DOWN	NA	DOWN	DOWN	DOWN	0	0	0	5	0	-5	-5
LOC101864019	XM_005108638	XP_005108695	1.4e-73	Q5HYI8	RABL3	RABL3	285282	NA	NA	NA	DOWN	DOWN	NA	DOWN	DOWN	DOWN	0	0	0	5	0	-5	-5
LOC101864019	XM_005108639	XP_005108696	1.76e-72	Q5HYI8	RABL3	RABL3	285282	NA	NA	NA	DOWN	DOWN	NA	DOWN	DOWN	DOWN	0	0	0	5	0	-5	-5
LOC101857125	XM_005102713	XP_005102770	3.27e-11	Q5HYL7	TM196	TMEM196	256130	NA	NA	NA	DOWN	DOWN	NA	DOWN	DOWN	DOWN	0	0	0	5	0	-5	-5
LOC101851900	XM_005110607	XP_005110664	1.12e-113	Q5I0G3	MDH1B	MDH1B	130752	NA	NA	NA	DOWN	DOWN	NA	DOWN	DOWN	DOWN	0	0	0	5	0	-5	-5
LOC101862639	XM_005095882	XP_005095939	1.04e-49	Q5JPI9	EFMT2	METTL10	399818	NA	NA	NA	DOWN	DOWN	NA	DOWN	DOWN	DOWN	0	0	0	5	0	-5	-5
LOC101849487	XM_013087193	XP_012942647	1.84e-05	Q5JPI9	EFMT2	METTL10	399818	NA	NA	NA	DOWN	DOWN	NA	DOWN	DOWN	DOWN	0	0	0	5	0	-5	-5
LOC101849487	XM_035972005	XP_035827898	1.84e-05	Q5JPI9	EFMT2	METTL10	399818	NA	NA	NA	DOWN	DOWN	NA	DOWN	DOWN	DOWN	0	0	0	5	0	-5	-5
LOC101849487	XM_005106796	XP_005106853	1.84e-05	Q5JPI9	EFMT2	METTL10	399818	NA	NA	NA	DOWN	DOWN	NA	DOWN	DOWN	DOWN	0	0	0	5	0	-5	-5
LOC101858048	XM_005104406	XP_005104463	1.27e-50	Q5JTD7	LRC73	LRRC73	221424	NA	NA	NA	DOWN	DOWN	NA	DOWN	DOWN	DOWN	0	0	0	5	0	-5	-5
LOC101859422	XM_005102632	XP_005102689	2.97e-58	Q5M9N0	CD158	CCDC158	339965	NA	NA	NA	DOWN	DOWN	NA	DOWN	DOWN	DOWN	0	0	0	5	0	-5	-5
LOC101859422	XM_005102631	XP_005102688	2.73e-55	Q5M9N0	CD158	CCDC158	339965	NA	NA	NA	DOWN	DOWN	NA	DOWN	DOWN	DOWN	0	0	0	5	0	-5	-5
LOC101853407	XM_005106202	XP_005106259	4.64e-74	Q5PSV4	BRM1L	BRMS1L	84312	NA	NA	NA	DOWN	DOWN	NA	DOWN	DOWN	DOWN	0	0	0	5	0	-5	-5
LOC101847951	XM_035969235	XP_035825128	1.03e-137	Q5T2T1	MPP7	MPP7	143098	NA	NA	NA	DOWN	DOWN	NA	DOWN	DOWN	DOWN	0	0	0	5	0	-5	-5
LOC101847951	XM_013081391	XP_012936845	1.34e-134	Q5T2T1	MPP7	MPP7	143098	NA	NA	NA	DOWN	DOWN	NA	DOWN	DOWN	DOWN	0	0	0	5	0	-5	-5
LOC101847951	XM_035969234	XP_035825127	3e-133	Q5T2T1	MPP7	MPP7	143098	NA	NA	NA	DOWN	DOWN	NA	DOWN	DOWN	DOWN	0	0	0	5	0	-5	-5
LOC101853640	XM_013086804	XP_012942258	5.14e-27	Q5T848	GP158	GPR158	57512	NA	NA	NA	DOWN	DOWN	NA	DOWN	DOWN	DOWN	0	0	0	5	0	-5	-5
LOC101862881	XM_005102816	XP_005102873	2.86e-10	Q5T848	GP158	GPR158	57512	NA	NA	NA	DOWN	DOWN	NA	DOWN	DOWN	DOWN	0	0	0	5	0	-5	-5
LOC101864077	XM_013085087	XP_012940541	1.31e-09	Q5T848	GP158	GPR158	57512	NA	NA	NA	DOWN	DOWN	NA	DOWN	DOWN	DOWN	0	0	0	5	0	-5	-5
LOC101853872	XM_013085470	XP_012940924	2.16e-45	Q5TBK1	N42L1	N4BP2L1	90634	NA	NA	NA	DOWN	DOWN	NA	DOWN	DOWN	DOWN	0	0	0	5	0	-5	-5
LOC101857405	XM_005098338	XP_005098395	8.64e-46	Q5TC12	ATPF1	ATPAF1	64756	NA	NA	NA	DOWN	DOWN	NA	DOWN	DOWN	DOWN	0	0	0	5	0	-5	-5
LOC101852554	XM_005101980	XP_005102037	7.33e-124	Q5TEU4	NDUF5	NDUFAF5	79133	NA	NA	NA	DOWN	DOWN	NA	DOWN	DOWN	DOWN	0	0	0	5	0	-5	-5
LOC101864705	XM_035971718	XP_035827611	1.26e-06	Q5TEU4	NDUF5	NDUFAF5	79133	NA	NA	NA	DOWN	DOWN	NA	DOWN	DOWN	DOWN	0	0	0	5	0	-5	-5
LOC101859018	XM_013083102	XP_012938556	0	Q5U5R9	HECD2	HECTD2	143279	NA	NA	NA	DOWN	DOWN	NA	DOWN	DOWN	DOWN	0	0	0	5	0	-5	-5
LOC101859018	XM_035970030	XP_035825923	0	Q5U5R9	HECD2	HECTD2	143279	NA	NA	NA	DOWN	DOWN	NA	DOWN	DOWN	DOWN	0	0	0	5	0	-5	-5
LOC101859018	XM_035970031	XP_035825924	0	Q5U5R9	HECD2	HECTD2	143279	NA	NA	NA	DOWN	DOWN	NA	DOWN	DOWN	DOWN	0	0	0	5	0	-5	-5
LOC106011060	XM_013079352	XP_012934806	1.01e-16	Q5VV43	K0319	KIAA0319	9856	NA	NA	NA	DOWN	DOWN	NA	DOWN	DOWN	DOWN	0	0	0	5	0	-5	-5
LOC101847663	XM_005100435	XP_005100492	2.72e-111	Q5VVJ2	MYSM1	MYSM1	114803	NA	NA	NA	DOWN	DOWN	NA	DOWN	DOWN	DOWN	0	0	0	5	0	-5	-5
LOC101847663	XM_005100434	XP_005100491	2.9e-111	Q5VVJ2	MYSM1	MYSM1	114803	NA	NA	NA	DOWN	DOWN	NA	DOWN	DOWN	DOWN	0	0	0	5	0	-5	-5
LOC101845501	XM_013088665	XP_012944119	0	Q68CZ1	FTM	RPGRIP1L	23322	NA	NA	NA	DOWN	DOWN	NA	DOWN	DOWN	DOWN	0	0	0	5	0	-5	-5
LOC101845501	XM_035972656	XP_035828549	0	Q68CZ1	FTM	RPGRIP1L	23322	NA	NA	NA	DOWN	DOWN	NA	DOWN	DOWN	DOWN	0	0	0	5	0	-5	-5
LOC101845501	XM_035972657	XP_035828550	0	Q68CZ1	FTM	RPGRIP1L	23322	NA	NA	NA	DOWN	DOWN	NA	DOWN	DOWN	DOWN	0	0	0	5	0	-5	-5
LOC101845501	XM_035972658	XP_035828551	0	Q68CZ1	FTM	RPGRIP1L	23322	NA	NA	NA	DOWN	DOWN	NA	DOWN	DOWN	DOWN	0	0	0	5	0	-5	-5
LOC101845501	XM_035972659	XP_035828552	0	Q68CZ1	FTM	RPGRIP1L	23322	NA	NA	NA	DOWN	DOWN	NA	DOWN	DOWN	DOWN	0	0	0	5	0	-5	-5
LOC101845501	XM_035972655	XP_035828548	0	Q68CZ1	FTM	RPGRIP1L	23322	NA	NA	NA	DOWN	DOWN	NA	DOWN	DOWN	DOWN	0	0	0	5	0	-5	-5
LOC101850126	XM_013079101	XP_012934555	3.33e-11	Q69YW2	STUM	C1orf95	375057	NA	NA	NA	DOWN	DOWN	NA	DOWN	DOWN	DOWN	0	0	0	5	0	-5	-5
LOC101853535	XM_013080129	XP_012935583	3.39e-95	Q6IC98	GRAM4	GRAMD4	23151	NA	NA	NA	DOWN	DOWN	NA	DOWN	DOWN	DOWN	0	0	0	5	0	-5	-5
LOC101853535	XM_005094123	XP_005094180	6.05e-95	Q6IC98	GRAM4	GRAMD4	23151	NA	NA	NA	DOWN	DOWN	NA	DOWN	DOWN	DOWN	0	0	0	5	0	-5	-5
LOC101855750	XM_013088074	XP_012943528	0	Q6IE81	JADE1	PHF17	79960	NA	NA	NA	DOWN	DOWN	NA	DOWN	DOWN	DOWN	0	0	0	5	0	-5	-5
LOC101860158	XM_013080835	XP_012936289	0	Q6P158	DHX57	DHX57	90957	NA	NA	NA	DOWN	DOWN	NA	DOWN	DOWN	DOWN	0	0	0	5	0	-5	-5
LOC101857015	XM_013080732	XP_012936186	0	Q6P1M0	S27A4	SLC27A4	10999	NA	NA	NA	DOWN	DOWN	NA	DOWN	DOWN	DOWN	0	0	0	5	0	-5	-5
LOC106011181	XM_013079914	XP_012935368	4.34e-14	Q6P1M0	S27A4	SLC27A4	10999	NA	NA	NA	DOWN	DOWN	NA	DOWN	DOWN	DOWN	0	0	0	5	0	-5	-5
LOC101849406	XM_005107978	XP_005108035	2.75e-63	Q6P4F2	FDX2	FDX1L	112812	NA	NA	NA	DOWN	DOWN	NA	DOWN	DOWN	DOWN	0	0	0	5	0	-5	-5
LOC101854981	XM_005107834	XP_005107891	1.93e-08	Q6PH81	CP087	C16orf87	388272	NA	NA	NA	DOWN	DOWN	NA	DOWN	DOWN	DOWN	0	0	0	5	0	-5	-5
LOC101863512	XM_035969806	XP_035825699	1.79e-97	Q6PIL6	KCIP4	KCNIP4	80333	NA	NA	NA	DOWN	DOWN	NA	DOWN	DOWN	DOWN	0	0	0	5	0	-5	-5
LOC101851020	XM_005093315	XP_005093372	1.3e-115	Q6UVY6	MOXD1	MOXD1	26002	NA	NA	NA	DOWN	DOWN	NA	DOWN	DOWN	DOWN	0	0	0	5	0	-5	-5
LOC106011129	XM_035968477	XP_035824370	3.88e-43	Q6UVY6	MOXD1	MOXD1	26002	NA	NA	NA	DOWN	DOWN	NA	DOWN	DOWN	DOWN	0	0	0	5	0	-5	-5
LOC101855301	XM_005088905	XP_005088962	5.21e-42	Q6UVY6	MOXD1	MOXD1	26002	NA	NA	NA	DOWN	DOWN	NA	DOWN	DOWN	DOWN	0	0	0	5	0	-5	-5
LOC101845432	XM_005109916	XP_005109973	1.6e-32	Q6UVY6	MOXD1	MOXD1	26002	NA	NA	NA	DOWN	DOWN	NA	DOWN	DOWN	DOWN	0	0	0	5	0	-5	-5
AcDopbH	NM_001204728	NP_001191657	1.24e-27	Q6UVY6	MOXD1	MOXD1	26002	NA	NA	NA	DOWN	DOWN	NA	DOWN	DOWN	DOWN	0	0	0	5	0	-5	-5
LOC101856850	XM_005111030	XP_005111087	1.24e-33	Q6UWP2	DHR11	DHRS11	79154	NA	NA	NA	DOWN	DOWN	NA	DOWN	DOWN	DOWN	0	0	0	5	0	-5	-5
LOC101856226	XM_005111028	XP_005111085	3.78e-33	Q6UWP2	DHR11	DHRS11	79154	NA	NA	NA	DOWN	DOWN	NA	DOWN	DOWN	DOWN	0	0	0	5	0	-5	-5
LOC101858709	XM_005097848	XP_005097905	1.57e-92	Q6UWP7	LCLT1	LCLAT1	253558	NA	NA	NA	DOWN	DOWN	NA	DOWN	DOWN	DOWN	0	0	0	5	0	-5	-5
LOC101851832	XM_005108673	XP_005108730	7.34e-96	Q6UXY8	TMC5	TMC5	79838	NA	NA	NA	DOWN	DOWN	NA	DOWN	DOWN	DOWN	0	0	0	5	0	-5	-5
LOC101851832	XM_005108674	XP_005108731	7.34e-96	Q6UXY8	TMC5	TMC5	79838	NA	NA	NA	DOWN	DOWN	NA	DOWN	DOWN	DOWN	0	0	0	5	0	-5	-5
LOC101852646	XM_005105777	XP_005105834	1.82e-20	Q6UXZ4	UNC5D	UNC5D	137970	NA	NA	NA	DOWN	DOWN	NA	DOWN	DOWN	DOWN	0	0	0	5	0	-5	-5
LOC101853608	XM_035968655	XP_035824548	1.51e-29	Q6ZMI3	GLDN	GLDN	342035	NA	NA	NA	DOWN	DOWN	NA	DOWN	DOWN	DOWN	0	0	0	5	0	-5	-5
LOC101850485	XM_005100269	XP_005100326	3.24e-07	Q6ZQX7	LIAT1	C17orf97	400566	NA	NA	NA	DOWN	DOWN	NA	DOWN	DOWN	DOWN	0	0	0	5	0	-5	-5
LOC101861119	XM_005097071	XP_005097128	9.88e-40	Q6ZSS7	MFSD6	MFSD6	54842	NA	NA	NA	DOWN	DOWN	NA	DOWN	DOWN	DOWN	0	0	0	5	0	-5	-5
LOC101863419	XM_035968773	XP_035824666	2.94e-35	Q6ZSS7	MFSD6	MFSD6	54842	NA	NA	NA	DOWN	DOWN	NA	DOWN	DOWN	DOWN	0	0	0	5	0	-5	-5
LOC101856508	XM_005097049	XP_005097106	1.44e-24	Q6ZSS7	MFSD6	MFSD6	54842	NA	NA	NA	DOWN	DOWN	NA	DOWN	DOWN	DOWN	0	0	0	5	0	-5	-5
LOC101856508	XM_035969433	XP_035825326	1.44e-24	Q6ZSS7	MFSD6	MFSD6	54842	NA	NA	NA	DOWN	DOWN	NA	DOWN	DOWN	DOWN	0	0	0	5	0	-5	-5
LOC101856508	XM_035969434	XP_035825327	1.44e-24	Q6ZSS7	MFSD6	MFSD6	54842	NA	NA	NA	DOWN	DOWN	NA	DOWN	DOWN	DOWN	0	0	0	5	0	-5	-5
LOC101862354	XM_005101347	XP_005101404	1.96e-114	Q6ZWT7	MBOA2	MBOAT2	129642	NA	NA	NA	DOWN	DOWN	NA	DOWN	DOWN	DOWN	0	0	0	5	0	-5	-5
LOC101851551	XM_035973429	XP_035829322	1.9e-84	Q6ZWT7	MBOA2	MBOAT2	129642	NA	NA	NA	DOWN	DOWN	NA	DOWN	DOWN	DOWN	0	0	0	5	0	-5	-5
LOC101860902	XM_013083850	XP_012939304	3.57e-43	Q719H9	KCTD1	KCTD1	284252	NA	NA	NA	DOWN	DOWN	NA	DOWN	DOWN	DOWN	0	0	0	5	0	-5	-5
LOC101855472	XM_005093420	XP_005093477	2.13e-150	Q7KZN9	COX15	COX15	1355	NA	NA	NA	DOWN	DOWN	NA	DOWN	DOWN	DOWN	0	0	0	5	0	-5	-5
LOC101856739	XM_005100209	XP_005100266	1.45e-51	Q7L0Y3	TM10C	TRMT10C	54931	NA	NA	NA	DOWN	DOWN	NA	DOWN	DOWN	DOWN	0	0	0	5	0	-5	-5
LOC101856739	XM_005100210	XP_005100267	1.45e-51	Q7L0Y3	TM10C	TRMT10C	54931	NA	NA	NA	DOWN	DOWN	NA	DOWN	DOWN	DOWN	0	0	0	5	0	-5	-5
LOC101856739	XM_005100211	XP_005100268	1.45e-51	Q7L0Y3	TM10C	TRMT10C	54931	NA	NA	NA	DOWN	DOWN	NA	DOWN	DOWN	DOWN	0	0	0	5	0	-5	-5
LOC101856739	XM_005100212	XP_005100269	1.45e-51	Q7L0Y3	TM10C	TRMT10C	54931	NA	NA	NA	DOWN	DOWN	NA	DOWN	DOWN	DOWN	0	0	0	5	0	-5	-5
LOC101845465	XM_013082224	XP_012937678	3.93e-32	Q7L0Y3	TM10C	TRMT10C	54931	NA	NA	NA	DOWN	DOWN	NA	DOWN	DOWN	DOWN	0	0	0	5	0	-5	-5
LOC101856580	XM_005100728	XP_005100785	6.14e-87	Q7L211	ABHDD	ABHD13	84945	NA	NA	NA	DOWN	DOWN	NA	DOWN	DOWN	DOWN	0	0	0	5	0	-5	-5
LOC101856215	XM_005108349	XP_005108406	7.23e-62	Q7RTX9	MOT14	SLC16A14	151473	NA	NA	NA	DOWN	DOWN	NA	DOWN	DOWN	DOWN	0	0	0	5	0	-5	-5
LOC101846424	XM_013082097	XP_012937551	2.91e-59	Q7RTX9	MOT14	SLC16A14	151473	NA	NA	NA	DOWN	DOWN	NA	DOWN	DOWN	DOWN	0	0	0	5	0	-5	-5
LOC101853261	XM_013087907	XP_012943361	4.07e-50	Q7RTX9	MOT14	SLC16A14	151473	NA	NA	NA	DOWN	DOWN	NA	DOWN	DOWN	DOWN	0	0	0	5	0	-5	-5
LOC101852192	XM_005103022	XP_005103079	2.88e-45	Q7RTX9	MOT14	SLC16A14	151473	NA	NA	NA	DOWN	DOWN	NA	DOWN	DOWN	DOWN	0	0	0	5	0	-5	-5
LOC101856201	XM_005104232	XP_005104289	3.37e-42	Q7RTX9	MOT14	SLC16A14	151473	NA	NA	NA	DOWN	DOWN	NA	DOWN	DOWN	DOWN	0	0	0	5	0	-5	-5
LOC101846861	XM_035973825	XP_035829718	4.87e-41	Q7RTX9	MOT14	SLC16A14	151473	NA	NA	NA	DOWN	DOWN	NA	DOWN	DOWN	DOWN	0	0	0	5	0	-5	-5
LOC101863133	XM_035972394	XP_035828287	2.17e-40	Q7RTX9	MOT14	SLC16A14	151473	NA	NA	NA	DOWN	DOWN	NA	DOWN	DOWN	DOWN	0	0	0	5	0	-5	-5
LOC101858471	XM_005092219	XP_005092276	2.73e-40	Q7RTX9	MOT14	SLC16A14	151473	NA	NA	NA	DOWN	DOWN	NA	DOWN	DOWN	DOWN	0	0	0	5	0	-5	-5
LOC101855976	XM_005108348	XP_005108405	1.25e-38	Q7RTX9	MOT14	SLC16A14	151473	NA	NA	NA	DOWN	DOWN	NA	DOWN	DOWN	DOWN	0	0	0	5	0	-5	-5
LOC101849239	XM_005107811	XP_005107868	6.29e-36	Q7RTX9	MOT14	SLC16A14	151473	NA	NA	NA	DOWN	DOWN	NA	DOWN	DOWN	DOWN	0	0	0	5	0	-5	-5
LOC101855370	XM_013087816	XP_012943270	9.6e-35	Q7RTX9	MOT14	SLC16A14	151473	NA	NA	NA	DOWN	DOWN	NA	DOWN	DOWN	DOWN	0	0	0	5	0	-5	-5
LOC101862144	XM_035972675	XP_035828568	1.07e-33	Q7RTX9	MOT14	SLC16A14	151473	NA	NA	NA	DOWN	DOWN	NA	DOWN	DOWN	DOWN	0	0	0	5	0	-5	-5
LOC101862144	XM_013088695	XP_012944149	1.07e-33	Q7RTX9	MOT14	SLC16A14	151473	NA	NA	NA	DOWN	DOWN	NA	DOWN	DOWN	DOWN	0	0	0	5	0	-5	-5
LOC101862144	XM_005109567	XP_005109624	1.07e-33	Q7RTX9	MOT14	SLC16A14	151473	NA	NA	NA	DOWN	DOWN	NA	DOWN	DOWN	DOWN	0	0	0	5	0	-5	-5
LOC101849837	XM_005096345	XP_005096402	1.6e-32	Q7RTX9	MOT14	SLC16A14	151473	NA	NA	NA	DOWN	DOWN	NA	DOWN	DOWN	DOWN	0	0	0	5	0	-5	-5
LOC101854892	XM_005105955	XP_005106012	1.86e-31	Q7RTX9	MOT14	SLC16A14	151473	NA	NA	NA	DOWN	DOWN	NA	DOWN	DOWN	DOWN	0	0	0	5	0	-5	-5
LOC101861824	XM_035970716	XP_035826609	1.29e-29	Q7RTX9	MOT14	SLC16A14	151473	NA	NA	NA	DOWN	DOWN	NA	DOWN	DOWN	DOWN	0	0	0	5	0	-5	-5
LOC101856994	XM_035969510	XP_035825403	4.08e-26	Q7RTX9	MOT14	SLC16A14	151473	NA	NA	NA	DOWN	DOWN	NA	DOWN	DOWN	DOWN	0	0	0	5	0	-5	-5
LOC101847420	XM_005097885	XP_005097942	2.77e-23	Q7RTX9	MOT14	SLC16A14	151473	NA	NA	NA	DOWN	DOWN	NA	DOWN	DOWN	DOWN	0	0	0	5	0	-5	-5
LOC101851621	XM_035972055	XP_035827948	4.13e-23	Q7RTX9	MOT14	SLC16A14	151473	NA	NA	NA	DOWN	DOWN	NA	DOWN	DOWN	DOWN	0	0	0	5	0	-5	-5
LOC101851621	XM_035972058	XP_035827951	4.13e-23	Q7RTX9	MOT14	SLC16A14	151473	NA	NA	NA	DOWN	DOWN	NA	DOWN	DOWN	DOWN	0	0	0	5	0	-5	-5
LOC101851621	XM_005090684	XP_005090741	4.13e-23	Q7RTX9	MOT14	SLC16A14	151473	NA	NA	NA	DOWN	DOWN	NA	DOWN	DOWN	DOWN	0	0	0	5	0	-5	-5
LOC101851621	XM_035972057	XP_035827950	4.13e-23	Q7RTX9	MOT14	SLC16A14	151473	NA	NA	NA	DOWN	DOWN	NA	DOWN	DOWN	DOWN	0	0	0	5	0	-5	-5
LOC101851621	XM_005090683	XP_005090740	4.13e-23	Q7RTX9	MOT14	SLC16A14	151473	NA	NA	NA	DOWN	DOWN	NA	DOWN	DOWN	DOWN	0	0	0	5	0	-5	-5
LOC106013438	XM_013089211	XP_012944665	1.33e-19	Q7RTX9	MOT14	SLC16A14	151473	NA	NA	NA	DOWN	DOWN	NA	DOWN	DOWN	DOWN	0	0	0	5	0	-5	-5
LOC101860052	XM_035972709	XP_035828602	1.9e-18	Q7RTX9	MOT14	SLC16A14	151473	NA	NA	NA	DOWN	DOWN	NA	DOWN	DOWN	DOWN	0	0	0	5	0	-5	-5
LOC101858213	XM_013087330	XP_012942784	2.66e-18	Q7RTX9	MOT14	SLC16A14	151473	NA	NA	NA	DOWN	DOWN	NA	DOWN	DOWN	DOWN	0	0	0	5	0	-5	-5
LOC101853219	XM_005091146	XP_005091203	3.89e-18	Q7RTX9	MOT14	SLC16A14	151473	NA	NA	NA	DOWN	DOWN	NA	DOWN	DOWN	DOWN	0	0	0	5	0	-5	-5
LOC101849510	XM_005089884	XP_005089941	1.44e-16	Q7RTX9	MOT14	SLC16A14	151473	NA	NA	NA	DOWN	DOWN	NA	DOWN	DOWN	DOWN	0	0	0	5	0	-5	-5
LOC101845162	XM_005096412	XP_005096469	3.03e-16	Q7RTX9	MOT14	SLC16A14	151473	NA	NA	NA	DOWN	DOWN	NA	DOWN	DOWN	DOWN	0	0	0	5	0	-5	-5
LOC101846800	XM_013079989	XP_012935443	9.79e-16	Q7RTX9	MOT14	SLC16A14	151473	NA	NA	NA	DOWN	DOWN	NA	DOWN	DOWN	DOWN	0	0	0	5	0	-5	-5
LOC101850850	XM_013088805	XP_012944259	8.76e-15	Q7RTX9	MOT14	SLC16A14	151473	NA	NA	NA	DOWN	DOWN	NA	DOWN	DOWN	DOWN	0	0	0	5	0	-5	-5
LOC101847420	XM_035969660	XP_035825553	1.13e-13	Q7RTX9	MOT14	SLC16A14	151473	NA	NA	NA	DOWN	DOWN	NA	DOWN	DOWN	DOWN	0	0	0	5	0	-5	-5
LOC101850960	XM_013083488	XP_012938942	1.04e-12	Q7RTX9	MOT14	SLC16A14	151473	NA	NA	NA	DOWN	DOWN	NA	DOWN	DOWN	DOWN	0	0	0	5	0	-5	-5
LOC101852833	XM_013079713	XP_012935167	1.91e-11	Q7RTX9	MOT14	SLC16A14	151473	NA	NA	NA	DOWN	DOWN	NA	DOWN	DOWN	DOWN	0	0	0	5	0	-5	-5
LOC101849639	XM_013086847	XP_012942301	1.24e-10	Q7RTX9	MOT14	SLC16A14	151473	NA	NA	NA	DOWN	DOWN	NA	DOWN	DOWN	DOWN	0	0	0	5	0	-5	-5
LOC101862877	XM_013083801	XP_012939255	2.72e-05	Q7RTX9	MOT14	SLC16A14	151473	NA	NA	NA	DOWN	DOWN	NA	DOWN	DOWN	DOWN	0	0	0	5	0	-5	-5
LOC101862203	XM_005105028	XP_005105085	0	Q7Z392	TPC11	TRAPPC11	60684	NA	NA	NA	DOWN	DOWN	NA	DOWN	DOWN	DOWN	0	0	0	5	0	-5	-5
LOC101862203	XM_005105029	XP_005105086	0	Q7Z392	TPC11	TRAPPC11	60684	NA	NA	NA	DOWN	DOWN	NA	DOWN	DOWN	DOWN	0	0	0	5	0	-5	-5
LOC101851962	XM_005101895	XP_005101952	4.8e-17	Q7Z6J2	GRASP	GRASP	160622	NA	NA	NA	DOWN	DOWN	NA	DOWN	DOWN	DOWN	0	0	0	5	0	-5	-5
LOC101850976	XM_013086036	XP_012941490	6.21e-116	Q86SQ9	DHDDS	DHDDS	79947	NA	NA	NA	DOWN	DOWN	NA	DOWN	DOWN	DOWN	0	0	0	5	0	-5	-5
LOC101850976	XM_035971403	XP_035827296	6.21e-116	Q86SQ9	DHDDS	DHDDS	79947	NA	NA	NA	DOWN	DOWN	NA	DOWN	DOWN	DOWN	0	0	0	5	0	-5	-5
LOC101850976	XM_035971404	XP_035827297	6.21e-116	Q86SQ9	DHDDS	DHDDS	79947	NA	NA	NA	DOWN	DOWN	NA	DOWN	DOWN	DOWN	0	0	0	5	0	-5	-5
LOC101857013	XM_035968828	XP_035824721	1.49e-179	Q86TW2	ADCK1	ADCK1	57143	NA	NA	NA	DOWN	DOWN	NA	DOWN	DOWN	DOWN	0	0	0	5	0	-5	-5
LOC101860831	XM_005103415	XP_005103472	2.1e-28	Q86UA6	RIP	RPAIN	84268	NA	NA	NA	DOWN	DOWN	NA	DOWN	DOWN	DOWN	0	0	0	5	0	-5	-5
LOC101860831	XM_005103413	XP_005103470	2.1e-28	Q86UA6	RIP	RPAIN	84268	NA	NA	NA	DOWN	DOWN	NA	DOWN	DOWN	DOWN	0	0	0	5	0	-5	-5
LOC101858387	XM_013091375	XP_012946829	1.41e-09	Q86UE6	LRRT1	LRRTM1	347730	NA	NA	NA	DOWN	DOWN	NA	DOWN	DOWN	DOWN	0	0	0	5	0	-5	-5
LOC101851216	XM_035971935	XP_035827828	1.84e-122	Q86UR5	RIMS1	RIMS1	22999	NA	NA	NA	DOWN	DOWN	NA	DOWN	DOWN	DOWN	0	0	0	5	0	-5	-5
LOC101859998	XM_035973842	XP_035829735	3.13e-08	Q86UR5	RIMS1	RIMS1	22999	NA	NA	NA	DOWN	DOWN	NA	DOWN	DOWN	DOWN	0	0	0	5	0	-5	-5
LOC101859998	XM_035973844	XP_035829737	3.13e-08	Q86UR5	RIMS1	RIMS1	22999	NA	NA	NA	DOWN	DOWN	NA	DOWN	DOWN	DOWN	0	0	0	5	0	-5	-5
LOC101859998	XM_035973843	XP_035829736	3.13e-08	Q86UR5	RIMS1	RIMS1	22999	NA	NA	NA	DOWN	DOWN	NA	DOWN	DOWN	DOWN	0	0	0	5	0	-5	-5
LOC101859998	XM_035973841	XP_035829734	3.13e-08	Q86UR5	RIMS1	RIMS1	22999	NA	NA	NA	DOWN	DOWN	NA	DOWN	DOWN	DOWN	0	0	0	5	0	-5	-5
LOC101859998	XM_035973840	XP_035829733	4.85e-08	Q86UR5	RIMS1	RIMS1	22999	NA	NA	NA	DOWN	DOWN	NA	DOWN	DOWN	DOWN	0	0	0	5	0	-5	-5
LOC101858620	XM_013080931	XP_012936385	2.14e-127	Q86W56	PARG	PARG	8505	NA	NA	NA	DOWN	DOWN	NA	DOWN	DOWN	DOWN	0	0	0	5	0	-5	-5
LOC101853227	XM_013080339	XP_012935793	7.58e-08	Q86W56	PARG	PARG	8505	NA	NA	NA	DOWN	DOWN	NA	DOWN	DOWN	DOWN	0	0	0	5	0	-5	-5
LOC118477146	XM_035968788	XP_035824681	8.02e-05	Q86W56	PARG	PARG	8505	NA	NA	NA	DOWN	DOWN	NA	DOWN	DOWN	DOWN	0	0	0	5	0	-5	-5
LOC101851041	XM_035969904	XP_035825797	4.75e-71	Q86WG3	ATCAY	ATCAY	85300	NA	NA	NA	DOWN	DOWN	NA	DOWN	DOWN	DOWN	0	0	0	5	0	-5	-5
LOC101854059	XM_005089432	XP_005089489	5.25e-70	Q86Y37	CACL1	CACUL1	143384	NA	NA	NA	DOWN	DOWN	NA	DOWN	DOWN	DOWN	0	0	0	5	0	-5	-5
LOC101861869	XM_013091425	XP_012946879	2.65e-73	Q86Y82	STX12	STX12	23673	NA	NA	NA	DOWN	DOWN	NA	DOWN	DOWN	DOWN	0	0	0	5	0	-5	-5
LOC101861869	XM_035973908	XP_035829801	9.55e-72	Q86Y82	STX12	STX12	23673	NA	NA	NA	DOWN	DOWN	NA	DOWN	DOWN	DOWN	0	0	0	5	0	-5	-5
LOC101861869	XM_035973909	XP_035829802	9.55e-72	Q86Y82	STX12	STX12	23673	NA	NA	NA	DOWN	DOWN	NA	DOWN	DOWN	DOWN	0	0	0	5	0	-5	-5
LOC101861869	XM_035973912	XP_035829805	9.55e-72	Q86Y82	STX12	STX12	23673	NA	NA	NA	DOWN	DOWN	NA	DOWN	DOWN	DOWN	0	0	0	5	0	-5	-5
LOC101861869	XM_035973911	XP_035829804	9.55e-72	Q86Y82	STX12	STX12	23673	NA	NA	NA	DOWN	DOWN	NA	DOWN	DOWN	DOWN	0	0	0	5	0	-5	-5
LOC101861711	XM_005091458	XP_005091515	2.09e-46	Q86Y82	STX12	STX12	23673	NA	NA	NA	DOWN	DOWN	NA	DOWN	DOWN	DOWN	0	0	0	5	0	-5	-5
LOC101850265	XM_013085557	XP_012941011	4.51e-132	Q8IUC8	GLT13	GALNT13	114805	NA	NA	NA	DOWN	DOWN	NA	DOWN	DOWN	DOWN	0	0	0	5	0	-5	-5
LOC101856167	XM_035968804	XP_035824697	7.54e-117	Q8IUC8	GLT13	GALNT13	114805	NA	NA	NA	DOWN	DOWN	NA	DOWN	DOWN	DOWN	0	0	0	5	0	-5	-5
LOC101847321	XM_005094623	XP_005094680	2.04e-96	Q8IUC8	GLT13	GALNT13	114805	NA	NA	NA	DOWN	DOWN	NA	DOWN	DOWN	DOWN	0	0	0	5	0	-5	-5
LOC106013913	XM_035973607	XP_035829500	2.05e-64	Q8IUC8	GLT13	GALNT13	114805	NA	NA	NA	DOWN	DOWN	NA	DOWN	DOWN	DOWN	0	0	0	5	0	-5	-5
LOC101850448	XM_005089062	XP_005089119	3.2e-05	Q8IUC8	GLT13	GALNT13	114805	NA	NA	NA	DOWN	DOWN	NA	DOWN	DOWN	DOWN	0	0	0	5	0	-5	-5
LOC101847786	XM_005090663	XP_005090720	0	Q8IUZ0	LRC49	LRRC49	54839	NA	NA	NA	DOWN	DOWN	NA	DOWN	DOWN	DOWN	0	0	0	5	0	-5	-5
LOC101863648	XM_035973735	XP_035829628	3.85e-07	Q8IVL0	NAV3	NAV3	89795	NA	NA	NA	DOWN	DOWN	NA	DOWN	DOWN	DOWN	0	0	0	5	0	-5	-5
LOC101848401	XM_005090492	XP_005090549	4.44e-118	Q8IVS2	FABD	MCAT	27349	NA	NA	NA	DOWN	DOWN	NA	DOWN	DOWN	DOWN	0	0	0	5	0	-5	-5
LOC101855654	XM_005102439	XP_005102496	5.8e-63	Q8IY45	AMN1	AMN1	196394	NA	NA	NA	DOWN	DOWN	NA	DOWN	DOWN	DOWN	0	0	0	5	0	-5	-5
LOC101851035	XM_005096697	XP_005096754	3.95e-50	Q8IYP9	ZDH23	ZDHHC23	254887	NA	NA	NA	DOWN	DOWN	NA	DOWN	DOWN	DOWN	0	0	0	5	0	-5	-5
LOC101849773	XM_005100444	XP_005100501	2.98e-14	Q8IZ57	NRSN1	NRSN1	140767	NA	NA	NA	DOWN	DOWN	NA	DOWN	DOWN	DOWN	0	0	0	5	0	-5	-5
LOC101861494	XM_013079319	XP_012934773	0	Q8IZF0	NALCN	NALCN	259232	NA	NA	NA	DOWN	DOWN	NA	DOWN	DOWN	DOWN	0	0	0	5	0	-5	-5
LOC106013848	XM_013090616	XP_012946070	1.51e-31	Q8IZF0	NALCN	NALCN	259232	NA	NA	NA	DOWN	DOWN	NA	DOWN	DOWN	DOWN	0	0	0	5	0	-5	-5
LOC106013849	XM_013090617	XP_012946071	1.41e-30	Q8IZF0	NALCN	NALCN	259232	NA	NA	NA	DOWN	DOWN	NA	DOWN	DOWN	DOWN	0	0	0	5	0	-5	-5
LOC101850770	XM_005112340	XP_005112397	6.2e-173	Q8IZL9	CDK20	CDK20	23552	NA	NA	NA	DOWN	DOWN	NA	DOWN	DOWN	DOWN	0	0	0	5	0	-5	-5
LOC101861982	XM_005107103	XP_005107160	4.14e-37	Q8IZP7	H6ST3	HS6ST3	266722	NA	NA	NA	DOWN	DOWN	NA	DOWN	DOWN	DOWN	0	0	0	5	0	-5	-5
LOC101854618	XM_005112594	XP_005112651	1.46e-20	Q8IZP7	H6ST3	HS6ST3	266722	NA	NA	NA	DOWN	DOWN	NA	DOWN	DOWN	DOWN	0	0	0	5	0	-5	-5
LOC101851520	XM_005104469	XP_005104526	2.84e-61	Q8N1A6	CD033	C4orf33	132321	NA	NA	NA	DOWN	DOWN	NA	DOWN	DOWN	DOWN	0	0	0	5	0	-5	-5
LOC101851520	XM_005104468	XP_005104525	1.27e-60	Q8N1A6	CD033	C4orf33	132321	NA	NA	NA	DOWN	DOWN	NA	DOWN	DOWN	DOWN	0	0	0	5	0	-5	-5
[truncated: 4,402 more rows]
